# Supplementary material for: Coordination compounds containing bis-di­thiol­ene-chelated molybdenum(IV) and oxalate: comparison of terminal with bridging oxalate
Source: Acta Crystallogr E Crystallogr Commun. 2017 Jul 18;73(Pt 8):1202–7. doi: 10.1107/S205698901701026X (PMC5598849; doi:10.1107/S205698901701026X)
Supplement: Supplementary file 1 [file e-73-01202-sup1.cif]

##############################################################################
#                                                                            #
# This CIF contains the data in a paper accepted for publication in          #
# Acta Crystallographica Section E. It conforms to the requirements of       #
# Notes for Authors for Acta Crystallographica Section E, and has been       #
# peer reviewed under the auspices of the IUCr Commission on Journals.       #
#                                                                            #
# Full details of the Crystallographic Information File format               #
# are given in the paper "The Crystallographic Information File (CIF):       #
# a New Standard Archive File for Crystallography" by S. R. Hall, F. H.      #
# Allen and I. D. Brown [Acta Cryst. (1991), A47, 655-685].                  #
#                                                                            #
# The current version of the core CIF dictionary is obtainable from          #
# ftp://ftp.iucr.org/pub/cif_core.dic.                                       #
#                                                                            #
# Software is freely available for graphical display of the structure(s)     #
# in this CIF. For information consult the CIF software page                 #
# http://www.iucr.org/resources/cif/software.                                #
#                                                                            #
# This file may be used for bona fide research purposes within the           #
# scientific community so long as proper attribution is given to the journal # 
# article from which it was obtained.                                        #
#                                                                            #
##############################################################################
data_k10131
_database_code_depnum_ccdc_archive 'CCDC 1561378'
_audit_creation_method     'SHELXL-2014/7'
_journal_date_recd_electronic     2017-06-20
_journal_date_accepted     2017-07-10
_journal_name_full     'Acta Crystallographica, Section E'
_journal_year     2017
_journal_volume     73
_journal_issue      8
_journal_page_first     1202
_journal_page_last     1207
_journal_paper_category     GM
_journal_paper_doi     10.1107/S205698901701026X
_journal_coeditor_code     ZL2708
loop_
    _publ_contact_author_name
    _publ_contact_author_address
    _publ_contact_author_email
    'Ulrich Fekl'
;
Department of Chemical and Physical Sciences, University of Toronto,
Mississauga, Ontario, L5L 1C6
Canada
;
 ulrich.fekl@utoronto.ca
    'Alan J. Lough'
;
Department of Chemistry, 80 St. George St., Toronto, ON, M5S 3H6
Canada
;
 alough@chem.utoronto.ca
_publ_contact_author_fax     ?
_publ_contact_author_phone     ?
_publ_section_title
;
Coordination compounds containing bis-dithiolene-chelated molybdenum(IV) and
oxalate: comparison of terminal with bridging oxalate
;
loop_
    _publ_author_name
    _publ_author_address
    'Gapinska, Agata'
;
Department of Chemical and Physical Sciences, University of Toronto,
Mississauga, Ontario, L5L 1C6
Canada
;
    'Lough, Alan J.'
;
Department of Chemistry, 80 St George St., Toronto, ON, M5S 3H6
Canada
;
    'Fekl, Ulrich'
;
Department of Chemical and Physical Sciences, University of Toronto,
Mississauga, Ontario, L5L 1C6
Canada
;
_publ_section_synopsis
;
[Mo(tfd)~2~(ox)]^2-^ as tetra-<i>n</i>-butylammonium salt [co-crystal with
oxalic acid and chloroform; tfd is S~2~C~2~(CF~3~)~2~ and ox is C~2~O~4~] and
[(tfd)~2~Mo(\m-ox)Mo(tfd)~2~]^2-^ as tetra-<i>n</i>-butylammonium salt.
;
_chemical_name_systematic
;\
Bis(tetra-<i>n</i>-butylammonium)
bis(1,1,1,4,4,4-hexafluorobut-2-ene-2,3-dithiolato)oxalatomolybdate(IV)--\
chloroform--oxalic acid (1/1/1),
;
_chemical_name_common     ?
_chemical_formula_moiety
                        '2(C16 H36 N +), C10 F12 Mo O4 S4 2-, C2 H2 O4, C H Cl3'
_chemical_formula_sum     'C45 H75 Cl3 F12 Mo N2 O8 S4'
_chemical_formula_iupac
                      '(C16 H36 N)2 [Mo (C4 F6 S2)2 (C2 O4)], C2 H2 O4, C H Cl3'
_chemical_formula_weight     1330.60
_chemical_melting_point     ?
_shelx_space_group_comment
;
The symmetry employed for this shelxl refinement is uniquely defined
by the following loop, which should always be used as a source of
symmetry information in preference to the above space-group names.
They are only intended as comments.
;
_space_group_crystal_system     orthorhombic
_space_group_name_H-M_alt     'P 21 21 21'
_space_group_name_Hall     'P 2ac 2ab'
loop_
    _space_group_symop_operation_xyz
    'x, y, z'
    '-x+1/2, -y, z+1/2'
    'x+1/2, -y+1/2, -z'
    '-x, y+1/2, -z+1/2'
_cell_length_a     15.3879(2)
_cell_length_b     17.8733(5)
_cell_length_c     22.2895(6)
_cell_angle_alpha     90
_cell_angle_beta     90
_cell_angle_gamma     90
_cell_volume     6130.3(3)
_cell_formula_units_Z     4
_cell_measurement_reflns_used     31375
_cell_measurement_theta_min     2.6
_cell_measurement_theta_max     27.5
_cell_measurement_temperature     150(2)
_exptl_crystal_description     Block
_exptl_crystal_colour     brown
_exptl_crystal_size_max     0.150
_exptl_crystal_size_mid     0.120
_exptl_crystal_size_min     0.100
_exptl_crystal_density_diffrn     1.442
_exptl_crystal_density_meas     ?
_exptl_crystal_density_method     ?
_exptl_crystal_F_000     2752
_exptl_absorpt_coefficient_mu     0.564
_exptl_absorpt_correction_type     multi-scan
_exptl_absorpt_process_details
;
SORTAV (Blessing, 1995)
;
_shelx_estimated_absorpt_T_min     0.920
_shelx_estimated_absorpt_T_max     0.946
_exptl_absorpt_correction_T_min     0.759
_exptl_absorpt_correction_T_max     0.869
_diffrn_ambient_temperature     150(2)
_diffrn_radiation_type     MoK\a
_diffrn_radiation_wavelength     0.71073
_diffrn_measurement_device_type     'Nonius KappaCCD'
_diffrn_measurement_method     '\f scans and \w scans with \k offsets'
_diffrn_detector_area_resol_mean     9
_diffrn_reflns_number     40314
_diffrn_reflns_av_R_equivalents     0.0651
_diffrn_reflns_theta_min     2.636
_diffrn_reflns_theta_max     27.499
_diffrn_reflns_theta_full     25.242
_diffrn_measured_fraction_theta_max     0.996
_diffrn_measured_fraction_theta_full     0.998
_diffrn_reflns_limit_h_min     -19
_diffrn_reflns_limit_h_max     19
_diffrn_reflns_limit_k_min     -23
_diffrn_reflns_limit_k_max     23
_diffrn_reflns_limit_l_min     -28
_diffrn_reflns_limit_l_max     28
_refine_special_details     ?
_reflns_number_total     13841
_reflns_number_gt     9858
_reflns_threshold_expression     'I > 2\s(I)'
_refine_ls_structure_factor_coef     Fsqd
_refine_ls_matrix_type     full
_refine_ls_R_factor_all     0.0895
_refine_ls_R_factor_gt     0.0480
_refine_ls_wR_factor_gt     0.0898
_refine_ls_wR_factor_ref     0.1050
_refine_ls_goodness_of_fit_ref     1.021
_refine_ls_restrained_S_all     1.041
_refine_ls_number_reflns     13841
_refine_ls_number_parameters     816
_refine_ls_number_restraints     465
_refine_ls_hydrogen_treatment     mixed
_refine_ls_weighting_scheme     calc
_refine_ls_weighting_details
              'w=1/[\s^2^(Fo^2^)+(0.0407P)^2^+1.6697P] where P=(Fo^2^+2Fc^2^)/3'
_atom_sites_solution_hydrogens     mixed
_atom_sites_solution_primary     ?
_atom_sites_solution_secondary     ?
_refine_ls_shift/su_max     0.001
_refine_ls_shift/su_mean     0.000
_refine_diff_density_max     0.613
_refine_diff_density_min     -0.659
_refine_ls_extinction_method     none
_refine_ls_extinction_coef     .
_refine_ls_abs_structure_details
;
Flack <i>x</i> determined using 3456 quotients [(I+)-(I-)]/[(I+)+(I-)]
(Parsons <i>et al.</i>,  2013)
;
_refine_ls_abs_structure_Flack     -0.036(18)
loop_
    _atom_type_symbol
    _atom_type_description
    _atom_type_scat_dispersion_real
    _atom_type_scat_dispersion_imag
    _atom_type_scat_source
    'C' 'C' 0.0033 0.0016
                         'International Tables Vol C Tables 4.2.6.8 and 6.1.1.4'
    'H' 'H' 0.0000 0.0000
                         'International Tables Vol C Tables 4.2.6.8 and 6.1.1.4'
    'F' 'F' 0.0171 0.0103
                         'International Tables Vol C Tables 4.2.6.8 and 6.1.1.4'
    'O' 'O' 0.0106 0.0060
                         'International Tables Vol C Tables 4.2.6.8 and 6.1.1.4'
    'S' 'S' 0.1246 0.1234
                         'International Tables Vol C Tables 4.2.6.8 and 6.1.1.4'
    'Mo' 'Mo' -1.6832 0.6857
                         'International Tables Vol C Tables 4.2.6.8 and 6.1.1.4'
    'N' 'N' 0.0061 0.0033
                         'International Tables Vol C Tables 4.2.6.8 and 6.1.1.4'
    'Cl' 'Cl' 0.1484 0.1585
                         'International Tables Vol C Tables 4.2.6.8 and 6.1.1.4'
_computing_data_collection
;
COLLECT (Nonius, 2002)
;
_computing_cell_refinement
;
DENZO-SMN (Otwinowski & Minor, 1997)
;
_computing_data_reduction
;
DENZO-SMN (Otwinowski & Minor, 1997)
;
_computing_structure_solution
;
SIR92 (Altomare <i>et al.</i>,  1994)
;
_computing_structure_refinement
;
SHELXL2014 (Sheldrick, 2015)
;
_computing_molecular_graphics
;
ORTEP-3 (Farrugia, 2012) and PLATON (Spek, 2009)
;
_computing_publication_material
;
SHELXTL (Sheldrick, 2008)
;
loop_
    _atom_site_type_symbol
    _atom_site_label
    _atom_site_fract_x
    _atom_site_fract_y
    _atom_site_fract_z
    _atom_site_U_iso_or_equiv
    _atom_site_adp_type
    _atom_site_calc_flag
    _atom_site_occupancy
    _atom_site_disorder_assembly
    _atom_site_disorder_group
    Mo Mo1 0.53960(3) 0.43946(2) 0.51037(2) 0.02584(12) Uani d 1 . .
    S S1 0.66590(8) 0.46380(8) 0.45643(7) 0.0323(3) Uani d 1 . .
    S S2 0.52665(9) 0.34333(8) 0.44027(7) 0.0337(3) Uani d 1 . .
    S S3 0.47571(9) 0.35062(8) 0.57355(7) 0.0340(3) Uani d 1 . .
    S S4 0.63308(8) 0.45238(8) 0.59206(6) 0.0322(3) Uani d 1 . .
    F F1 0.8097(2) 0.3630(2) 0.3621(2) 0.0635(12) Uani d 1 . .
    F F2 0.7261(3) 0.4127(2) 0.29583(17) 0.0606(11) Uani d 1 . .
    F F3 0.7876(2) 0.4809(2) 0.36285(18) 0.0591(11) Uani d 1 . .
    F F4 0.6817(3) 0.2702(2) 0.31926(18) 0.0577(10) Uani d 1 . .
    F F5 0.5674(3) 0.3269(2) 0.28819(16) 0.0606(11) Uani d 1 . .
    F F6 0.5567(2) 0.23584(19) 0.34988(16) 0.0507(9) Uani d 1 . .
    F F7 0.4324(9) 0.2510(8) 0.6659(5) 0.091(4) Uani d 0.58(2) A 1
    F F8 0.5560(6) 0.2515(6) 0.7082(6) 0.062(3) Uani d 0.58(2) A 1
    F F9 0.4584(10) 0.3280(6) 0.7376(4) 0.066(3) Uani d 0.58(2) A 1
    F F7A 0.4066(4) 0.2880(9) 0.6787(6) 0.061(4) Uani d 0.42(2) A 2
    F F8A 0.5269(10) 0.2300(5) 0.6931(7) 0.061(4) Uani d 0.42(2) A 2
    F F9A 0.4962(10) 0.3283(8) 0.7436(4) 0.054(4) Uani d 0.42(2) A 2
    F F10 0.6162(7) 0.3786(8) 0.7546(4) 0.083(4) Uani d 0.502(10) B 1
    F F11 0.7244(7) 0.3497(7) 0.6994(5) 0.079(4) Uani d 0.502(10) B 1
    F F12 0.6920(8) 0.4619(5) 0.7150(5) 0.061(3) Uani d 0.502(10) B 1
    F F10A 0.6267(8) 0.4412(7) 0.7472(4) 0.084(4) Uani d 0.498(10) B 2
    F F11A 0.6637(7) 0.3297(5) 0.7316(4) 0.059(3) Uani d 0.498(10) B 2
    F F12A 0.7358(7) 0.4176(9) 0.6927(5) 0.084(4) Uani d 0.498(10) B 2
    O O1 0.4106(2) 0.46339(18) 0.48554(18) 0.0313(8) Uani d 1 . .
    O O2 0.52764(19) 0.55847(17) 0.51231(16) 0.0296(7) Uani d 1 . .
    O O3 0.3096(2) 0.5499(2) 0.46934(17) 0.0339(9) Uani d 1 . .
    O O4 0.4395(2) 0.65521(19) 0.4943(2) 0.0452(11) Uani d 1 . .
    C C1 0.6717(3) 0.4035(3) 0.3947(3) 0.0335(13) Uani d 1 . .
    C C2 0.6103(3) 0.3501(3) 0.3889(3) 0.0313(13) Uani d 1 . .
    C C3 0.7484(4) 0.4144(4) 0.3540(3) 0.0480(17) Uani d 1 . .
    C C4 0.6037(4) 0.2963(4) 0.3374(3) 0.0423(15) Uani d 1 . .
    C C5 0.5288(4) 0.3503(3) 0.6422(3) 0.0341(13) Uani d 1 . .
    C C6 0.5997(3) 0.3938(3) 0.6504(3) 0.0335(13) Uani d 1 . .
    C C7 0.4924(3) 0.2977(3) 0.6884(3) 0.0517(17) Uani d 1 . .
    C C8 0.6569(4) 0.3958(4) 0.7050(3) 0.0452(15) Uani d 1 . .
    C C9 0.3838(3) 0.5309(3) 0.4828(3) 0.0282(12) Uani d 1 . .
    C C10 0.4552(3) 0.5876(3) 0.4974(2) 0.0305(12) Uani d 1 . .
    O O5 0.6031(3) 0.9245(2) 0.4773(3) 0.0739(17) Uani d 1 . .
    O O6 0.7088(3) 0.8409(2) 0.4927(2) 0.0486(12) Uani d 1 . .
    H H6O 0.748(4) 0.874(4) 0.504(4) 0.07(2) Uiso d 1 . .
    O O7 0.5404(3) 0.7847(3) 0.4176(2) 0.0660(13) Uani d 1 . .
    O O8 0.5587(3) 0.7544(2) 0.5137(2) 0.0496(12) Uani d 1 . .
    H H8O 0.521(5) 0.720(4) 0.509(4) 0.09(3) Uiso d 1 . .
    C C11 0.6297(4) 0.8623(3) 0.4796(3) 0.0411(15) Uani d 1 . .
    C C12 0.5716(4) 0.7956(3) 0.4660(3) 0.0392(15) Uani d 1 . .
    N N1 0.2406(3) 0.1717(2) 0.8798(2) 0.0330(11) Uani d 1 . .
    C C13 0.1512(3) 0.1525(3) 0.8555(3) 0.0403(15) Uani d 1 . .
    H H13A 0.1077 0.1834 0.8769 0.048 Uiso calc 1 . .
    H H13B 0.1492 0.1671 0.8126 0.048 Uiso calc 1 . .
    C C14 0.1240(3) 0.0719(3) 0.8603(3) 0.0450(16) Uani d 1 . .
    H H14A 0.1172 0.0585 0.9031 0.054 Uiso calc 1 . .
    H H14B 0.1701 0.0397 0.8431 0.054 Uiso calc 1 . .
    C C15 0.0400(4) 0.0572(4) 0.8279(3) 0.0608(18) Uani d 1 . .
    H H15A -0.0041 0.0930 0.8428 0.073 Uiso calc 1 . .
    H H15B 0.0489 0.0677 0.7847 0.073 Uiso calc 1 . .
    C C16 0.0044(5) -0.0205(4) 0.8341(4) 0.075(2) Uani d 1 . .
    H H16A -0.0501 -0.0245 0.8116 0.113 Uiso calc 1 . .
    H H16B 0.0465 -0.0565 0.8183 0.113 Uiso calc 1 . .
    H H16C -0.0066 -0.0312 0.8766 0.113 Uiso calc 1 . .
    C C17 0.3091(3) 0.1358(3) 0.8406(3) 0.0373(14) Uani d 1 . .
    H H17A 0.3007 0.0809 0.8423 0.045 Uiso calc 1 . .
    H H17B 0.2982 0.1515 0.7986 0.045 Uiso calc 1 . .
    C C18 0.4029(4) 0.1520(3) 0.8548(3) 0.0434(15) Uani d 1 . .
    H H18A 0.4169 0.1333 0.8955 0.052 Uiso calc 1 . .
    H H18B 0.4129 0.2067 0.8542 0.052 Uiso calc 1 . .
    C C19 0.4612(4) 0.1146(3) 0.8095(3) 0.0482(16) Uani d 1 . .
    H H19A 0.4485 0.1356 0.7693 0.058 Uiso calc 1 . .
    H H19B 0.4472 0.0606 0.8083 0.058 Uiso calc 1 . .
    C C20 0.5571(4) 0.1237(5) 0.8221(4) 0.073(2) Uani d 1 . .
    H H20A 0.5907 0.0981 0.7909 0.109 Uiso calc 1 . .
    H H20B 0.5720 0.1770 0.8223 0.109 Uiso calc 1 . .
    H H20C 0.5707 0.1019 0.8613 0.109 Uiso calc 1 . .
    C C21 0.2504(4) 0.1446(3) 0.9443(3) 0.0390(14) Uani d 1 . .
    H H21A 0.2486 0.0893 0.9441 0.047 Uiso calc 1 . .
    H H21B 0.3086 0.1597 0.9588 0.047 Uiso calc 1 . .
    C C22 0.1836(4) 0.1725(4) 0.9886(3) 0.0456(15) Uani d 1 . .
    H H22A 0.1784 0.2275 0.9849 0.055 Uiso calc 1 . .
    H H22B 0.1264 0.1503 0.9788 0.055 Uiso calc 1 . .
    C C23 0.2072(5) 0.1529(5) 1.0519(3) 0.071(2) Uani d 1 . .
    H H23A 0.2687 0.1668 1.0590 0.085 Uiso calc 1 . .
    H H23B 0.2021 0.0981 1.0572 0.085 Uiso calc 1 . .
    C C24 0.1512(6) 0.1912(5) 1.0982(4) 0.090(3) Uani d 1 . .
    H H24A 0.1699 0.1761 1.1384 0.135 Uiso calc 1 . .
    H H24B 0.1570 0.2456 1.0940 0.135 Uiso calc 1 . .
    H H24C 0.0904 0.1768 1.0921 0.135 Uiso calc 1 . .
    C C25 0.2505(4) 0.2567(3) 0.8801(3) 0.0383(15) Uani d 1 . .
    H H25A 0.2009 0.2779 0.9027 0.046 Uiso calc 1 . .
    H H25B 0.3039 0.2690 0.9028 0.046 Uiso calc 1 . .
    C C26 0.2553(4) 0.2964(3) 0.8206(3) 0.0393(14) Uani d 1 . .
    H H26A 0.2022 0.2856 0.7971 0.047 Uiso calc 1 . .
    H H26B 0.3059 0.2778 0.7976 0.047 Uiso calc 1 . .
    C C27 0.2637(5) 0.3796(3) 0.8299(3) 0.0517(18) Uani d 1 . .
    H H27A 0.2145 0.3970 0.8549 0.062 Uiso calc 1 . .
    H H27B 0.3180 0.3897 0.8523 0.062 Uiso calc 1 . .
    C C28 0.2649(5) 0.4242(3) 0.7727(3) 0.061(2) Uani d 1 . .
    H H28A 0.2704 0.4775 0.7823 0.092 Uiso calc 1 . .
    H H28B 0.3142 0.4084 0.7480 0.092 Uiso calc 1 . .
    H H28C 0.2107 0.4157 0.7507 0.092 Uiso calc 1 . .
    N N2 0.7148(8) 0.1623(6) 0.5600(15) 0.040(2) Uani d 0.676(9) C 1
    C C29 0.6227(6) 0.1461(5) 0.5812(8) 0.047(2) Uani d 0.676(9) C 1
    H H29A 0.6124 0.1738 0.6189 0.056 Uiso calc 0.676(9) C 1
    H H29B 0.5815 0.1656 0.5509 0.056 Uiso calc 0.676(9) C 1
    C C30 0.6027(6) 0.0649(6) 0.5918(7) 0.059(3) Uani d 0.676(9) C 1
    H H30A 0.6512 0.0424 0.6147 0.071 Uiso calc 0.676(9) C 1
    H H30B 0.5996 0.0392 0.5525 0.071 Uiso calc 0.676(9) C 1
    C C31 0.5193(6) 0.0509(6) 0.6252(6) 0.068(3) Uani d 0.676(9) C 1
    H H31A 0.4712 0.0771 0.6044 0.082 Uiso calc 0.676(9) C 1
    H H31B 0.5241 0.0721 0.6661 0.082 Uiso calc 0.676(9) C 1
    C C32 0.4978(8) -0.0321(6) 0.6296(7) 0.093(4) Uani d 0.676(9) C 1
    H H32A 0.4431 -0.0385 0.6517 0.139 Uiso calc 0.676(9) C 1
    H H32B 0.4917 -0.0531 0.5892 0.139 Uiso calc 0.676(9) C 1
    H H32C 0.5446 -0.0581 0.6509 0.139 Uiso calc 0.676(9) C 1
    C C33 0.7243(6) 0.2474(5) 0.5539(6) 0.052(2) Uani d 0.676(9) C 1
    H H33A 0.6747 0.2663 0.5300 0.062 Uiso calc 0.676(9) C 1
    H H33B 0.7197 0.2698 0.5944 0.062 Uiso calc 0.676(9) C 1
    C C34 0.8069(8) 0.2748(5) 0.5254(6) 0.060(3) Uani d 0.676(9) C 1
    H H34A 0.8536 0.2380 0.5332 0.072 Uiso calc 0.676(9) C 1
    H H34B 0.7984 0.2777 0.4814 0.072 Uiso calc 0.676(9) C 1
    C C35 0.8359(6) 0.3499(6) 0.5477(6) 0.067(3) Uani d 0.676(9) C 1
    H H35A 0.8475 0.3466 0.5913 0.081 Uiso calc 0.676(9) C 1
    H H35B 0.7883 0.3865 0.5417 0.081 Uiso calc 0.676(9) C 1
    C C36 0.9162(9) 0.3777(9) 0.5164(7) 0.075(3) Uani d 0.676(9) C 1
    H H36A 0.9324 0.4267 0.5326 0.112 Uiso calc 0.676(9) C 1
    H H36B 0.9639 0.3423 0.5230 0.112 Uiso calc 0.676(9) C 1
    H H36C 0.9047 0.3821 0.4733 0.112 Uiso calc 0.676(9) C 1
    N N2B 0.7037(17) 0.1560(12) 0.559(3) 0.043(3) Uani d 0.324(9) C 2
    C C29B 0.6174(13) 0.1228(10) 0.5788(19) 0.047(4) Uani d 0.324(9) C 2
    H H29C 0.5987 0.1487 0.6159 0.056 Uiso calc 0.324(9) C 2
    H H29D 0.5737 0.1338 0.5475 0.056 Uiso calc 0.324(9) C 2
    C C30B 0.6165(12) 0.0401(10) 0.5906(15) 0.059(4) Uani d 0.324(9) C 2
    H H30C 0.6546 0.0290 0.6252 0.071 Uiso calc 0.324(9) C 2
    H H30D 0.6402 0.0136 0.5552 0.071 Uiso calc 0.324(9) C 2
    C C31B 0.5264(13) 0.0112(13) 0.6035(10) 0.073(4) Uani d 0.324(9) C 2
    H H31C 0.5213 -0.0403 0.5875 0.088 Uiso calc 0.324(9) C 2
    H H31D 0.4837 0.0428 0.5821 0.088 Uiso calc 0.324(9) C 2
    C C32B 0.5037(18) 0.010(2) 0.6694(11) 0.115(8) Uani d 0.324(9) C 2
    H H32D 0.4445 -0.0090 0.6746 0.173 Uiso calc 0.324(9) C 2
    H H32E 0.5447 -0.0220 0.6909 0.173 Uiso calc 0.324(9) C 2
    H H32F 0.5071 0.0612 0.6855 0.173 Uiso calc 0.324(9) C 2
    C C33B 0.6899(11) 0.2402(9) 0.5501(12) 0.044(3) Uani d 0.324(9) C 2
    H H33C 0.6355 0.2471 0.5269 0.053 Uiso calc 0.324(9) C 2
    H H33D 0.6807 0.2632 0.5900 0.053 Uiso calc 0.324(9) C 2
    C C34B 0.7607(11) 0.2829(10) 0.5188(8) 0.048(3) Uani d 0.324(9) C 2
    H H34C 0.7356 0.3291 0.5015 0.058 Uiso calc 0.324(9) C 2
    H H34D 0.7831 0.2522 0.4852 0.058 Uiso calc 0.324(9) C 2
    C C35B 0.8356(10) 0.3040(14) 0.5587(9) 0.053(4) Uani d 0.324(9) C 2
    H H35C 0.8678 0.2582 0.5701 0.063 Uiso calc 0.324(9) C 2
    H H35D 0.8127 0.3269 0.5960 0.063 Uiso calc 0.324(9) C 2
    C C36B 0.897(2) 0.358(2) 0.5291(15) 0.075(3) Uani d 0.324(9) C 2
    H H36D 0.9447 0.3700 0.5568 0.112 Uiso calc 0.324(9) C 2
    H H36E 0.9211 0.3352 0.4927 0.112 Uiso calc 0.324(9) C 2
    H H36F 0.8661 0.4039 0.5185 0.112 Uiso calc 0.324(9) C 2
    C C37 0.7786(4) 0.1361(3) 0.6058(3) 0.0390(15) Uani d 1 . .
    H H37A 0.8371 0.1538 0.5938 0.047 Uiso calc 1 C 1
    H H37B 0.7798 0.0807 0.6051 0.047 Uiso calc 1 C 1
    C C38 0.7617(4) 0.1612(4) 0.6693(3) 0.0515(18) Uani d 1 . .
    H H38A 0.7524 0.2160 0.6698 0.062 Uiso calc 1 . .
    H H38B 0.7080 0.1370 0.6842 0.062 Uiso calc 1 . .
    C C39 0.8358(4) 0.1420(4) 0.7105(3) 0.059(2) Uani d 1 . .
    H H39A 0.8887 0.1683 0.6966 0.070 Uiso calc 1 . .
    H H39B 0.8472 0.0876 0.7080 0.070 Uiso calc 1 . .
    C C40 0.8188(5) 0.1628(5) 0.7757(4) 0.072(2) Uani d 1 . .
    H H40A 0.8693 0.1490 0.8001 0.107 Uiso calc 1 . .
    H H40B 0.8089 0.2168 0.7787 0.107 Uiso calc 1 . .
    H H40C 0.7674 0.1360 0.7901 0.107 Uiso calc 1 . .
    C C41 0.7343(4) 0.1213(3) 0.5013(3) 0.0406(15) Uani d 1 . .
    H H41A 0.7941 0.1346 0.4889 0.049 Uiso calc 1 C 1
    H H41B 0.7338 0.0669 0.5097 0.049 Uiso calc 1 C 1
    C C42 0.6744(4) 0.1355(4) 0.4483(3) 0.058(2) Uani d 1 . .
    H H42A 0.6192 0.1081 0.4544 0.069 Uiso calc 1 . .
    H H42B 0.6607 0.1896 0.4461 0.069 Uiso calc 1 . .
    C C43 0.7156(5) 0.1107(4) 0.3897(3) 0.0543(18) Uani d 1 . .
    H H43A 0.6733 0.1189 0.3569 0.065 Uiso calc 1 . .
    H H43B 0.7665 0.1431 0.3816 0.065 Uiso calc 1 . .
    C C44 0.7451(5) 0.0299(4) 0.3876(3) 0.062(2) Uani d 1 . .
    H H44A 0.7707 0.0192 0.3482 0.093 Uiso calc 1 . .
    H H44B 0.7886 0.0212 0.4189 0.093 Uiso calc 1 . .
    H H44C 0.6952 -0.0031 0.3942 0.093 Uiso calc 1 . .
    Cl Cl1 0.35534(12) 0.10693(14) 0.18122(13) 0.0926(8) Uani d 1 . .
    Cl Cl2 0.51265(14) 0.18119(11) 0.21396(11) 0.0774(6) Uani d 1 . .
    Cl Cl3 0.51834(11) 0.03822(10) 0.15306(9) 0.0622(5) Uani d 1 . .
    C C1S 0.4624(4) 0.1240(4) 0.1603(3) 0.0525(16) Uani d 1 . .
    H H1SA 0.4627 0.1504 0.1207 0.063 Uiso calc 1 . .
loop_
    _atom_site_aniso_label
    _atom_site_aniso_U_11
    _atom_site_aniso_U_22
    _atom_site_aniso_U_33
    _atom_site_aniso_U_12
    _atom_site_aniso_U_13
    _atom_site_aniso_U_23
    Mo1 0.0273(2) 0.0249(2) 0.0253(2) 0.00135(19) 0.00003(19) -0.0008(2)
    S1 0.0311(7) 0.0373(8) 0.0287(8) -0.0002(6) 0.0041(6) -0.0022(7)
    S2 0.0380(8) 0.0321(7) 0.0308(8) -0.0003(6) 0.0001(6) -0.0057(6)
    S3 0.0365(8) 0.0338(8) 0.0315(9) -0.0040(6) 0.0015(6) 0.0032(6)
    S4 0.0373(7) 0.0339(8) 0.0254(8) -0.0024(6) -0.0040(6) 0.0013(7)
    F1 0.049(2) 0.072(3) 0.069(3) 0.0229(19) 0.020(2) 0.002(2)
    F2 0.077(3) 0.076(3) 0.029(2) -0.002(2) 0.0148(19) -0.001(2)
    F3 0.057(2) 0.065(3) 0.056(3) -0.0097(19) 0.0256(19) -0.007(2)
    F4 0.073(3) 0.051(2) 0.049(3) 0.0162(19) 0.016(2) -0.013(2)
    F5 0.098(3) 0.058(2) 0.026(2) 0.009(2) -0.0160(19) -0.0038(19)
    F6 0.076(3) 0.037(2) 0.040(2) -0.0028(17) -0.0008(19) -0.0134(17)
    F7 0.112(8) 0.087(8) 0.075(7) -0.073(6) -0.024(6) 0.044(6)
    F8 0.077(6) 0.026(5) 0.083(7) -0.002(4) 0.013(5) 0.024(5)
    F9 0.068(8) 0.068(5) 0.063(6) 0.009(5) 0.046(5) 0.010(4)
    F7A 0.068(6) 0.052(8) 0.063(7) -0.007(5) 0.019(5) 0.013(6)
    F8A 0.094(8) 0.012(5) 0.077(8) -0.008(5) 0.041(7) 0.008(5)
    F9A 0.052(8) 0.072(7) 0.038(6) 0.001(6) 0.029(5) 0.013(5)
    F10 0.111(7) 0.113(9) 0.026(5) -0.038(7) -0.005(5) 0.015(6)
    F11 0.089(7) 0.085(7) 0.062(7) 0.051(6) -0.043(6) -0.035(6)
    F12 0.102(8) 0.036(5) 0.045(6) -0.014(5) -0.035(5) 0.004(4)
    F10A 0.139(9) 0.074(7) 0.038(6) 0.027(7) -0.028(6) -0.021(6)
    F11A 0.077(6) 0.058(6) 0.043(6) 0.014(5) -0.023(5) 0.019(5)
    F12A 0.075(6) 0.127(10) 0.049(6) -0.039(7) -0.027(5) 0.033(7)
    O1 0.0303(18) 0.0242(19) 0.039(2) 0.0030(14) -0.0042(17) -0.0043(18)
    O2 0.0271(17) 0.0253(16) 0.037(2) 0.0000(15) -0.0035(16) -0.0018(19)
    O3 0.0251(18) 0.033(2) 0.043(2) 0.0038(15) -0.0028(15) 0.0037(19)
    O4 0.037(2) 0.025(2) 0.074(3) 0.0002(14) -0.007(2) 0.003(2)
    C1 0.040(3) 0.039(3) 0.022(3) 0.010(3) 0.000(2) 0.002(3)
    C2 0.033(3) 0.031(3) 0.029(3) 0.009(2) -0.004(2) 0.001(3)
    C3 0.046(4) 0.059(5) 0.039(4) 0.008(3) 0.015(3) -0.002(3)
    C4 0.056(4) 0.040(4) 0.031(4) 0.008(3) 0.004(3) -0.003(3)
    C5 0.042(3) 0.034(3) 0.027(3) 0.006(3) 0.005(3) 0.000(3)
    C6 0.039(3) 0.035(3) 0.026(3) 0.008(3) -0.001(2) -0.003(3)
    C7 0.066(4) 0.051(4) 0.039(4) -0.004(3) 0.007(3) 0.009(3)
    C8 0.059(4) 0.046(4) 0.031(4) 0.002(3) -0.002(3) 0.005(3)
    C9 0.029(3) 0.029(3) 0.026(3) 0.002(2) 0.003(2) 0.003(3)
    C10 0.032(3) 0.028(3) 0.031(3) 0.002(2) 0.005(2) -0.001(2)
    O5 0.053(3) 0.037(3) 0.131(5) 0.001(2) -0.015(3) 0.014(3)
    O6 0.042(2) 0.036(2) 0.068(3) -0.0088(18) -0.013(2) 0.006(2)
    O7 0.067(3) 0.082(4) 0.049(3) -0.024(3) -0.017(3) 0.006(3)
    O8 0.054(3) 0.040(2) 0.055(3) -0.019(2) -0.013(2) 0.016(3)
    C11 0.040(3) 0.042(4) 0.041(4) -0.004(3) -0.005(3) 0.012(3)
    C12 0.036(3) 0.036(3) 0.045(4) 0.001(2) -0.004(3) 0.005(3)
    N1 0.039(3) 0.037(3) 0.023(3) 0.003(2) -0.003(2) 0.004(2)
    C13 0.037(3) 0.048(4) 0.036(4) 0.001(3) -0.004(3) 0.000(3)
    C14 0.042(3) 0.050(4) 0.043(4) -0.005(3) -0.003(3) 0.000(3)
    C15 0.060(4) 0.066(4) 0.057(5) -0.023(4) -0.010(4) 0.004(4)
    C16 0.077(5) 0.081(6) 0.068(6) -0.031(4) -0.001(4) -0.006(5)
    C17 0.045(3) 0.037(3) 0.030(4) 0.000(3) 0.005(3) -0.001(3)
    C18 0.048(4) 0.040(4) 0.042(4) 0.001(3) 0.001(3) 0.007(3)
    C19 0.048(4) 0.048(4) 0.049(4) -0.004(3) 0.016(3) 0.005(3)
    C20 0.049(5) 0.101(6) 0.068(6) 0.007(4) 0.008(4) 0.005(5)
    C21 0.047(3) 0.040(3) 0.030(4) 0.004(3) -0.002(3) 0.000(3)
    C22 0.053(4) 0.048(4) 0.036(4) 0.003(3) 0.001(3) 0.004(3)
    C23 0.086(5) 0.085(6) 0.041(5) 0.037(5) 0.017(4) 0.014(4)
    C24 0.107(7) 0.123(8) 0.040(5) 0.051(6) 0.012(5) 0.002(5)
    C25 0.043(3) 0.036(3) 0.035(4) 0.004(3) -0.006(3) 0.000(3)
    C26 0.042(3) 0.041(4) 0.035(4) 0.003(3) -0.003(3) 0.003(3)
    C27 0.069(4) 0.037(4) 0.049(5) -0.004(3) 0.002(3) 0.000(3)
    C28 0.084(5) 0.041(4) 0.059(5) 0.006(3) 0.003(4) 0.009(4)
    N2 0.034(4) 0.044(4) 0.042(4) 0.014(3) 0.009(5) 0.005(4)
    C29 0.033(4) 0.059(6) 0.049(5) 0.013(4) 0.007(4) 0.000(6)
    C30 0.038(4) 0.070(6) 0.069(5) 0.000(5) 0.008(4) 0.003(6)
    C31 0.044(5) 0.085(7) 0.075(7) 0.005(5) 0.012(5) 0.017(6)
    C32 0.059(6) 0.129(11) 0.090(10) -0.025(7) 0.021(7) 0.011(8)
    C33 0.055(5) 0.048(5) 0.052(5) 0.018(4) 0.014(5) 0.001(4)
    C34 0.065(6) 0.050(5) 0.065(6) 0.004(5) 0.010(5) 0.001(5)
    C35 0.051(5) 0.070(6) 0.081(7) 0.003(5) 0.005(5) -0.011(6)
    C36 0.060(7) 0.078(9) 0.087(8) -0.013(5) 0.017(6) 0.005(7)
    N2B 0.039(6) 0.045(6) 0.046(6) 0.015(6) 0.008(6) 0.004(6)
    C29B 0.033(6) 0.058(7) 0.050(6) 0.008(6) 0.009(6) 0.004(7)
    C30B 0.039(6) 0.071(8) 0.067(6) -0.002(6) 0.003(6) 0.009(7)
    C31B 0.056(7) 0.090(9) 0.074(8) -0.006(8) 0.011(7) 0.005(8)
    C32B 0.090(13) 0.156(16) 0.099(15) 0.004(14) 0.024(13) 0.010(14)
    C33B 0.041(7) 0.041(6) 0.050(6) 0.014(6) 0.010(7) 0.004(6)
    C34B 0.043(7) 0.043(6) 0.060(7) 0.014(6) 0.011(7) 0.000(6)
    C35B 0.047(6) 0.047(7) 0.064(7) 0.003(7) 0.009(6) 0.004(7)
    C36B 0.060(7) 0.078(9) 0.087(8) -0.013(5) 0.017(6) 0.005(7)
    C37 0.034(3) 0.041(4) 0.042(4) 0.006(3) 0.007(3) 0.001(3)
    C38 0.050(4) 0.054(4) 0.051(5) 0.008(3) 0.003(3) -0.013(4)
    C39 0.044(4) 0.077(5) 0.055(5) 0.004(3) -0.002(3) -0.017(4)
    C40 0.060(5) 0.098(6) 0.056(6) 0.004(4) -0.013(4) -0.014(5)
    C41 0.042(3) 0.042(3) 0.038(4) 0.015(2) 0.007(3) -0.003(3)
    C42 0.051(4) 0.071(5) 0.052(5) 0.020(3) 0.005(3) 0.008(4)
    C43 0.066(4) 0.055(4) 0.042(4) 0.014(3) -0.006(3) 0.000(4)
    C44 0.086(5) 0.057(5) 0.043(5) 0.011(4) -0.005(4) 0.000(4)
    Cl1 0.0468(11) 0.1084(18) 0.123(2) -0.0053(10) 0.0036(11) -0.0458(17)
    Cl2 0.0895(15) 0.0661(13) 0.0767(16) -0.0212(10) -0.0209(11) -0.0111(11)
    Cl3 0.0676(11) 0.0700(12) 0.0491(11) 0.0132(9) 0.0020(8) -0.0076(9)
    C1S 0.047(3) 0.065(4) 0.045(4) 0.005(3) -0.005(4) 0.000(3)
_geom_special_details
;
 All esds (except the esd in the dihedral angle between two l.s. planes)
 are estimated using the full covariance matrix.  The cell esds are taken
 into account individually in the estimation of esds in distances, angles
 and torsion angles; correlations between esds in cell parameters are only
 used when they are defined by crystal symmetry.  An approximate (isotropic)
 treatment of cell esds is used for estimating esds involving l.s. planes.
;
loop_
    _geom_bond_atom_site_label_1
    _geom_bond_atom_site_label_2
    _geom_bond_site_symmetry_2
    _geom_bond_distance
    _geom_bond_publ_flag
    Mo1 O1 . 2.104(3) ?
    Mo1 O2 . 2.135(3) ?
    Mo1 S1 . 2.3265(14) ?
    Mo1 S2 . 2.3309(15) ?
    Mo1 S4 . 2.3320(14) ?
    Mo1 S3 . 2.3390(15) ?
    S1 C1 . 1.750(6) ?
    S2 C2 . 1.727(6) ?
    S3 C5 . 1.734(6) ?
    S4 C6 . 1.746(6) ?
    F1 C3 . 1.330(7) ?
    F2 C3 . 1.342(8) ?
    F3 C3 . 1.347(7) ?
    F4 C4 . 1.350(7) ?
    F5 C4 . 1.346(7) ?
    F6 C4 . 1.329(7) ?
    F7 C7 . 1.342(6) ?
    F8 C7 . 1.355(6) ?
    F9 C7 . 1.330(6) ?
    F7A C7 . 1.349(6) ?
    F8A C7 . 1.326(6) ?
    F9A C7 . 1.349(6) ?
    F10 C8 . 1.306(11) ?
    F11 C8 . 1.332(11) ?
    F12 C8 . 1.318(10) ?
    F10A C8 . 1.326(11) ?
    F11A C8 . 1.325(10) ?
    F12A C8 . 1.304(11) ?
    O1 C9 . 1.276(6) ?
    O2 C10 . 1.275(6) ?
    O3 C9 . 1.229(6) ?
    O4 C10 . 1.235(6) ?
    C1 C2 . 1.349(8) ?
    C1 C3 . 1.500(8) ?
    C2 C4 . 1.502(8) ?
    C5 C6 . 1.353(8) ?
    C5 C7 . 1.502(8) ?
    C6 C8 . 1.502(8) ?
    C9 C10 . 1.528(7) ?
    O5 C11 . 1.185(7) ?
    O6 C11 . 1.310(7) ?
    O6 H6O . 0.88(7) ?
    O7 C12 . 1.198(7) ?
    O8 C12 . 1.308(8) ?
    O8 H8O . 0.85(8) ?
    C11 C12 . 1.520(8) ?
    N1 C17 . 1.513(7) ?
    N1 C13 . 1.519(6) ?
    N1 C21 . 1.524(8) ?
    N1 C25 . 1.527(6) ?
    C13 C14 . 1.503(7) ?
    C13 H13A . 0.9900 ?
    C13 H13B . 0.9900 ?
    C14 C15 . 1.504(7) ?
    C14 H14A . 0.9900 ?
    C14 H14B . 0.9900 ?
    C15 C16 . 1.500(8) ?
    C15 H15A . 0.9900 ?
    C15 H15B . 0.9900 ?
    C16 H16A . 0.9800 ?
    C16 H16B . 0.9800 ?
    C16 H16C . 0.9800 ?
    C17 C18 . 1.506(8) ?
    C17 H17A . 0.9900 ?
    C17 H17B . 0.9900 ?
    C18 C19 . 1.506(8) ?
    C18 H18A . 0.9900 ?
    C18 H18B . 0.9900 ?
    C19 C20 . 1.511(9) ?
    C19 H19A . 0.9900 ?
    C19 H19B . 0.9900 ?
    C20 H20A . 0.9800 ?
    C20 H20B . 0.9800 ?
    C20 H20C . 0.9800 ?
    C21 C22 . 1.511(8) ?
    C21 H21A . 0.9900 ?
    C21 H21B . 0.9900 ?
    C22 C23 . 1.499(10) ?
    C22 H22A . 0.9900 ?
    C22 H22B . 0.9900 ?
    C23 C24 . 1.507(10) ?
    C23 H23A . 0.9900 ?
    C23 H23B . 0.9900 ?
    C24 H24A . 0.9800 ?
    C24 H24B . 0.9800 ?
    C24 H24C . 0.9800 ?
    C25 C26 . 1.506(7) ?
    C25 H25A . 0.9900 ?
    C25 H25B . 0.9900 ?
    C26 C27 . 1.507(7) ?
    C26 H26A . 0.9900 ?
    C26 H26B . 0.9900 ?
    C27 C28 . 1.501(8) ?
    C27 H27A . 0.9900 ?
    C27 H27B . 0.9900 ?
    C28 H28A . 0.9800 ?
    C28 H28B . 0.9800 ?
    C28 H28C . 0.9800 ?
    N2 C37 . 1.49(3) ?
    N2 C29 . 1.521(7) ?
    N2 C41 . 1.53(3) ?
    N2 C33 . 1.535(7) ?
    C29 C30 . 1.501(8) ?
    C29 H29A . 0.9900 ?
    C29 H29B . 0.9900 ?
    C30 C31 . 1.505(8) ?
    C30 H30A . 0.9900 ?
    C30 H30B . 0.9900 ?
    C31 C32 . 1.524(9) ?
    C31 H31A . 0.9900 ?
    C31 H31B . 0.9900 ?
    C32 H32A . 0.9800 ?
    C32 H32B . 0.9800 ?
    C32 H32C . 0.9800 ?
    C33 C34 . 1.504(8) ?
    C33 H33A . 0.9900 ?
    C33 H33B . 0.9900 ?
    C34 C35 . 1.499(8) ?
    C34 H34A . 0.9900 ?
    C34 H34B . 0.9900 ?
    C35 C36 . 1.504(9) ?
    C35 H35A . 0.9900 ?
    C35 H35B . 0.9900 ?
    C36 H36A . 0.9800 ?
    C36 H36B . 0.9800 ?
    C36 H36C . 0.9800 ?
    N2B C41 . 1.51(7) ?
    N2B C29B . 1.519(7) ?
    N2B C33B . 1.533(8) ?
    N2B C37 . 1.59(6) ?
    C29B C30B . 1.502(9) ?
    C29B H29C . 0.9900 ?
    C29B H29D . 0.9900 ?
    C30B C31B . 1.507(9) ?
    C30B H30C . 0.9900 ?
    C30B H30D . 0.9900 ?
    C31B C32B . 1.510(10) ?
    C31B H31C . 0.9900 ?
    C31B H31D . 0.9900 ?
    C32B H32D . 0.9800 ?
    C32B H32E . 0.9800 ?
    C32B H32F . 0.9800 ?
    C33B C34B . 1.502(9) ?
    C33B H33C . 0.9900 ?
    C33B H33D . 0.9900 ?
    C34B C35B . 1.503(9) ?
    C34B H34C . 0.9900 ?
    C34B H34D . 0.9900 ?
    C35B C36B . 1.507(10) ?
    C35B H35C . 0.9900 ?
    C35B H35D . 0.9900 ?
    C36B H36D . 0.9800 ?
    C36B H36E . 0.9800 ?
    C36B H36F . 0.9800 ?
    C37 C38 . 1.508(9) ?
    C37 H37A . 0.9900 ?
    C37 H37B . 0.9900 ?
    C38 C39 . 1.504(9) ?
    C38 H38A . 0.9900 ?
    C38 H38B . 0.9900 ?
    C39 C40 . 1.522(10) ?
    C39 H39A . 0.9900 ?
    C39 H39B . 0.9900 ?
    C40 H40A . 0.9800 ?
    C40 H40B . 0.9800 ?
    C40 H40C . 0.9800 ?
    C41 C42 . 1.520(9) ?
    C41 H41A . 0.9900 ?
    C41 H41B . 0.9900 ?
    C42 C43 . 1.519(9) ?
    C42 H42A . 0.9900 ?
    C42 H42B . 0.9900 ?
    C43 C44 . 1.515(9) ?
    C43 H43A . 0.9900 ?
    C43 H43B . 0.9900 ?
    C44 H44A . 0.9800 ?
    C44 H44B . 0.9800 ?
    C44 H44C . 0.9800 ?
    Cl1 C1S . 1.739(7) ?
    Cl2 C1S . 1.754(7) ?
    Cl3 C1S . 1.767(7) ?
    C1S H1SA . 1.0000 ?
loop_
    _geom_angle_atom_site_label_1
    _geom_angle_atom_site_label_2
    _geom_angle_atom_site_label_3
    _geom_angle_site_symmetry_1
    _geom_angle_site_symmetry_3
    _geom_angle
    _geom_angle_publ_flag
    O1 Mo1 O2 . . 73.83(12) ?
    O1 Mo1 S1 . . 127.88(12) ?
    O2 Mo1 S1 . . 84.04(9) ?
    O1 Mo1 S2 . . 83.86(10) ?
    O2 Mo1 S2 . . 137.77(10) ?
    S1 Mo1 S2 . . 82.12(5) ?
    O1 Mo1 S4 . . 140.08(11) ?
    O2 Mo1 S4 . . 86.48(10) ?
    S1 Mo1 S4 . . 82.51(5) ?
    S2 Mo1 S4 . . 130.47(5) ?
    O1 Mo1 S3 . . 84.26(11) ?
    O2 Mo1 S3 . . 128.89(10) ?
    S1 Mo1 S3 . . 142.11(5) ?
    S2 Mo1 S3 . . 82.37(5) ?
    S4 Mo1 S3 . . 81.74(5) ?
    C1 S1 Mo1 . . 109.50(19) ?
    C2 S2 Mo1 . . 109.2(2) ?
    C5 S3 Mo1 . . 109.61(19) ?
    C6 S4 Mo1 . . 109.9(2) ?
    C9 O1 Mo1 . . 120.6(3) ?
    C10 O2 Mo1 . . 118.5(3) ?
    C2 C1 C3 . . 125.8(5) ?
    C2 C1 S1 . . 118.4(4) ?
    C3 C1 S1 . . 115.8(4) ?
    C1 C2 C4 . . 125.0(5) ?
    C1 C2 S2 . . 120.6(4) ?
    C4 C2 S2 . . 114.3(4) ?
    F1 C3 F2 . . 107.2(5) ?
    F1 C3 F3 . . 105.8(5) ?
    F2 C3 F3 . . 106.0(5) ?
    F1 C3 C1 . . 112.7(5) ?
    F2 C3 C1 . . 112.4(5) ?
    F3 C3 C1 . . 112.3(5) ?
    F6 C4 F5 . . 106.0(5) ?
    F6 C4 F4 . . 105.4(5) ?
    F5 C4 F4 . . 105.4(5) ?
    F6 C4 C2 . . 113.4(5) ?
    F5 C4 C2 . . 112.9(5) ?
    F4 C4 C2 . . 112.9(5) ?
    C6 C5 C7 . . 124.6(5) ?
    C6 C5 S3 . . 119.8(4) ?
    C7 C5 S3 . . 115.6(4) ?
    C5 C6 C8 . . 126.6(5) ?
    C5 C6 S4 . . 118.7(4) ?
    C8 C6 S4 . . 114.7(4) ?
    F9 C7 F7 . . 106.8(5) ?
    F8A C7 F9A . . 106.3(6) ?
    F8A C7 F7A . . 106.7(5) ?
    F9A C7 F7A . . 103.9(5) ?
    F9 C7 F8 . . 105.3(5) ?
    F7 C7 F8 . . 103.8(5) ?
    F8A C7 C5 . . 118.5(7) ?
    F9 C7 C5 . . 117.2(7) ?
    F7 C7 C5 . . 112.9(6) ?
    F9A C7 C5 . . 110.9(8) ?
    F7A C7 C5 . . 109.6(7) ?
    F8 C7 C5 . . 109.6(6) ?
    F10 C8 F12 . . 105.3(9) ?
    F12A C8 F11A . . 106.7(9) ?
    F12A C8 F10A . . 107.0(10) ?
    F11A C8 F10A . . 104.8(9) ?
    F10 C8 F11 . . 107.9(10) ?
    F12 C8 F11 . . 104.5(9) ?
    F12A C8 C6 . . 112.4(7) ?
    F10 C8 C6 . . 113.6(7) ?
    F12 C8 C6 . . 113.4(6) ?
    F11A C8 C6 . . 112.8(6) ?
    F10A C8 C6 . . 112.5(6) ?
    F11 C8 C6 . . 111.5(6) ?
    O3 C9 O1 . . 124.9(5) ?
    O3 C9 C10 . . 122.4(4) ?
    O1 C9 C10 . . 112.6(4) ?
    O4 C10 O2 . . 125.8(5) ?
    O4 C10 C9 . . 119.8(4) ?
    O2 C10 C9 . . 114.4(4) ?
    C11 O6 H6O . . 120(4) ?
    C12 O8 H8O . . 115(6) ?
    O5 C11 O6 . . 127.2(6) ?
    O5 C11 C12 . . 121.6(5) ?
    O6 C11 C12 . . 111.2(5) ?
    O7 C12 O8 . . 125.4(6) ?
    O7 C12 C11 . . 122.9(6) ?
    O8 C12 C11 . . 111.7(6) ?
    C17 N1 C13 . . 109.2(4) ?
    C17 N1 C21 . . 110.0(4) ?
    C13 N1 C21 . . 110.8(4) ?
    C17 N1 C25 . . 110.8(4) ?
    C13 N1 C25 . . 108.5(4) ?
    C21 N1 C25 . . 107.6(4) ?
    C14 C13 N1 . . 116.3(4) ?
    C14 C13 H13A . . 108.2 ?
    N1 C13 H13A . . 108.2 ?
    C14 C13 H13B . . 108.2 ?
    N1 C13 H13B . . 108.2 ?
    H13A C13 H13B . . 107.4 ?
    C13 C14 C15 . . 111.8(5) ?
    C13 C14 H14A . . 109.3 ?
    C15 C14 H14A . . 109.3 ?
    C13 C14 H14B . . 109.3 ?
    C15 C14 H14B . . 109.3 ?
    H14A C14 H14B . . 107.9 ?
    C16 C15 C14 . . 115.6(6) ?
    C16 C15 H15A . . 108.4 ?
    C14 C15 H15A . . 108.4 ?
    C16 C15 H15B . . 108.4 ?
    C14 C15 H15B . . 108.4 ?
    H15A C15 H15B . . 107.5 ?
    C15 C16 H16A . . 109.5 ?
    C15 C16 H16B . . 109.5 ?
    H16A C16 H16B . . 109.5 ?
    C15 C16 H16C . . 109.5 ?
    H16A C16 H16C . . 109.5 ?
    H16B C16 H16C . . 109.5 ?
    C18 C17 N1 . . 117.7(5) ?
    C18 C17 H17A . . 107.9 ?
    N1 C17 H17A . . 107.9 ?
    C18 C17 H17B . . 107.9 ?
    N1 C17 H17B . . 107.9 ?
    H17A C17 H17B . . 107.2 ?
    C17 C18 C19 . . 110.1(5) ?
    C17 C18 H18A . . 109.6 ?
    C19 C18 H18A . . 109.6 ?
    C17 C18 H18B . . 109.6 ?
    C19 C18 H18B . . 109.6 ?
    H18A C18 H18B . . 108.2 ?
    C18 C19 C20 . . 114.1(6) ?
    C18 C19 H19A . . 108.7 ?
    C20 C19 H19A . . 108.7 ?
    C18 C19 H19B . . 108.7 ?
    C20 C19 H19B . . 108.7 ?
    H19A C19 H19B . . 107.6 ?
    C19 C20 H20A . . 109.5 ?
    C19 C20 H20B . . 109.5 ?
    H20A C20 H20B . . 109.5 ?
    C19 C20 H20C . . 109.5 ?
    H20A C20 H20C . . 109.5 ?
    H20B C20 H20C . . 109.5 ?
    C22 C21 N1 . . 116.4(5) ?
    C22 C21 H21A . . 108.2 ?
    N1 C21 H21A . . 108.2 ?
    C22 C21 H21B . . 108.2 ?
    N1 C21 H21B . . 108.2 ?
    H21A C21 H21B . . 107.3 ?
    C23 C22 C21 . . 111.9(5) ?
    C23 C22 H22A . . 109.2 ?
    C21 C22 H22A . . 109.2 ?
    C23 C22 H22B . . 109.2 ?
    C21 C22 H22B . . 109.2 ?
    H22A C22 H22B . . 107.9 ?
    C22 C23 C24 . . 113.5(6) ?
    C22 C23 H23A . . 108.9 ?
    C24 C23 H23A . . 108.9 ?
    C22 C23 H23B . . 108.9 ?
    C24 C23 H23B . . 108.9 ?
    H23A C23 H23B . . 107.7 ?
    C23 C24 H24A . . 109.5 ?
    C23 C24 H24B . . 109.5 ?
    H24A C24 H24B . . 109.5 ?
    C23 C24 H24C . . 109.5 ?
    H24A C24 H24C . . 109.5 ?
    H24B C24 H24C . . 109.5 ?
    C26 C25 N1 . . 118.0(4) ?
    C26 C25 H25A . . 107.8 ?
    N1 C25 H25A . . 107.8 ?
    C26 C25 H25B . . 107.8 ?
    N1 C25 H25B . . 107.8 ?
    H25A C25 H25B . . 107.1 ?
    C25 C26 C27 . . 110.4(5) ?
    C25 C26 H26A . . 109.6 ?
    C27 C26 H26A . . 109.6 ?
    C25 C26 H26B . . 109.6 ?
    C27 C26 H26B . . 109.6 ?
    H26A C26 H26B . . 108.1 ?
    C28 C27 C26 . . 114.1(5) ?
    C28 C27 H27A . . 108.7 ?
    C26 C27 H27A . . 108.7 ?
    C28 C27 H27B . . 108.7 ?
    C26 C27 H27B . . 108.7 ?
    H27A C27 H27B . . 107.6 ?
    C27 C28 H28A . . 109.5 ?
    C27 C28 H28B . . 109.5 ?
    H28A C28 H28B . . 109.5 ?
    C27 C28 H28C . . 109.5 ?
    H28A C28 H28C . . 109.5 ?
    H28B C28 H28C . . 109.5 ?
    C37 N2 C29 . . 110.0(16) ?
    C37 N2 C41 . . 107.8(7) ?
    C29 N2 C41 . . 110.9(16) ?
    C37 N2 C33 . . 108.0(16) ?
    C29 N2 C33 . . 107.8(6) ?
    C41 N2 C33 . . 112.3(14) ?
    C30 C29 N2 . . 115.1(6) ?
    C30 C29 H29A . . 108.5 ?
    N2 C29 H29A . . 108.5 ?
    C30 C29 H29B . . 108.5 ?
    N2 C29 H29B . . 108.5 ?
    H29A C29 H29B . . 107.5 ?
    C29 C30 C31 . . 114.4(7) ?
    C29 C30 H30A . . 108.7 ?
    C31 C30 H30A . . 108.7 ?
    C29 C30 H30B . . 108.7 ?
    C31 C30 H30B . . 108.7 ?
    H30A C30 H30B . . 107.6 ?
    C30 C31 C32 . . 112.3(8) ?
    C30 C31 H31A . . 109.1 ?
    C32 C31 H31A . . 109.1 ?
    C30 C31 H31B . . 109.1 ?
    C32 C31 H31B . . 109.1 ?
    H31A C31 H31B . . 107.9 ?
    C31 C32 H32A . . 109.5 ?
    C31 C32 H32B . . 109.5 ?
    H32A C32 H32B . . 109.5 ?
    C31 C32 H32C . . 109.5 ?
    H32A C32 H32C . . 109.5 ?
    H32B C32 H32C . . 109.5 ?
    C34 C33 N2 . . 116.2(6) ?
    C34 C33 H33A . . 108.2 ?
    N2 C33 H33A . . 108.2 ?
    C34 C33 H33B . . 108.2 ?
    N2 C33 H33B . . 108.2 ?
    H33A C33 H33B . . 107.4 ?
    C35 C34 C33 . . 113.8(7) ?
    C35 C34 H34A . . 108.8 ?
    C33 C34 H34A . . 108.8 ?
    C35 C34 H34B . . 108.8 ?
    C33 C34 H34B . . 108.8 ?
    H34A C34 H34B . . 107.7 ?
    C34 C35 C36 . . 112.7(8) ?
    C34 C35 H35A . . 109.1 ?
    C36 C35 H35A . . 109.1 ?
    C34 C35 H35B . . 109.1 ?
    C36 C35 H35B . . 109.1 ?
    H35A C35 H35B . . 107.8 ?
    C35 C36 H36A . . 109.5 ?
    C35 C36 H36B . . 109.5 ?
    H36A C36 H36B . . 109.5 ?
    C35 C36 H36C . . 109.5 ?
    H36A C36 H36C . . 109.5 ?
    H36B C36 H36C . . 109.5 ?
    C41 N2B C29B . . 111(4) ?
    C41 N2B C33B . . 110(3) ?
    C29B N2B C33B . . 107.5(8) ?
    C41 N2B C37 . . 103.9(11) ?
    C29B N2B C37 . . 111(3) ?
    C33B N2B C37 . . 114(4) ?
    C30B C29B N2B . . 116.3(9) ?
    C30B C29B H29C . . 108.2 ?
    N2B C29B H29C . . 108.2 ?
    C30B C29B H29D . . 108.2 ?
    N2B C29B H29D . . 108.2 ?
    H29C C29B H29D . . 107.4 ?
    C29B C30B C31B . . 112.3(10) ?
    C29B C30B H30C . . 109.1 ?
    C31B C30B H30C . . 109.1 ?
    C29B C30B H30D . . 109.1 ?
    C31B C30B H30D . . 109.1 ?
    H30C C30B H30D . . 107.9 ?
    C30B C31B C32B . . 113.7(10) ?
    C30B C31B H31C . . 108.8 ?
    C32B C31B H31C . . 108.8 ?
    C30B C31B H31D . . 108.8 ?
    C32B C31B H31D . . 108.8 ?
    H31C C31B H31D . . 107.7 ?
    C31B C32B H32D . . 109.5 ?
    C31B C32B H32E . . 109.5 ?
    H32D C32B H32E . . 109.5 ?
    C31B C32B H32F . . 109.5 ?
    H32D C32B H32F . . 109.5 ?
    H32E C32B H32F . . 109.5 ?
    C34B C33B N2B . . 117.3(9) ?
    C34B C33B H33C . . 108.0 ?
    N2B C33B H33C . . 108.0 ?
    C34B C33B H33D . . 108.0 ?
    N2B C33B H33D . . 108.0 ?
    H33C C33B H33D . . 107.2 ?
    C33B C34B C35B . . 114.2(10) ?
    C33B C34B H34C . . 108.7 ?
    C35B C34B H34C . . 108.7 ?
    C33B C34B H34D . . 108.7 ?
    C35B C34B H34D . . 108.7 ?
    H34C C34B H34D . . 107.6 ?
    C34B C35B C36B . . 112.6(10) ?
    C34B C35B H35C . . 109.1 ?
    C36B C35B H35C . . 109.1 ?
    C34B C35B H35D . . 109.1 ?
    C36B C35B H35D . . 109.1 ?
    H35C C35B H35D . . 107.8 ?
    C35B C36B H36D . . 109.5 ?
    C35B C36B H36E . . 109.5 ?
    H36D C36B H36E . . 109.5 ?
    C35B C36B H36F . . 109.5 ?
    H36D C36B H36F . . 109.5 ?
    H36E C36B H36F . . 109.5 ?
    N2 C37 C38 . . 115.8(10) ?
    C38 C37 N2B . . 115(2) ?
    N2 C37 H37A . . 108.3 ?
    C38 C37 H37A . . 108.3 ?
    N2 C37 H37B . . 108.3 ?
    C38 C37 H37B . . 108.3 ?
    H37A C37 H37B . . 107.4 ?
    C39 C38 C37 . . 112.0(5) ?
    C39 C38 H38A . . 109.2 ?
    C37 C38 H38A . . 109.2 ?
    C39 C38 H38B . . 109.2 ?
    C37 C38 H38B . . 109.2 ?
    H38A C38 H38B . . 107.9 ?
    C38 C39 C40 . . 113.4(6) ?
    C38 C39 H39A . . 108.9 ?
    C40 C39 H39A . . 108.9 ?
    C38 C39 H39B . . 108.9 ?
    C40 C39 H39B . . 108.9 ?
    H39A C39 H39B . . 107.7 ?
    C39 C40 H40A . . 109.5 ?
    C39 C40 H40B . . 109.5 ?
    H40A C40 H40B . . 109.5 ?
    C39 C40 H40C . . 109.5 ?
    H40A C40 H40C . . 109.5 ?
    H40B C40 H40C . . 109.5 ?
    N2B C41 C42 . . 114.0(19) ?
    C42 C41 N2 . . 117.8(9) ?
    C42 C41 H41A . . 107.9 ?
    N2 C41 H41A . . 107.9 ?
    C42 C41 H41B . . 107.9 ?
    N2 C41 H41B . . 107.9 ?
    H41A C41 H41B . . 107.2 ?
    C43 C42 C41 . . 111.5(5) ?
    C43 C42 H42A . . 109.3 ?
    C41 C42 H42A . . 109.3 ?
    C43 C42 H42B . . 109.3 ?
    C41 C42 H42B . . 109.3 ?
    H42A C42 H42B . . 108.0 ?
    C44 C43 C42 . . 115.5(6) ?
    C44 C43 H43A . . 108.4 ?
    C42 C43 H43A . . 108.4 ?
    C44 C43 H43B . . 108.4 ?
    C42 C43 H43B . . 108.4 ?
    H43A C43 H43B . . 107.5 ?
    C43 C44 H44A . . 109.5 ?
    C43 C44 H44B . . 109.5 ?
    H44A C44 H44B . . 109.5 ?
    C43 C44 H44C . . 109.5 ?
    H44A C44 H44C . . 109.5 ?
    H44B C44 H44C . . 109.5 ?
    Cl1 C1S Cl2 . . 109.7(4) ?
    Cl1 C1S Cl3 . . 109.5(4) ?
    Cl2 C1S Cl3 . . 110.6(4) ?
    Cl1 C1S H1SA . . 109.0 ?
    Cl2 C1S H1SA . . 109.0 ?
    Cl3 C1S H1SA . . 109.0 ?
loop_
    _geom_torsion_atom_site_label_1
    _geom_torsion_atom_site_label_2
    _geom_torsion_atom_site_label_3
    _geom_torsion_atom_site_label_4
    _geom_torsion_site_symmetry_1
    _geom_torsion_site_symmetry_2
    _geom_torsion_site_symmetry_3
    _geom_torsion_site_symmetry_4
    _geom_torsion
    _geom_torsion_publ_flag
    Mo1 S1 C1 C2 . . . . -4.8(5) ?
    Mo1 S1 C1 C3 . . . . 177.8(4) ?
    C3 C1 C2 C4 . . . . -5.6(9) ?
    S1 C1 C2 C4 . . . . 177.2(4) ?
    C3 C1 C2 S2 . . . . 178.7(5) ?
    S1 C1 C2 S2 . . . . 1.5(6) ?
    Mo1 S2 C2 C1 . . . . 2.5(5) ?
    Mo1 S2 C2 C4 . . . . -173.7(4) ?
    C2 C1 C3 F1 . . . . -74.2(8) ?
    S1 C1 C3 F1 . . . . 103.1(6) ?
    C2 C1 C3 F2 . . . . 47.1(8) ?
    S1 C1 C3 F2 . . . . -135.6(5) ?
    C2 C1 C3 F3 . . . . 166.5(6) ?
    S1 C1 C3 F3 . . . . -16.2(7) ?
    C1 C2 C4 F6 . . . . 160.3(5) ?
    S2 C2 C4 F6 . . . . -23.8(6) ?
    C1 C2 C4 F5 . . . . -79.1(7) ?
    S2 C2 C4 F5 . . . . 96.8(5) ?
    C1 C2 C4 F4 . . . . 40.4(8) ?
    S2 C2 C4 F4 . . . . -143.7(4) ?
    Mo1 S3 C5 C6 . . . . -4.3(5) ?
    Mo1 S3 C5 C7 . . . . 177.7(3) ?
    C7 C5 C6 C8 . . . . 2.7(9) ?
    S3 C5 C6 C8 . . . . -175.0(5) ?
    C7 C5 C6 S4 . . . . -179.6(4) ?
    S3 C5 C6 S4 . . . . 2.6(6) ?
    Mo1 S4 C6 C5 . . . . 0.4(5) ?
    Mo1 S4 C6 C8 . . . . 178.3(4) ?
    C6 C5 C7 F8A . . . . -83.8(11) ?
    S3 C5 C7 F8A . . . . 94.1(10) ?
    C6 C5 C7 F9 . . . . 66.9(10) ?
    S3 C5 C7 F9 . . . . -115.3(8) ?
    C6 C5 C7 F7 . . . . -168.3(10) ?
    S3 C5 C7 F7 . . . . 9.6(10) ?
    C6 C5 C7 F9A . . . . 39.4(10) ?
    S3 C5 C7 F9A . . . . -142.7(8) ?
    C6 C5 C7 F7A . . . . 153.6(9) ?
    S3 C5 C7 F7A . . . . -28.6(8) ?
    C6 C5 C7 F8 . . . . -53.0(9) ?
    S3 C5 C7 F8 . . . . 124.8(8) ?
    C5 C6 C8 F12A . . . . 154.0(10) ?
    S4 C6 C8 F12A . . . . -23.8(11) ?
    C5 C6 C8 F10 . . . . -28.9(12) ?
    S4 C6 C8 F10 . . . . 153.4(9) ?
    C5 C6 C8 F12 . . . . -149.1(9) ?
    S4 C6 C8 F12 . . . . 33.2(10) ?
    C5 C6 C8 F11A . . . . 33.3(10) ?
    S4 C6 C8 F11A . . . . -144.5(7) ?
    C5 C6 C8 F10A . . . . -85.1(11) ?
    S4 C6 C8 F10A . . . . 97.1(9) ?
    C5 C6 C8 F11 . . . . 93.3(10) ?
    S4 C6 C8 F11 . . . . -84.4(10) ?
    Mo1 O1 C9 O3 . . . . -179.3(4) ?
    Mo1 O1 C9 C10 . . . . 1.6(6) ?
    Mo1 O2 C10 O4 . . . . -177.2(4) ?
    Mo1 O2 C10 C9 . . . . 2.9(6) ?
    O3 C9 C10 O4 . . . . -2.0(8) ?
    O1 C9 C10 O4 . . . . 177.1(5) ?
    O3 C9 C10 O2 . . . . 178.0(5) ?
    O1 C9 C10 O2 . . . . -2.9(7) ?
    O5 C11 C12 O7 . . . . 64.5(10) ?
    O6 C11 C12 O7 . . . . -114.9(7) ?
    O5 C11 C12 O8 . . . . -113.7(7) ?
    O6 C11 C12 O8 . . . . 67.0(7) ?
    C17 N1 C13 C14 . . . . 68.0(6) ?
    C21 N1 C13 C14 . . . . -53.2(6) ?
    C25 N1 C13 C14 . . . . -171.2(5) ?
    N1 C13 C14 C15 . . . . -172.6(5) ?
    C13 C14 C15 C16 . . . . -175.6(6) ?
    C13 N1 C17 C18 . . . . 176.3(5) ?
    C21 N1 C17 C18 . . . . -62.0(6) ?
    C25 N1 C17 C18 . . . . 56.9(6) ?
    N1 C17 C18 C19 . . . . -177.3(5) ?
    C17 C18 C19 C20 . . . . -176.4(6) ?
    C17 N1 C21 C22 . . . . -177.0(5) ?
    C13 N1 C21 C22 . . . . -56.2(6) ?
    C25 N1 C21 C22 . . . . 62.3(6) ?
    N1 C21 C22 C23 . . . . -170.7(6) ?
    C21 C22 C23 C24 . . . . 169.7(7) ?
    C17 N1 C25 C26 . . . . 51.8(6) ?
    C13 N1 C25 C26 . . . . -68.0(6) ?
    C21 N1 C25 C26 . . . . 172.1(5) ?
    N1 C25 C26 C27 . . . . 179.2(5) ?
    C25 C26 C27 C28 . . . . -177.4(6) ?
    C37 N2 C29 C30 . . . . -60(2) ?
    C41 N2 C29 C30 . . . . 58.8(19) ?
    C33 N2 C29 C30 . . . . -177.9(17) ?
    N2 C29 C30 C31 . . . . 167.2(18) ?
    C29 C30 C31 C32 . . . . 174.7(13) ?
    C37 N2 C33 C34 . . . . 69.2(18) ?
    C29 N2 C33 C34 . . . . -172.0(16) ?
    C41 N2 C33 C34 . . . . -49.5(18) ?
    N2 C33 C34 C35 . . . . -149.6(17) ?
    C33 C34 C35 C36 . . . . -177.2(11) ?
    C41 N2B C29B C30B . . . . 60(4) ?
    C33B N2B C29B C30B . . . . -180(4) ?
    C37 N2B C29B C30B . . . . -55(5) ?
    N2B C29B C30B C31B . . . . -174(4) ?
    C29B C30B C31B C32B . . . . -92(3) ?
    C41 N2B C33B C34B . . . . -47(4) ?
    C29B N2B C33B C34B . . . . -168(3) ?
    C37 N2B C33B C34B . . . . 69(4) ?
    N2B C33B C34B C35B . . . . -81(3) ?
    C33B C34B C35B C36B . . . . -170(2) ?
    C29 N2 C37 C38 . . . . -50.0(13) ?
    C41 N2 C37 C38 . . . . -171.0(5) ?
    C33 N2 C37 C38 . . . . 67.4(11) ?
    C41 N2B C37 C38 . . . . -176.8(7) ?
    C29B N2B C37 C38 . . . . -57(3) ?
    C33B N2B C37 C38 . . . . 64(2) ?
    N2 C37 C38 C39 . . . . -171.5(6) ?
    N2B C37 C38 C39 . . . . -178.8(8) ?
    C37 C38 C39 C40 . . . . -176.9(6) ?
    C29B N2B C41 C42 . . . . 63(2) ?
    C33B N2B C41 C42 . . . . -55(3) ?
    C37 N2B C41 C42 . . . . -177.7(6) ?
    C37 N2 C41 C42 . . . . 176.8(6) ?
    C29 N2 C41 C42 . . . . 56.3(12) ?
    C33 N2 C41 C42 . . . . -64.4(12) ?
    N2B C41 C42 C43 . . . . 170.5(8) ?
    N2 C41 C42 C43 . . . . 163.0(6) ?
    C41 C42 C43 C44 . . . . 55.6(9) ?
loop_
    _geom_hbond_atom_site_label_D
    _geom_hbond_atom_site_label_H
    _geom_hbond_atom_site_label_A
    _geom_hbond_site_symmetry_A
    _geom_hbond_distance_DH
    _geom_hbond_distance_HA
    _geom_hbond_distance_DA
    _geom_hbond_angle_DHA
    O6 H6O O3 3_566 0.88(7) 1.76(7) 2.633(5) 170(7)
    O8 H8O O4 . 0.85(8) 1.75(8) 2.587(5) 174(9)
_shelx_hkl_file
;
   0   0   3    0.89    0.38
   0   0   4  175.18    7.31
   0   0   5    0.90    0.77
   0   0   6 2942.94   98.91
   0   0   7   -0.13    1.15
   0   0   8   61.51    3.21
   0   0   9   -1.67    0.77
   0   0  10  204.39    9.13
   0   0  11   -0.90    1.03
   0   0  12  175.80    8.35
   0   0  13   -0.26    1.28
   0   0  14  242.73   10.66
   0   0  15    1.02    1.92
   0   0  16    8.07    1.79
   0   0  17    0.26    1.54
   0   0  18   37.83    3.84
   0   0  19   -0.89    1.79
   0   0  20   95.54    7.91
   0   0  21   -3.06    2.55
   0   0  22    1.02    2.16
   0   0  23    1.91    2.03
   0   0  24   -1.02    3.30
   0   0  25    0.13    2.53
   0   0  26    4.81    3.29
   0   0  27    2.65    4.93
   0   0  28    0.13    3.03
   0   1   3   60.36    2.95
   0  -1  -3   58.88    2.61
   0   1   4   56.00    2.96
   0  -1  -4   50.42    2.50
   0   1   5   51.16    2.96
   0  -1  -5   50.24    2.77
   0  -1  -6    9.22    1.01
   0   1   6    9.25    1.23
   0  -1  -7  348.38   13.98
   0   1   7  346.20   14.24
   0   1   8    9.03    1.27
   0   1   9  102.63    4.98
   0   1 -10    4.72    1.28
   0  -1 -10    3.83    1.02
   0   1 -11    9.06    1.40
   0  -1 -11    4.99    1.66
   0   1 -12  187.39    8.57
   0  -1 -12  181.45    7.70
   0   1 -13    1.28    1.28
   0  -1 -13    1.54    1.54
   0  -1 -14  208.20    9.38
   0   1 -14  191.72    9.45
   0  -1 -15   45.14    3.59
   0   1 -15   41.53    3.70
   0   1 -16  137.50    8.03
   0  -1 -16  134.64    7.45
   0   1  17    4.07    1.65
   0   1 -18  146.67    7.89
   0  -1 -18  138.79    8.21
   0   1  19    9.09    2.95
   0  -1 -20   12.03    2.56
   0   1 -20   17.12    3.30
   0   1 -21    1.90    2.03
   0  -1 -21    4.35    2.05
   0   1 -22   38.72    4.56
   0  -1 -22   34.87    4.98
   0  -1 -23    6.00    2.81
   0   1 -23    5.43    2.53
   0   1 -24   25.74    4.42
   0  -1 -24   14.02    3.82
   0  -1 -25   -0.89    2.93
   0   1 -25   -2.77    2.52
   0   1 -26   23.41    4.66
   0  -1 -26   33.42    5.34
   0   1 -27    8.54    4.90
   0  -1 -27   -3.05    3.43
   0  -1 -28   10.01    3.55
   0   1 -28   14.93    5.65
   0  -2   2  474.45   16.86
   0   2  -2  481.06   17.95
   0   2   2  496.90   18.39
   0  -2  -2  489.40   17.61
   0   2  -3  309.06   12.99
   0   2   3  320.47   12.52
   0  -2  -3  319.39   12.01
   0  -2  -4    7.57    0.99
   0   2   4    7.79    0.74
   0  -2  -5  114.25    4.84
   0   2   5  110.06    5.53
   0   2   6  197.63    8.35
   0  -2  -7    1.88    0.75
   0   2   7    2.94    0.73
   0   2   8  626.73   24.16
   0  -2  -8  624.62   23.41
   0   2   9    0.61    0.86
   0  -2  -9    2.02    0.88
   0   2  10   22.11    1.83
   0  -2 -10   25.06    2.15
   0   2  11   19.53    2.20
   0  -2 -11   15.74    1.78
   0   2  12   31.56    2.55
   0   2  13  232.33    9.96
   0   2 -14    2.02    1.89
   0  -2 -14    0.38    1.15
   0  -2 -15   41.82    3.33
   0   2 -15   43.17    3.79
   0  -2 -16   11.01    2.05
   0   2 -16   15.14    2.65
   0   2 -17   48.18    3.91
   0  -2 -17   39.95    4.48
   0  -2 -18    1.67    1.92
   0   2 -18   -1.01    2.27
   0   2 -19    4.66    1.89
   0  -2 -19    2.69    1.67
   0   2 -20   40.39    4.41
   0  -2 -20   42.90    4.61
   0   2 -21    2.51    2.14
   0  -2 -21    4.35    2.30
   0   2 -22    8.04    2.89
   0  -2 -22   11.51    3.71
   0   2 -23   -2.63    2.13
   0  -2 -23    1.15    2.68
   0   2 -24   -1.38    3.38
   0  -2 -24    3.70    3.58
   0   2 -25    0.13    2.50
   0  -2 -25    1.02    2.42
   0  -2 -26    7.01    4.46
   0   2 -26    0.87    3.00
   0  -2 -27    7.51    3.82
   0   2 -27    9.49    3.87
   0   2 -28    3.12    3.49
   0  -2 -28   -1.02    4.70
   0   3   0    0.49    0.37
   0  -3   0    0.12    0.61
   0  -3  -1  594.57   21.58
   0   3   1  645.43   23.05
   0   3  -1  614.71   22.52
   0  -3   1  598.02   21.55
   0  -3   2   12.67    0.98
   0  -3  -2   11.74    0.88
   0   3   2   10.23    0.88
   0   3  -2    9.66    0.98
   0   3   3  713.93   26.05
   0  -3   3  839.42   28.12
   0  -3  -3  837.78   28.99
   0   3  -3  827.29   29.06
   0   3   3  880.64   32.21
   0   3   4  122.83    5.79
   0  -3  -4  119.24    5.40
   0   3  -4  119.37    5.26
   0   3  -5  447.03   17.62
   0  -3  -5  435.65   17.09
   0   3   5  462.93   18.07
   0   3   6    5.31    0.99
   0  -3  -6    3.35    0.87
   0  -3  -7   41.99    2.73
   0   3   7   42.38    2.46
   0   3   8  412.80   16.32
   0  -3  -8  382.49   15.71
   0  -3  -9 1043.41   39.78
   0   3   9 1091.76   39.56
   0  -3 -10   90.51    5.27
   0   3  10   93.03    4.76
   0   3  11   64.54    3.78
   0  -3 -11   63.16    3.90
   0   3  12   72.50    4.26
   0  -3 -12   61.72    4.04
   0  -3 -13    3.16    1.39
   0   3  13    2.43    1.46
   0   3  14    0.63    1.27
   0   3  15   85.09    4.84
   0   3 -16    8.36    1.87
   0  -3 -16    8.15    1.91
   0  -3 -17    2.17    1.79
   0   3 -17   -0.12    1.25
   0  -3 -18   -1.15    2.30
   0   3 -18   -1.00    1.62
   0   3 -19   17.71    2.62
   0  -3 -19   26.08    3.20
   0   3 -20   99.49    7.61
   0  -3 -20   98.08    7.93
   0  -3 -21    5.12    2.17
   0   3 -21    3.49    2.37
   0   3  22   -0.37    1.99
   0   3 -23    1.87    2.24
   0  -3 -23    6.78    2.81
   0  -3 -24   53.67    6.26
   0   3 -24   48.73    6.09
   0  -3 -25    0.13    2.43
   0   3 -25   -1.37    3.10
   0   3 -26    9.80    4.59
   0  -3 -26    2.17    2.81
   0  -3 -27   -3.82    3.06
   0   3 -27    1.61    2.97
   0  -3 -28    6.37    4.07
   0   3 -28    8.17    3.47
   0   4   0 1659.00   57.19
   0  -4   0 1628.20   55.87
   0   4   1   90.09    4.43
   0  -4  -1   89.24    4.07
   0  -4   1   91.01    3.94
   0   4  -1   88.98    4.03
   0   4   2   14.02    1.25
   0  -4  -2   14.03    1.13
   0   4  -2   12.23    1.10
   0  -4   2   11.10    0.99
   0   4   3   87.09    4.18
   0   4  -3   81.91    4.40
   0  -4   3   86.15    4.06
   0  -4  -3   89.81    3.80
   0   4  -4   24.26    1.71
   0  -4  -4   21.67    1.02
   0   4   4   26.61    2.15
   0  -4  -4   24.65    1.77
   0  -4   4   31.22    1.59
   0   4  -5    4.52    0.98
   0   4   5    4.54    0.88
   0  -4  -5    4.40    1.26
   0   4  -6   31.30    2.09
   0  -4  -6   27.99    2.12
   0   4   6   29.14    1.63
   0   4   7   23.35    1.86
   0   4   7   23.67    1.14
   0  -4  -7   25.89    1.87
   0   4  -7   23.45    2.35
   0   4   8   18.27    1.73
   0  -4  -8   17.15    1.74
   0   4   8   16.35    1.01
   0   4   9   23.96    1.84
   0  -4  -9   27.11    2.11
   0   4   9   28.60    1.39
   0  -4 -10   -0.50    0.87
   0   4  10    0.61    0.73
   0   4  11   14.90    1.59
   0  -4 -11   11.37    1.75
   0  -4 -12   -0.13    1.13
   0   4  12    1.34    0.97
   0   4  13  106.94    6.58
   0  -4 -13  120.91    6.54
   0  -4 -14   62.27    4.54
   0   4  14   67.67    5.11
   0  -4 -15   97.82    6.20
   0   4  15   98.53    6.44
   0   4  16   78.16    5.70
   0   4  17   26.28    2.79
   0   4  18    8.65    2.03
   0   4 -19   67.15    5.19
   0  -4 -19   67.74    6.11
   0  -4 -20   -1.78    2.68
   0   4 -20    0.74    1.60
   0   4 -21   88.99    7.79
   0  -4 -21   80.87    7.53
   0  -4 -22   12.38    3.06
   0   4 -22   11.84    3.21
   0  -4 -23   27.32    4.34
   0   4  23   33.06    3.18
   0   4 -23   29.35    4.32
   0  -4 -24    5.23    3.83
   0   4 -24    4.31    2.71
   0  -4 -25   28.59    5.23
   0   4 -25   26.74    4.68
   0  -4 -26    4.85    2.93
   0   4 -26   -0.62    2.96
   0   4 -27   18.46    3.94
   0  -4 -27   10.45    5.61
   0   4  28    6.75    3.82
   0  -5   0    0.00    0.73
   0   5   0    0.98    0.85
   0   5   1  205.37    8.36
   0  -5  -1  209.83    8.74
   0  -5   1  214.12    9.10
   0   5  -1  210.97    9.52
   0   5  -2   24.43    1.34
   0  -5   2   20.36    1.60
   0  -5  -2   18.43    1.62
   0   5   2   22.13    1.62
   0  -5   3    8.77    1.11
   0   5   3    9.06    1.13
   0  -5  -3    6.80    1.26
   0   5  -3    8.06    1.10
   0   5   4    0.89    0.76
   0   5  -4   -0.61    0.61
   0  -5  -4    1.01    0.89
   0  -5   4    0.49    0.74
   0  -5   5  609.09   23.98
   0  -5  -5  606.48   23.13
   0  -5  -5  577.52   19.88
   0   5  -5  620.18   21.86
   0   5   5  638.19   25.87
   0   5   6   83.67    3.79
   0  -5  -6   74.18    4.02
   0   5  -6   65.71    3.42
   0  -5  -7  296.13   12.52
   0   5  -7  299.98   11.66
   0   5   7  315.28   12.44
   0  -5  -8   86.51    4.61
   0   5   8   91.65    4.49
   0   5  -8   88.42    4.07
   0   5   9  127.48    6.08
   0   5   9  131.16    5.01
   0   5  -9  127.28    5.58
   0  -5  -9  120.67    6.10
   0   5  10   13.82    1.85
   0   5 -10   12.04    1.49
   0   5  10   12.22    0.88
   0  -5 -10    9.58    1.74
   0   5  11  182.94    7.33
   0   5  11  204.31   10.22
   0  -5 -11  198.53    9.47
   0   5 -11  198.64    8.00
   0   5  12    1.77    0.51
   0  -5 -12    2.87    1.37
   0   5  12    2.21    1.23
   0   5  13    0.73    1.71
   0  -5 -13    1.25    1.25
   0   5  13   -0.38    0.51
   0   5  14    0.63    0.63
   0  -5 -14    2.63    1.38
   0   5  14    1.59    1.34
   0   5  15    6.70    1.01
   0  -5 -15    7.91    1.88
   0   5  15    4.50    1.70
   0  -5 -16   21.03    3.02
   0   5  16   19.57    2.80
   0   5  16   21.76    1.77
   0   5  17    0.63    0.89
   0  -5 -17   -0.63    1.64
   0   5  17   -3.28    2.18
   0   5  18    0.89    0.63
   0  -5 -18    0.76    1.64
   0  -5 -19   22.93    3.29
   0   5  19   24.73    2.41
   0  -5 -20   19.80    3.43
   0   5  20   25.77    2.67
   0   5 -20   20.91    3.18
   0  -5 -21   51.59    5.72
   0   5 -21   54.30    5.63
   0   5  21   54.63    4.45
   0   5 -22    2.32    2.32
   0  -5 -22    3.31    2.54
   0   5  22    2.54    1.53
   0   5 -23   46.60    6.49
   0   5  23   47.22    3.95
   0  -5 -23   38.31    5.47
   0   5 -24    7.70    2.81
   0  -5 -24    8.40    4.20
   0  -5 -25   -0.64    2.80
   0   5 -25   -0.98    2.57
   0   5 -26    0.98    3.18
   0  -5 -26    4.20    3.06
   0  -5 -27   11.97    4.84
   0   5 -27    3.79    3.30
   0  -5 -28    4.20    3.56
   0   5 -28    3.05    3.66
   0   6   0   40.86    2.32
   0  -6   0   37.72    2.08
   0  -6   1  149.68    6.52
   0   6   1  150.79    6.75
   0   6  -1  145.80    6.22
   0  -6  -1  140.10    6.27
   0   6  -2    5.74    1.22
   0  -6   2    5.68    0.99
   0   6   2    5.32    1.24
   0  -6  -2    4.22    0.87
   0   6   3    0.00    0.75
   0  -6  -3    2.26    1.25
   0   6  -3   -0.49    0.73
   0  -6   3    0.87    0.74
   0  -6   4   54.82    3.58
   0   6  -4   58.19    2.69
   0  -6  -4   54.63    3.15
   0   6   4   58.31    3.03
   0  -6  -5    7.33    1.26
   0   6   5    8.49    1.39
   0   6  -5    6.83    1.34
   0  -6   5    6.02    1.47
   0  -6   6  649.32   25.71
   0  -6  -6  640.62   25.50
   0   6   6  658.47   28.65
   0   6  -6  654.92   21.86
   0   6  -7   41.16    2.32
   0   6   7   45.34    2.53
   0   6   7   38.59    1.63
   0  -6  -7   37.32    2.64
   0  -6  -8   75.47    4.13
   0   6  -8   73.50    3.92
   0   6   8   79.95    4.15
   0   6  -9    2.21    1.11
   0   6   9   -0.63    1.25
   0  -6  -9    2.25    1.12
   0   6 -10  272.21   10.51
   0  -6 -10  255.53   11.83
   0   6  10  273.33   12.59
   0  -6 -11   77.10    5.22
   0   6  11   83.15    5.08
   0   6 -11   75.02    4.71
   0  -6 -12   76.25    5.23
   0   6  12   87.65    3.24
   0   6 -12   79.57    5.34
   0   6  12   80.97    5.93
   0   6  13   40.14    2.00
   0   6  13   40.22    3.57
   0  -6 -13   33.87    3.74
   0   6 -13   42.41    3.49
   0  -6 -14   22.07    2.74
   0   6  14   18.64    2.70
   0   6 -14   18.18    2.62
   0   6  14   22.32    1.26
   0   6  15  142.67    9.06
   0  -6 -15  133.83    7.88
   0   6 -15  138.13    9.11
   0   6  15  139.47    5.79
   0   6  16   -0.12    1.59
   0   6 -16   -0.12    1.49
   0   6  16   -0.13    0.63
   0  -6 -16   -0.75    1.50
   0   6 -17    5.35    2.12
   0   6  17    4.02    2.68
   0  -6 -17    3.77    2.64
   0   6  17    9.07    1.13
   0   6  18   12.87    1.64
   0  -6 -18   18.11    3.52
   0   6  19   13.89    1.64
   0  -6 -19   10.33    2.65
   0  -6 -20    4.92    2.27
   0   6  20   12.52    1.52
   0  -6 -21   55.27    6.20
   0   6  21   56.57    4.81
   0  -6 -22    4.05    2.53
   0   6 -22   -1.21    3.03
   0   6  22    4.43    1.27
   0  -6 -23   57.30    6.72
   0   6 -23   63.73    6.44
   0   6 -24    1.70    3.64
   0  -6 -24    4.95    4.31
   0   6 -25    1.82    3.16
   0  -6 -25    2.03    2.54
   0   6 -26   -0.73    2.67
   0  -6 -26   -1.40    3.05
   0   6 -27    1.58    3.16
   0  -6 -27    4.70    3.43
   0   7   0   -0.61    0.73
   0  -7   0    0.25    0.86
   0   7   1   64.94    3.92
   0   7  -1   62.90    3.17
   0  -7  -1   66.11    3.69
   0  -7   1   64.37    3.32
   0   7   2    3.95    0.86
   0   7  -2    4.27    1.34
   0  -7   2    3.58    1.48
   0  -7  -2    3.84    1.11
   0   7   3  121.49    5.36
   0  -7  -3  108.22    5.37
   0  -7   3  109.44    6.07
   0   7  -3  114.83    4.89
   0   7   4  144.38    6.54
   0   7  -4  142.84    6.23
   0  -7   4  139.45    6.94
   0  -7  -4  128.72    5.03
   0  -7  -4  147.73    6.54
   0  -7  -5    1.64    1.39
   0  -7   5    3.58    1.36
   0   7   5    3.03    1.14
   0   7  -5    1.71    1.10
   0  -7  -6    3.03    1.14
   0   7  -6    2.44    1.10
   0  -7  -6    0.76    0.25
   0  -7   6    0.98    1.11
   0   7   6    1.52    1.01
   0  -7  -7   67.78    3.91
   0   7   7   78.14    4.56
   0   7  -7   67.78    3.66
   0  -7   7   75.28    4.16
   0  -7  -8   42.06    3.27
   0   7  -8   41.64    3.05
   0   7   8   43.34    2.78
   0   7   9    0.13    0.25
   0  -7  -9    0.00    1.38
   0   7   9    0.63    1.13
   0   7  -9   -0.49    0.86
   0  -7 -10   33.05    2.99
   0   7 -10   33.27    2.70
   0   7  10   36.98    3.26
   0  -7 -11   24.39    3.11
   0   7 -11   37.81    3.08
   0   7  11   32.46    3.00
   0   7  12   49.73    3.98
   0   7 -12   44.21    3.58
   0  -7 -12   37.42    3.85
   0  -7 -13   -0.75    1.74
   0   7  13    0.87    1.24
   0   7 -13   -0.12    1.36
   0   7 -14   49.35    4.10
   0   7  14   43.09    4.08
   0  -7 -14   38.43    3.61
   0   7 -15    2.48    2.48
   0  -7 -15    2.24    1.62
   0   7  15    0.37    1.35
   0   7  16   23.60    1.24
   0   7  16   25.91    3.32
   0   7 -16   23.59    3.48
   0  -7 -16   19.95    3.12
   0   7  17   50.12    5.15
   0  -7 -17   54.08    5.12
   0   7 -17   50.15    5.09
   0   7  17   61.08    3.12
   0   7  18   32.78    2.00
   0  -7 -18   23.15    3.00
   0   7  19    2.87    0.75
   0  -7 -19    1.13    1.76
   0   7  20   40.95    4.65
   0  -7 -21    4.91    3.27
   0   7  21    8.52    1.25
   0   7  22   38.06    5.04
   0   7 -23    5.91    3.02
   0  -7 -23   12.24    4.16
   0   7 -24   60.58    7.49
   0  -7 -24   63.43    8.34
   0  -7 -25   -1.52    2.78
   0   7 -25    0.97    2.78
   0   7 -26   13.52    3.50
   0  -7 -26   24.30    5.32
   0   7 -27   11.23    4.83
   0  -7 -27    5.44    3.93
   0   8   0  174.08    7.09
   0  -8   0  162.10    8.96
   0   8  -1    4.15    1.10
   0  -8  -1    3.93    1.48
   0  -8   1    5.29    1.48
   0   8   1    3.55    1.35
   0  -8  -2  134.59    6.31
   0   8  -2  133.41    5.62
   0   8   2  131.27    7.65
   0  -8   2  135.49    6.67
   0  -8  -3   15.56    1.99
   0  -8   3   13.13    1.61
   0   8   3   12.54    1.49
   0   8  -3   15.49    1.83
   0  -8   4  655.87   24.61
   0   8  -4  663.01   23.20
   0   8   4  711.45   25.82
   0  -8  -4  651.93   24.96
   0   8  -5   -0.37    0.85
   0  -8  -5    0.88    1.51
   0  -8   5   -1.12    0.87
   0   8   5    1.13    1.39
   0  -8   6    0.62    0.99
   0   8  -6    1.83    0.97
   0   8   6    1.77    1.39
   0  -8  -6    1.64    1.01
   0  -8  -7   53.34    3.78
   0   8   7   58.27    3.80
   0   8  -7   61.62    3.66
   0  -8   7   57.43    3.82
   0  -8  -8  201.41    8.94
   0   8   8  208.79   10.14
   0   8  -8  192.68    9.39
   0   8  -9   27.95    2.44
   0  -8  -9   32.73    2.88
   0   8   9   34.12    2.65
   0   8 -10  208.09   10.29
   0   8  10  215.59   12.36
   0  -8 -10  207.51    9.01
   0   8 -11    8.83    1.84
   0  -8 -11    6.23    1.99
   0   8  11    9.54    1.63
   0   8  11    6.49    0.50
   0   8 -12    9.96    2.09
   0  -8 -12   13.56    2.36
   0   8  12   12.26    2.00
   0   8 -13   35.37    3.58
   0  -8 -13   35.16    3.23
   0   8  13   30.55    3.62
   0   8 -14   36.79    3.83
   0  -8 -14   27.94    3.97
   0   8  14   37.28    3.73
   0   8 -15   67.87    5.57
   0  -8 -15   59.11    4.97
   0   8  15   64.68    5.70
   0   8  16    0.00    1.61
   0  -8 -16   -0.25    1.49
   0   8 -16    1.73    2.60
   0   8  17    0.62    1.74
   0   8  18   -0.87    2.49
   0   8  19    8.49    2.75
   0   8  20    4.38    2.75
   0   8  21    0.25    2.00
   0   8  22   14.92    4.14
   0   8  23    7.41    4.27
   0  -8 -24   -4.90    2.39
   0   8 -24   -0.84    2.52
   0   8 -25   -1.20    2.64
   0  -8 -25    1.89    3.40
   0   8 -26    4.21    3.13
   0  -8 -26   -1.76    3.65
   0   9   0   -0.98    1.34
   0  -9   0    0.00    0.98
   0   9  -1  212.62    8.55
   0   9   1  206.95    8.71
   0  -9   1  201.27    9.24
   0  -9  -1  208.25    8.99
   0   9   2    6.90    1.72
   0  -9  -2    8.40    1.73
   0  -9   2   12.10    1.36
   0   9  -2    9.63    1.46
   0   9   3    1.61    0.99
   0  -9  -3   -1.37    1.49
   0   9  -3    3.05    1.10
   0  -9   3    1.24    1.36
   0   9   4   14.10    1.75
   0  -9   4   11.05    1.74
   0   9  -4   12.56    1.58
   0  -9  -4   10.00    1.75
   0  -9  -5   83.78    4.90
   0  -9   5   92.05    5.22
   0   9  -5   86.01    4.63
   0   9   5   81.98    4.77
   0  -9  -6    5.79    1.89
   0   9  -6    8.16    1.95
   0  -9   6    8.18    1.49
   0   9   6   10.09    1.51
   0   9   7  213.78    9.88
   0   9  -7  197.64    8.65
   0  -9   7  217.54   10.16
   0  -9  -7  216.78    9.08
   0   9  -8    3.65    1.70
   0   9   8    0.25    1.01
   0  -9   8    2.09    1.72
   0  -9  -8    2.14    1.38
   0   9  -9    4.99    1.71
   0   9   9    7.22    2.03
   0  -9  -9    4.65    1.51
   0   9 -10   10.49    1.95
   0   9  10   10.87    2.15
   0  -9 -10   10.52    2.00
   0   9 -11   20.90    2.93
   0  -9 -11   23.85    2.75
   0   9  11   26.10    2.65
   0  -9 -12  133.86    6.61
   0   9  12  129.63    8.93
   0   9 -12  117.59    6.62
   0   9  13    9.40    2.26
   0  -9 -13    6.83    1.86
   0   9 -13    9.94    2.95
   0  -9 -14  140.60    7.83
   0   9  14  141.72    9.76
   0   9 -14  150.14    8.01
   0   9  14  132.94    5.50
   0   9 -15    0.86    1.72
   0  -9 -15    0.74    2.36
   0   9  15    1.62    1.74
   0   9  16   46.50    4.96
   0   9  17    2.11    1.86
   0   9  18  113.84    8.70
   0   9  19   -0.99    2.98
   0   9  20    2.99    2.24
   0   9  21    0.25    2.49
   0   9  22   14.35    3.74
   0   9  23    8.75    3.75
   0   9  24   21.53    5.63
   0   9  25   -2.38    3.01
   0   9 -26   23.87    4.44
   0  -9 -26   21.95    5.65
   0  10   0 2062.08   70.19
   0 -10   0 2048.90   70.34
   0  10  -1    9.89    1.71
   0  10   1    5.39    1.84
   0 -10   1   12.56    1.48
   0 -10  -1   14.03    2.09
   0 -10  -2  908.86   32.27
   0  10  -2  935.34   32.62
   0  10   2  944.81   37.85
   0 -10   2  920.59   35.62
   0  10   3   39.97    3.09
   0  10  -3   38.65    3.29
   0 -10   3   33.82    2.60
   0 -10  -3   36.73    2.98
   0 -10   4  101.25    6.09
   0 -10  -4  100.05    5.62
   0  10   4  109.91    5.86
   0  10  -4  103.97    5.37
   0  10  -5  114.74    5.24
   0  10   5  125.06    6.89
   0 -10  -5  121.69    6.27
   0 -10   5  118.92    6.60
   0 -10  -5  108.45    4.02
   0  10  -6   22.52    2.31
   0  10   6   15.98    2.39
   0 -10   6   16.29    1.99
   0 -10  -6   16.22    2.39
   0  10  -7    2.31    1.46
   0 -10  -7    0.38    1.89
   0  10   7    1.51    1.26
   0 -10   7   -0.62    1.12
   0 -10   8   94.87    5.82
   0 -10  -8  104.34    5.54
   0  10  -8  100.34    5.60
   0  10   8  102.47    7.09
   0  10  -9    0.61    1.34
   0  10   9    0.89    1.27
   0 -10  -9   -0.75    1.26
   0 -10 -10    2.88    1.50
   0  10 -10   -0.97    1.83
   0  10  10   -0.89    1.77
   0 -10 -11   15.37    2.50
   0  10 -11   17.31    2.56
   0  10  12   58.28    4.80
   0 -10 -12   61.08    4.86
   0  10 -12   58.00    5.25
   0  10  13    6.80    2.27
   0 -10 -13    7.21    2.61
   0  10 -13    4.53    2.20
   0  10 -14   99.98    7.24
   0 -10 -14   99.52    6.95
   0  10  14  104.57    9.17
   0  10  15    0.00    1.73
   0  10  16    8.91    2.10
   0 -10 -17   11.39    3.47
   0  10  17   13.58    0.99
   0  10  18   10.16    0.99
   0 -10 -18   11.51    2.72
   0  10  19    0.37    0.62
   0 -10 -19    3.84    3.34
   0  10  20    2.36    2.48
   0  10  21    4.22    2.73
   0  10  22    1.99    2.36
   0  10  23    9.33    3.73
   0  10  24    3.49    4.36
   0  10  25   -1.62    4.49
   0 -11   0    0.62    1.35
   0  11   0    0.61    1.22
   0 -11  -1   50.39    3.70
   0  11   1   41.20    3.07
   0  11  -1   42.02    3.30
   0 -11   1   46.46    3.58
   0 -11   2    6.80    2.22
   0 -11  -2   10.75    2.35
   0  11   2    9.23    1.60
   0  11  -2   12.57    2.32
   0 -11  -3    0.50    1.24
   0  11  -3    0.85    1.34
   0  11   3    1.73    1.85
   0 -11   3    0.87    1.24
   0  11  -4   -0.12    1.83
   0 -11   4   -0.12    1.12
   0 -11  -4   -2.37    1.12
   0  11   4    1.74    1.86
   0 -11  -5   11.12    0.63
   0  11  -5   13.15    1.95
   0  11   5   11.24    2.00
   0 -11   5   11.08    1.87
   0 -11  -5   12.76    2.00
   0 -11   6   14.20    2.12
   0  11   6    9.29    1.88
   0 -11  -6   14.93    2.26
   0  11  -6    8.88    1.83
   0 -11  -7   55.82    4.02
   0 -11   7   59.61    4.36
   0  11   7   54.92    4.28
   0  11  -7   58.49    4.38
   0  11   8   64.66    5.05
   0  11  -8   63.45    4.62
   0 -11   8   67.18    4.97
   0 -11  -8   66.29    2.54
   0 -11  -8   62.50    4.53
   0 -11  -9   28.52    3.27
   0  11   9   28.21    3.29
   0 -11   9   27.98    3.22
   0  11  -9   28.20    3.40
   0  11  10    3.92    1.90
   0 -11 -10    1.76    1.63
   0  11 -10    3.28    1.82
   0  11 -11   44.65    4.50
   0 -11 -11   49.91    4.00
   0  11  11   50.60    4.56
   0 -11 -12    1.87    1.62
   0  11  12    1.64    2.27
   0  11 -12    5.36    2.44
   0  11 -13   42.81    4.64
   0 -11 -13   47.77    4.11
   0  11  13   43.15    4.54
   0  11  14   49.15    4.84
   0  11  15   12.63    2.11
   0  11  16   58.26    5.69
   0  11  17    2.47    2.35
   0  11  18   -2.72    1.85
   0  11  19    5.68    2.35
   0  11  20   11.24    3.83
   0  11  21    0.87    3.09
   0  11  22    4.82    2.97
   0  11  23    2.60    3.10
   0  11  24   22.44    5.70
   0  11  25    8.19    5.21
   0  12   0    2.08    1.35
   0 -12   0    0.86    1.73
   0 -12   1   60.57    4.20
   0 -12  -1   62.03    4.19
   0  12   1   64.30    4.79
   0  12  -1   60.87    4.40
   0  12  -2   29.06    3.18
   0 -12   2   23.49    2.60
   0 -12  -2   31.76    3.09
   0  12   2   25.48    2.83
   0 -12   3   30.37    2.85
   0  12   3   28.05    3.71
   0  12  -3   24.52    3.17
   0 -12  -3   24.55    2.48
   0  12   4   23.21    2.98
   0  12  -4   23.04    2.80
   0 -12  -4   19.17    2.24
   0 -12   4   21.88    2.61
   0  12   5   66.46    4.87
   0  12  -5   68.08    5.12
   0 -12  -5   63.72    4.37
   0 -12   5   57.43    4.74
   0 -12  -5   58.48    2.50
   0 -12  -6   33.96    3.13
   0  12   6   31.05    3.38
   0 -12   6   36.54    3.37
   0  12  -6   33.83    3.41
   0  12   7   -1.01    1.38
   0 -12   7    2.24    1.75
   0 -12  -7    2.01    1.63
   0  12  -7   -1.46    1.46
   0 -12  -8    2.01    1.51
   0  12   8    0.76    1.64
   0 -12   8    2.99    1.62
   0  12  -8    3.89    2.31
   0 -12   9   42.25    3.98
   0  12   9   49.52    4.42
   0 -12  -9   46.71    4.40
   0  12  -9   42.63    3.77
   0  12 -10    1.09    1.70
   0 -12 -10    2.51    1.76
   0  12  10    0.00    2.15
   0  12 -11   22.47    2.79
   0  12  11   26.95    3.67
   0 -12 -11   24.52    3.38
   0  12 -12   23.10    4.01
   0  12  12   19.10    3.29
   0 -12 -12   25.21    3.62
   0  12  13   26.39    3.49
   0  12  14   59.71    5.22
   0  12  15   49.29    5.08
   0  12  16   31.89    4.70
   0  12  17   41.47    4.94
   0  12  18    9.37    3.58
   0  12  19    1.85    2.59
   0  12  20   -1.72    3.82
   0  12  21    0.74    2.59
   0  12  22    4.68    3.08
   0  12  23    2.84    4.32
   0  12  24   -2.59    4.94
   0 -13   0   -0.49    1.85
   0  13   0    0.49    1.23
   0  13  -1   75.36    5.63
   0 -13  -1   82.71    5.06
   0 -13   1   81.75    5.19
   0  13   1   84.98    5.53
   0  13  -2    9.16    2.20
   0 -13   2    6.19    1.61
   0  13   2    7.51    2.34
   0 -13  -2    8.53    1.86
   0  13  -3  142.19    8.79
   0  13   3  157.29    9.03
   0 -13  -3  140.62    8.06
   0 -13   3  139.02    7.94
   0 -13   4   -0.87    1.24
   0 -13  -4    2.24    1.99
   0  13  -4   -0.85    1.46
   0  13   4   -0.50    1.36
   0 -13   5   19.19    2.87
   0 -13  -5   20.87    1.13
   0  13  -5   15.10    2.56
   0  13   5   21.04    3.11
   0 -13  -5   17.60    2.87
   0 -13  -6    2.38    2.13
   0 -13   6    2.75    2.12
   0  13   6    1.63    1.63
   0  13  -6   -1.10    1.58
   0 -13   7   60.44    4.00
   0  13   7   54.57    4.89
   0  13  -7   51.06    4.38
   0 -13  -7   61.69    4.89
   0  13   8  143.82    8.44
   0  13  -8  131.54    8.87
   0 -13   8  159.26    8.76
   0  13  -9  151.97    9.84
   0  13   9  153.48   11.11
   0 -13  -9  155.10    8.16
   0 -13   9  155.68    8.75
   0  13  10    8.08    2.40
   0 -13 -10   15.42    2.76
   0  13 -10    7.64    2.31
   0  13  11  138.63    8.64
   0  13  12    2.87    2.62
   0  13  13   24.15    3.74
   0  13  14   34.52    4.84
   0  13  15   21.05    3.59
   0  13  16   19.40    3.21
   0  13  17    5.55    2.71
   0  13  18    1.97    3.45
   0  13  19    1.11    2.83
   0  13  20    2.46    3.44
   0  13  21   -1.97    2.95
   0  13  22    2.21    2.95
   0  13  23    0.61    4.18
   0 -14   0   -2.22    1.36
   0  14   0    0.86    2.08
   0  14  -1   35.51    4.16
   0 -14   1   27.93    3.46
   0  14   1   33.18    4.18
   0 -14  -1   34.23    3.46
   0  14   2   99.30    7.27
   0 -14   2   90.00    5.82
   0 -14  -2   88.86    5.45
   0  14  -2   88.40    6.36
   0 -14  -3   20.47    2.73
   0 -14   3   22.33    2.98
   0  14  -3   24.55    3.30
   0  14   3   21.25    2.97
   0  14   4    5.58    2.48
   0 -14  -4    5.22    1.87
   0 -14   4    5.10    1.87
   0  14  -4    5.86    1.95
   0  14   5    8.09    2.49
   0 -14  -5    5.99    1.75
   0 -14  -5    9.24    0.87
   0  14  -5    7.92    2.07
   0 -14   5    8.10    2.12
   0  14   6    6.49    2.00
   0 -14   6   -1.12    2.12
   0 -14  -6    2.88    1.88
   0  14  -6    2.68    2.68
   0  14  -7   14.59    2.92
   0 -14   7   13.50    2.87
   0  14   7   19.79    3.13
   0 -14  -7   17.29    3.01
   0  14  -8    1.70    1.70
   0 -14  -8    2.63    2.01
   0  14   8    3.77    2.14
   0 -14   8    4.87    1.88
   0 -14  -9    0.38    1.63
   0 -14   9   -0.25    1.62
   0 -14 -10   -0.50    1.75
   0 -14  10   -1.00    1.50
   0  14  11    9.51    3.25
   0  14  12   43.06    4.49
   0  14  13    2.24    2.86
   0  14  14   15.15    3.48
   0  14  15    1.11    2.97
   0  14  16   28.90    4.20
   0  14  17    0.86    2.46
   0  14  18    0.86    3.57
   0  14  19    2.82    3.19
   0  14  20   -4.05    4.29
   0  14  21   19.24    3.92
   0  14  22   -7.35    4.53
   0 -15   0    0.49    1.73
   0  15   0    1.10    1.96
   0  15  -1    4.29    2.08
   0 -15   1    2.97    1.86
   0  15   1    7.87    2.83
   0 -15  -1    4.21    1.86
   0  15  -2   21.90    3.18
   0 -15   2   23.78    3.35
   0 -15  -2   19.69    3.22
   0  15   2   20.22    3.57
   0  15  -3   83.83    6.72
   0  15   3   84.29    7.91
   0 -15  -3   92.08    6.58
   0 -15   3   98.92    6.21
   0 -15   4   37.07    3.11
   0  15  -4   31.24    3.78
   0 -15  -4   36.07    3.73
   0  15   4   29.38    3.84
   0  15   5   17.41    2.74
   0 -15  -5   16.82    1.25
   0 -15  -5   16.46    3.12
   0 -15   5   18.20    3.49
   0  15  -5   16.21    2.93
   0 -15  -6  125.46    8.75
   0 -15   6  128.49    7.88
   0 -15   7   30.51    4.25
   0 -15  -7   32.17    3.51
   0 -15  -8  108.74    7.52
   0 -15   8  101.09    7.77
   0 -15  -9   67.41    6.14
   0 -15   9   66.68    6.26
   0 -15 -10    4.26    2.13
   0 -15  10    4.25    2.63
   0  15  11    8.00    3.38
   0  15  12   26.45    4.37
   0  15  13   10.33    2.86
   0  15  14   -1.61    3.10
   0  15  15    0.50    3.34
   0  15  16    8.27    2.96
   0  15  17   -0.37    2.46
   0  15  18   15.61    3.81
   0  15  19    6.50    3.43
   0  15  20   15.55    4.53
   0  15  21   16.27    4.77
   0  16   0    4.21    2.10
   0 -16   1   30.21    3.47
   0 -16  -1   23.65    3.22
   0 -16  -2    1.12    1.74
   0 -16   2    0.87    2.23
   0 -16   3    6.70    2.61
   0 -16  -3    4.84    1.86
   0 -16  -4   55.98    4.98
   0 -16   4   56.23    5.48
   0 -16   5    9.10    3.37
   0 -16  -5    4.49    2.37
   0 -16  -5    7.96    0.87
   0 -16  -6   56.96    5.12
   0 -16   6   53.69    5.87
   0 -16  -7    9.88    3.38
   0 -16   7    7.75    3.00
   0 -16   8   87.99    7.27
   0 -16  -8   77.37    7.01
   0 -16  -9   14.45    0.88
   0 -16   9   13.27    3.01
   0 -16  -9   13.73    0.88
   0 -16  -9   14.27    3.26
   0 -16  10   78.99    7.02
   0 -16 -10   79.21    6.38
   0  16  11   -0.50    2.12
   0  16  12   24.20    4.37
   0  16  13    3.24    2.61
   0  16  14    1.49    2.48
   0  16  15   27.61    4.83
   0  16  16    3.83    3.83
   0  16  17   -0.12    2.83
   0  16  18   -5.04    3.32
   0  16  19    6.49    4.53
   0  16  20    0.24    3.42
   0  17   0   -1.49    2.60
   0 -17   1    9.05    2.85
   0 -17  -1   13.51    2.97
   0 -17   2    5.46    1.86
   0 -17  -2    2.48    2.11
   0 -17   3   -1.37    1.86
   0 -17  -3   -2.98    1.74
   0 -17   4   12.32    2.86
   0 -17  -4    6.35    2.99
   0 -17  -5    7.61    2.74
   0 -17   5    6.48    2.49
   0 -17  -5    4.97    0.62
   0 -17   6    2.25    2.00
   0 -17  -6    5.99    3.12
   0 -17   7   28.63    4.75
   0 -17  -7   29.88    4.13
   0 -17  -8   19.90    4.13
   0 -17   8   16.40    3.88
   0 -17  -9    2.38    3.25
   0 -17   9    1.13    2.13
   0 -17  10   30.82    3.89
   0 -17 -10   29.64    4.38
   0  17  11   -0.87    2.25
   0  17  12   26.69    3.99
   0  17  13    2.86    2.74
   0  17  14   25.82    4.34
   0  17  15    0.25    2.60
   0  17  16    3.21    2.96
   0  17  17   -5.78    3.94
   0  17  18    4.42    3.56
   0  17  19    5.51    4.78
   0  18   0   19.34    4.09
   0 -18   1    0.74    1.98
   0 -18  -1    0.99    2.23
   0 -18  -2   11.42    2.73
   0 -18   2   14.89    3.23
   0 -18  -3   -3.23    2.86
   0 -18   3   -1.24    3.11
   0 -18   4   30.60    4.23
   0 -18  -4   28.39    4.11
   0 -18  -5   13.69    1.00
   0 -18  -5   15.09    3.87
   0 -18   5    8.97    2.74
   0 -18  -6    9.24    2.62
   0 -18   6   10.61    2.87
   0 -18  -7    8.63    3.50
   0 -18   7   10.63    3.00
   0 -18   8   12.64    4.13
   0 -18  -8   16.14    3.50
   0 -18   9   29.31    4.76
   0 -18  -9   23.39    4.13
   0 -18 -10   25.88    4.00
   0 -18  10   33.46    4.26
   0  18  11    0.50    3.87
   0  18  12   28.93    5.36
   0  18  13   -1.00    3.73
   0  18  14    6.08    3.97
   0  18  15    1.98    3.09
   0  18  16    6.54    4.20
   0  18  17    3.45    4.92
   0  18  18   -0.25    3.44
   0  19   0    2.73    2.61
   0 -19  -1    2.98    3.35
   0 -19   1    5.58    2.73
   0 -19  -2    9.57    2.86
   0 -19   2   19.49    4.22
   0 -19   3   28.58    4.72
   0 -19  -3   28.48    4.98
   0 -19  -4    2.49    2.49
   0 -19   4    1.74    2.49
   0 -19  -5   43.78    5.74
   0 -19   5   36.75    5.48
   0 -19  -6    0.87    2.12
   0 -19   6    1.75    2.12
   0 -19  -7   51.50    6.50
   0 -19   7   66.84    7.75
   0 -19  -8    4.38    3.75
   0 -19   8    3.00    3.63
   0 -19  -9   15.13    4.75
   0 -19   9   10.77    3.13
   0 -19 -10   11.00    3.25
   0 -19  10   10.15    3.01
   0  19  11    2.50    3.12
   0  19  12    8.23    3.86
   0  19  13    6.72    3.48
   0  19  14   17.62    4.72
   0  19  15   14.48    5.20
   0  19  16   13.57    4.07
   0  20   0   38.99    4.84
   0 -20   1    3.48    3.72
   0 -20  -1   -1.37    3.48
   0 -20   2   26.33    4.84
   0 -20  -2   28.22    4.97
   0 -20  -3    3.98    3.98
   0 -20   3    2.73    2.98
   0 -20   4   -0.87    3.61
   0 -20  -4    0.12    2.49
   0 -20  -5    4.62    3.12
   0 -20   5    1.87    2.86
   0 -20   6   -2.37    3.49
   0 -20  -6   -1.75    4.50
   0 -20   7   10.61    3.62
   0 -20  -7   17.50    3.75
   0 -20   8    2.00    2.75
   0 -20  -8    0.50    2.75
   0 -20  -9    4.00    2.88
   0 -20   9    2.38    4.00
   0 -20  10    5.01    2.88
   0 -20 -10    4.37    2.50
   0  20  11    4.37    4.99
   0  20  12   10.10    5.11
   0  20  13    9.20    4.23
   0  20  14    4.72    3.47
   0  21   0   -3.48    2.36
   0 -21   1   24.59    4.84
   0 -21  -1   21.01    5.10
   0 -21  -2    0.37    2.74
   0 -21   2    2.98    2.86
   0 -21   3    4.72    3.98
   0 -21  -3   -1.00    3.61
   0 -21   4    1.12    2.74
   0 -21  -4    1.99    2.99
   0 -21   5    2.24    3.86
   0 -21  -5    0.00    2.62
   0 -21   6   -0.62    2.62
   0 -21  -6   -1.50    2.75
   0 -21  -7    7.00    4.88
   0 -21   7    4.37    4.37
   0 -21  -8   -3.88    2.88
   0 -21   8   -3.50    2.87
   0 -21  -9    6.00    3.63
   0 -21   9    6.75    4.50
   0 -21  10    5.51    3.38
   0 -21 -10    5.25    3.75
   0  21  11    3.25    3.49
   0  21  12    8.23    3.99
   0  22   0   10.07    3.60
   0 -22   1    0.12    2.98
   0 -22  -1    4.85    4.48
   0 -22   2   12.17    4.60
   0 -22  -2    9.58    3.49
   0 -22   3   11.68    3.85
   0 -22  -3    3.99    4.73
   0 -22  -4    4.99    4.74
   0 -22   4    7.96    4.72
   0 -22  -5    5.24    3.25
   0 -22   5    6.84    3.61
   0 -22   6    7.60    4.61
   0 -22  -6    8.75    4.12
   0 -22  -7    4.13    3.63
   0 -22   7    4.74    3.24
   0 -22  -8   -3.50    4.88
   0 -22   8    2.74    4.74
   0  23   0    3.23    4.97
   0 -23  -1    7.96    3.98
   0 -23   1    6.71    4.22
   0 -23   2    3.48    3.48
   0 -23  -2   -0.75    3.24
   0 -23   3   -2.61    3.11
   0 -23  -3    1.00    3.61
   1   0   3    1.52    0.51
   1   0  -4    7.45    0.77
  -1   0  -4    8.36    0.89
   1   0  -5   14.15    1.29
  -1   0  -5   14.22    1.14
  -1   0  -6   84.41    4.20
   1   0  -6   90.59    4.38
   1   0  -7  461.00   18.08
  -1   0  -7  462.58   17.88
   1   0  -8    6.05    1.03
  -1   0  -8    5.09    1.15
   1   0  -9   10.82    1.42
  -1   0  -9    9.81    1.66
  -1   0 -10   10.84    1.53
   1   0 -10   11.85    1.55
   1   0 -11    3.86    1.16
  -1   0 -11    1.79    1.02
  -1   0 -12   24.75    2.42
   1   0 -12   28.08    2.71
  -1   0 -13  223.49    9.46
   1   0 -13  240.49    9.94
  -1   0 -14  110.20    6.13
   1   0 -14  101.27    5.54
  -1   0 -15   21.68    2.17
   1   0 -15   19.42    2.57
   1   0  16   49.99    4.11
   1   0 -17  373.27   16.34
  -1   0 -17  384.07   16.98
  -1   0 -18   19.35    2.93
   1   0 -18   14.75    2.57
  -1   0 -19    9.41    2.93
   1   0 -19    7.69    2.05
  -1   0 -20   24.53    3.43
   1   0 -20   17.53    3.58
   1   0 -21    3.32    2.30
  -1   0 -21    3.17    2.41
  -1   0 -22    9.77    3.42
   1   0 -22    2.55    2.30
  -1   0 -23   38.39    5.07
   1   0 -23   27.28    4.59
   1   0  24    4.96    2.93
   1   0 -25   20.97    4.57
  -1   0 -25   23.63    4.17
   1   0 -26    7.74    4.82
  -1   0 -26    9.59    3.53
   1   0 -27   14.44    4.18
  -1   0 -27   17.02    5.42
   1   0 -28    2.28    3.54
  -1   0 -28   -1.01    3.52
   1   1 -28   14.59    3.90
  -1  -1 -28    3.16    3.67
   1   1 -27    5.29    4.28
  -1  -1 -27   -1.77    4.56
  -1  -1 -26   -1.27    3.30
   1   1 -26   -4.67    2.65
   1   1 -25   -0.25    2.91
  -1  -1 -25    4.19    2.79
   1   1 -24    1.27    2.66
  -1  -1 -24    3.56    3.69
  -1  -1 -23    3.31    3.05
   1   1 -23   -1.52    3.04
   1   1 -22   11.81    2.79
  -1  -1 -22   13.24    3.69
   1   1 -21    6.36    2.54
  -1  -1 -21    3.82    2.17
   1   1 -20   59.57    5.35
  -1  -1 -20   59.30    4.98
  -1  -1 -19   51.80    4.47
   1   1 -19   54.67    4.85
  -1  -1 -18   39.06    4.34
   1   1 -18   37.38    3.96
   1   1 -17    2.94    1.92
  -1  -1 -17    2.43    1.53
   1   1 -16   81.16    5.12
  -1  -1 -16   76.60    5.24
  -1  -1 -15   56.67    4.09
   1   1 -15   64.34    4.35
  -1  -1 -14   78.59    5.11
   1   1 -14   79.74    5.00
   1   1 -13  207.83    9.37
  -1  -1 -13  201.95    9.20
   1   1 -12   42.40    3.20
  -1  -1 -12   42.16    4.46
  -1  -1 -11  146.53    6.25
   1   1 -11  144.24    7.19
   1   1 -10   34.79    2.67
   1   1  -9  192.96    8.13
   1   1  -8   55.09    3.04
  -1   1   7   52.00    2.83
  -1  -1  -7   51.37    2.77
  -1  -1  -6   71.46    3.52
  -1   1   6   70.81    3.82
  -1  -1  -5 1695.20   58.28
  -1   1   5 1715.85   60.35
  -1  -1  -4  205.87    8.20
  -1   1   4  201.19    8.61
  -1   1   3  141.88    5.90
  -1   1   3  139.84    5.89
  -1  -1  -3  139.55    5.68
   1   1   3  137.40    6.18
   1  -1  -3  136.87    5.49
   1   1   4  199.08    8.54
   1  -1  -4  202.95    8.30
   1  -1  -5 1820.56   60.10
   1   1   5 1668.38   60.45
   1   1   6   75.55    4.09
   1  -1  -6   76.18    3.82
   1   1   7   48.57    2.98
   1  -1  -7   51.11    2.81
   1   1   8   57.61    3.47
   1   1   9  166.16    6.93
  -1   1 -10   28.70    2.54
   1  -1 -10   27.72    2.44
  -1   1 -11  139.56    6.75
   1  -1 -11  143.77    7.33
   1  -1 -12   35.24    2.96
  -1   1 -12   34.67    2.80
  -1   1 -13  225.97    9.17
   1  -1 -13  212.18    9.03
   1  -1 -14   84.82    5.28
  -1   1 -14   87.69    5.21
  -1   1 -15   52.64    3.94
   1  -1 -15   56.38    4.25
  -1   1 -16   69.47    5.08
   1  -1 -16   65.25    4.64
  -1   1 -17    1.77    1.90
   1  -1 -17    1.29    2.32
   1  -1 -18   30.35    3.47
  -1   1 -18   39.12    3.80
   1  -1 -19   44.71    4.63
  -1   1 -19   50.08    5.06
   1  -1 -20   62.78    5.27
  -1   1 -20   55.47    5.18
   1  -1 -21    3.46    2.82
  -1   1 -21    1.51    3.03
  -1   1 -22   15.51    3.03
   1  -1 -22    5.25    2.69
  -1   1 -23    3.02    2.52
   1  -1 -23    0.77    3.33
   1  -1 -24   -0.13    2.56
  -1   1 -24    5.03    3.15
  -1   1 -25    3.39    3.64
   1  -1 -25   -1.66    2.81
  -1   1 -26    1.00    3.01
   1  -1 -26   11.85    4.71
   1  -1 -27   -0.13    3.56
  -1   1 -27    0.75    3.01
   1  -1 -28    6.35    5.33
  -1   1 -28   11.89    5.26
  -1  -2 -28    1.90    3.68
   1   2 -28    1.63    5.00
  -1  -2 -27   -2.16    3.05
   1   2 -27    5.01    3.13
  -1  -2 -26    2.29    3.05
   1   2 -26    6.64    3.13
  -1  -2 -25   25.33    4.84
   1   2 -25   33.89    5.02
  -1  -2 -24    3.44    2.80
   1   2 -24    4.78    2.64
  -1  -2 -23   14.53    3.44
   1   2 -23   18.63    4.15
   1   2 -22    6.25    2.42
   1   2 -21   15.77    2.65
  -1  -2 -21   15.44    3.32
   1   2 -20    2.78    1.89
  -1  -2 -20    1.79    2.04
   1   2 -19   22.63    3.16
  -1  -2 -19   20.30    3.57
   1   2 -18   -0.13    1.39
  -1  -2 -18    1.66    1.79
   1   2 -17   71.40    4.69
  -1  -2 -17   60.97    4.72
   1   2 -16   44.71    3.68
  -1  -2 -16   47.41    3.95
  -1  -2 -15   72.19    4.84
   1   2 -15   78.30    4.32
  -1  -2 -14  190.96    8.53
   1   2 -14  201.47    9.27
   1   2 -13    4.06    1.40
   1   2 -12   41.28    3.17
   1   2 -11   73.12    4.17
   1   2 -10   30.47    2.39
  -1   2   9  160.72    7.31
  -1  -2  -9  150.91    7.28
  -1   2   8   41.23    2.56
  -1  -2  -8   38.23    2.63
  -1  -2  -7   95.30    4.24
  -1   2   7   97.97    4.88
  -1   2   6  273.49   11.48
  -1  -2  -6  272.80   10.55
  -1   2   6  262.07   11.08
  -1   2   5  595.51   21.98
  -1  -2  -5  583.74   21.68
  -1   2   5  583.39   22.27
  -1  -2  -4  191.70    8.19
  -1   2   4  190.06    8.36
  -1   2   4  185.63    7.67
  -1  -2  -3   66.60    3.26
  -1   2   3   56.78    2.78
  -1   2   3   63.86    3.23
   1   2  -3   64.88    3.18
  -1   2   2  229.87    8.97
   1  -2   2  230.18    8.42
  -1  -2  -2  210.69    7.92
  -1   2   2  199.32    8.16
  -1  -2  -2  238.32    8.87
   1   2  -2  232.24    9.17
   1   2  -1    4.66    0.49
  -1   2   1    5.52    0.63
   1  -2   1    5.30    0.49
  -1  -2  -1    5.13    0.38
  -1  -2  -1    4.99    0.62
  -1   2   0  647.96   21.99
   1   2   0  626.70   22.73
   1  -2   0  622.51   23.49
  -1  -2   0  652.50   21.76
  -1   2  -1    5.75    0.61
   1   2   1    5.63    0.63
   1  -2  -1    4.57    0.38
  -1  -2   1    5.16    0.49
   1  -2  -1    5.77    0.50
   1   2   2  250.21    9.65
  -1  -2   2  233.54    9.89
   1  -2  -2  236.61    8.87
   1   2   2  206.80    8.23
   1   2   2  225.77    8.45
  -1   2  -2  243.26    8.90
   1  -2  -3   68.68    3.25
   1   2   3   71.37    3.52
   1  -2  -3   65.54    2.70
  -1   2  -3   66.53    3.31
   1   2   4  183.23    7.96
   1  -2  -4  191.17    7.59
   1   2   5  585.00   22.75
   1  -2  -5  570.12   21.30
   1   2   6  272.16   11.22
   1  -2  -6  263.79   10.88
   1  -2  -7   92.87    4.52
   1   2   7   99.09    4.68
   1  -2  -8   42.62    2.65
   1   2   8   43.38    2.71
   1  -2  -9  148.39    6.59
   1   2   9  140.64    6.89
   1   2  10   28.48    2.46
   1  -2 -10   26.17    2.42
   1  -2 -11   67.16    4.21
   1   2  11   77.67    4.30
   1   2  12   39.22    2.94
   1  -2 -13    1.54    1.54
  -1   2 -13    1.13    1.26
   1  -2 -14  168.81    8.47
  -1   2 -14  176.51    8.19
  -1   2 -15   74.42    4.91
   1  -2 -15   71.47    4.37
  -1   2 -16   43.86    3.90
   1  -2 -16   38.27    3.34
  -1   2 -17   69.34    5.28
   1  -2 -17   65.52    4.88
   1  -2 -18   -3.85    2.18
  -1   2 -18    2.26    2.39
   1   2  19   26.59    3.21
   1  -2 -20   -0.26    2.83
  -1   2 -20   -0.25    2.51
   1  -2 -21   19.77    3.08
  -1   2 -21   15.53    3.01
  -1   2 -22    5.76    2.50
   1  -2 -22    2.82    2.31
   1  -2 -23   19.61    3.84
  -1   2 -23   25.25    4.75
  -1   2 -24    2.62    2.75
   1  -2 -24    2.69    2.69
  -1   2 -25   39.55    6.36
   1  -2 -25   25.45    5.24
   1  -2 -26    7.15    2.81
  -1   2 -26    6.85    4.11
   1  -2 -27    9.18    3.70
  -1   2 -27    6.47    3.86
  -1   2 -28    5.22    3.98
   1  -2 -28    0.51    3.06
   1   3 -28    8.20    3.97
  -1  -3 -28    2.29    4.70
   1   3 -27    1.74    2.98
  -1  -3 -27    3.56    3.31
  -1  -3 -26   15.92    4.97
   1   3 -26   12.57    3.86
  -1  -3 -25    6.50    3.19
   1   3 -25   13.08    3.99
  -1  -3 -24   27.41    4.59
   1   3 -24   27.69    4.62
   1   3 -23    6.49    3.50
  -1  -3 -23    5.10    2.93
  -1  -3 -22   64.28    6.51
  -1   3  22   66.17    5.86
  -1  -3 -21   34.94    4.46
   1   3 -21   25.51    3.63
   1   3 -20   27.03    3.26
  -1  -3 -20   31.87    4.08
  -1  -3 -19    7.64    2.29
   1   3 -19    7.26    2.13
  -1  -3 -18   20.62    3.18
   1   3 -18   18.03    2.76
   1   3 -17   53.23    4.51
  -1  -3 -17   50.86    4.20
   1   3 -16  145.36    7.88
   1   3 -15   18.88    2.79
   1   3 -14  253.73   11.39
  -1   3  13  133.80    7.50
  -1  -3 -13  134.67    6.94
  -1   3  12   29.50    2.54
  -1  -3 -12   28.54    2.52
  -1   3  11   28.68    2.42
  -1  -3 -11   30.33    3.01
  -1   3  10   37.68    2.55
  -1  -3 -10   34.72    2.75
  -1  -3  -9  151.99    7.23
  -1   3   9  150.08    6.48
  -1  -3  -8  275.58   10.94
  -1   3   8  269.69   11.82
  -1   3   8  274.21   11.70
  -1  -3  -7  409.41   15.64
  -1   3   7  447.22   16.94
  -1   3   7  456.04   18.10
  -1   3   6   81.24    4.05
  -1  -3  -6   76.79    4.10
  -1   3   6   78.87    3.69
  -1   3   5   23.76    1.39
  -1  -3  -5   21.93    1.87
  -1   3   5   24.12    1.49
   1   3  -5   20.14    1.60
  -1  -3  -4   82.99    4.02
  -1   3   4   89.04    4.50
   1   3  -4   76.96    4.03
  -1   3   3 1431.30   53.63
  -1  -3  -3 1714.30   56.96
  -1   3   3 1744.93   58.57
   1   3  -3 1708.89   54.55
   1  -3   3 1645.51   54.85
  -1  -3  -2  242.34    8.83
  -1  -3  -2  194.93    7.90
   1  -3   2  226.22    9.11
   1   3  -2  238.46    9.19
  -1  -3  -2  212.48    8.34
  -1   3   2  234.30    9.36
  -1   3   1   27.03    1.49
  -1  -3  -1   22.87    1.36
   1  -3   1   21.06    1.60
   1   3  -1   24.10    1.47
   1   3   0    2.19    0.49
  -1  -3   0    0.37    0.49
   1  -3   0    0.00    0.37
  -1   3   0    1.10    0.61
   1   3   1   24.49    1.48
  -1   3  -1   25.88    1.34
  -1  -3   1   22.22    1.47
   1  -3  -1   22.55    1.49
   1  -3  -2  196.77    8.09
  -1   3  -2  226.58    8.43
   1   3   2  240.33    9.85
   1  -3  -2  227.77    8.73
  -1  -3   2  225.09    9.22
   1  -3  -3 1754.43   58.80
  -1   3  -3 1724.37   58.08
  -1  -3   3 1595.81   56.58
   1   3   3 1812.97   61.24
  -1   3  -4   78.22    3.79
   1   3   4   87.05    4.42
   1  -3  -4   83.20    3.85
   1  -3  -4   86.41    4.15
   1   3   5   23.76    1.88
   1  -3  -5   19.08    1.50
  -1   3  -5   22.79    1.73
   1   3   6   82.80    4.10
   1  -3  -6   70.42    3.73
   1   3   7  445.81   17.81
   1  -3  -7  418.08   17.20
   1   3   8  262.15   10.97
   1  -3  -8  250.67   10.25
   1  -3  -9  148.70    6.65
   1   3   9  153.12    6.89
   1  -3 -10   41.50    3.02
   1   3  10   39.11    2.45
   1   3  11   31.22    2.33
   1  -3 -11   31.05    2.53
   1  -3 -12   32.29    2.53
   1   3  12   30.09    2.94
   1   3  13  141.51    7.22
   1  -3 -13  132.96    6.74
   1   3  14  261.88   14.31
   1  -3 -14  236.02   10.45
   1   3  15   20.03    2.42
  -1   3 -16  138.46    7.48
   1  -3 -16  147.08    8.19
  -1   3 -17   58.55    4.60
   1  -3 -17   56.81    4.22
  -1   3 -18   18.15    2.61
   1  -3 -18   18.83    2.95
  -1   3 -19    8.45    2.11
   1  -3 -19    8.59    2.95
  -1   3 -20   29.19    3.73
   1  -3 -20   28.97    3.97
  -1   3 -21   19.99    2.98
   1  -3 -21   29.49    3.59
  -1   3 -22   67.49    6.21
   1  -3 -22   66.40    6.41
  -1   3 -23    3.60    2.36
   1  -3 -23    2.18    2.82
   1  -3 -24   23.56    3.97
  -1   3 -24   22.67    4.46
   1  -3 -25    2.43    2.81
  -1   3 -25    8.42    3.09
  -1   3 -26   15.46    3.71
   1  -3 -26    4.73    3.20
  -1   3 -27    4.45    4.45
   1  -3 -27   10.85    4.85
  -1   3 -28   11.24    5.31
   1  -3 -28   13.52    4.59
   1   4 -28    8.02    5.06
  -1  -4 -28    2.03    3.31
  -1  -4 -27    1.91    3.69
   1   4 -27    4.94    4.44
  -1  -4 -26    5.22    4.84
   1   4 -26   -0.12    3.83
  -1  -4 -25    9.42    3.31
   1   4 -25    2.10    2.47
  -1  -4 -24    1.40    2.93
   1   4 -24    7.79    2.47
  -1  -4 -23   20.38    4.84
   1   4 -23   11.14    3.34
  -1  -4 -22   15.53    3.82
   1   4 -22   16.72    3.34
   1   4 -21   12.39    2.85
  -1   4  21   19.35    2.67
  -1  -4 -21   18.19    3.05
  -1  -4 -20   18.05    3.43
  -1   4  20   18.95    2.54
  -1  -4 -19   23.74    4.06
  -1   4  19   27.70    3.18
   1   4 -19   31.10    3.84
  -1   4  18   11.81    1.65
  -1  -4 -18   11.41    3.04
  -1   4  17   18.52    1.90
  -1  -4 -17   16.20    3.04
  -1  -4 -16    5.81    3.28
  -1   4  16    3.55    1.14
  -1  -4 -15   10.33    2.02
  -1   4  15    9.38    1.27
  -1   4  15   13.02    2.29
  -1   4  14   17.01    2.41
  -1   4  14   17.99    1.52
  -1  -4 -14   14.83    2.14
  -1   4  13   -0.60    1.09
  -1  -4 -13   -0.13    1.13
  -1   4  13    0.89    0.76
  -1   4  12   33.29    2.91
  -1   4  12   33.95    2.15
  -1  -4 -12   30.99    2.87
  -1   4  11  212.60    8.37
  -1  -4 -11  215.94    9.48
  -1   4  11  209.61   10.33
  -1  -4 -10  195.05    8.59
  -1   4  10  203.37    9.87
  -1   4  10  204.78    8.24
  -1   4   9   18.43    2.08
  -1  -4  -9   18.25    2.11
  -1   4   9   17.73    1.27
  -1  -4  -8  283.28   12.42
  -1   4   8  283.27   11.01
  -1   4   8  310.06   12.41
   1   4  -8  290.79   11.29
   1   4  -7    1.73    0.74
  -1  -4  -7    3.86    1.12
  -1   4   7    1.85    0.86
  -1   4   7    3.02    0.50
   1   4  -6  149.86    7.86
  -1   4   6  160.45    7.35
  -1  -4  -6  151.03    6.87
  -1  -4  -5   51.66    2.77
  -1   4   5   51.69    2.89
   1   4  -5   44.72    3.06
  -1   4   4  401.56   15.56
  -1  -4  -4  380.86   14.92
  -1   4   4  332.58   13.54
   1   4  -4  390.24   15.03
   1  -4   4  383.40   15.27
  -1  -4  -3   13.83    0.77
   1  -4   3   13.39    1.35
  -1  -4  -3   16.04    1.39
   1   4  -3   13.57    1.22
  -1   4   3   14.30    1.27
  -1  -4  -2  246.72   11.01
   1  -4   2  250.08    9.64
  -1   4   2  243.57   10.16
   1   4  -2  245.99   10.29
   1   4  -1  380.69   14.67
  -1  -4  -1  379.36   14.05
  -1   4   1  390.50   14.93
   1  -4   1  372.69   14.53
  -1  -4   0    5.25    0.98
   1   4   0    4.15    0.61
  -1   4   0    5.12    0.73
   1  -4   0    4.65    0.61
   1  -4  -1  367.37   14.07
  -1   4  -1  377.43   13.92
  -1  -4   1  381.17   14.01
   1   4   1  378.94   14.54
  -1   4  -2  249.72    9.90
   1  -4  -2  244.96    9.78
  -1  -4   2  254.98    9.99
   1   4   2  249.42   10.51
  -1  -4   3   13.88    1.35
   1  -4  -3   13.12    0.76
   1  -4  -3   13.55    1.14
   1   4   3   14.81    1.27
  -1   4  -3   14.02    1.10
  -1  -4   4  352.11   13.69
   1   4   4  303.66   12.06
   1   4   4  389.30   14.73
   1  -4  -4  369.05   14.43
   1  -4  -4  378.07   13.11
  -1   4  -4  360.51   14.27
   1   4   5   54.36    3.04
   1  -4  -5   46.16    2.52
  -1   4  -5   43.72    2.81
   1  -4  -5   49.95    2.44
   1   4   6  148.20    6.41
  -1   4  -6  148.48    7.25
   1  -4  -6  157.81    6.63
   1   4   7    2.25    0.87
   1  -4  -7    2.37    1.00
  -1   4  -7    2.35    0.87
   1  -4  -8  286.93   13.08
   1   4   8  307.86   12.43
   1   4   9   18.16    1.85
   1  -4  -9   16.20    2.12
   1  -4 -10  180.80    7.75
   1   4  10  187.79    9.74
   1   4  11  218.39   11.19
   1   4  12   26.60    2.21
   1  -4 -12   23.74    2.51
   1  -4 -13    0.50    1.51
   1   4  13    0.12    1.10
   1  -4 -14   16.55    2.15
   1   4  14   16.87    2.69
   1  -4 -15    7.98    1.90
   1   4  15    8.30    1.59
   1  -4 -16    2.92    1.65
   1   4  16    4.51    1.59
   1   4  17   15.65    2.67
  -1   4 -18   13.16    2.09
   1  -4 -18    7.65    2.17
  -1   4 -19   35.29    3.94
   1  -4 -19   28.46    3.70
   1  -4 -20    8.05    2.55
  -1   4 -20   12.42    2.71
   1  -4 -21   17.77    4.22
  -1   4 -21   17.46    3.07
   1  -4 -22   12.28    3.45
  -1   4 -22   18.44    2.83
   1  -4 -23   13.94    3.20
  -1   4 -23   10.81    2.95
  -1   4 -24    1.60    2.58
   1  -4 -24    9.46    2.94
   1  -4 -25    7.41    3.83
  -1   4 -25    9.82    3.32
  -1   4 -26    5.40    3.80
   1  -4 -26    3.32    3.32
  -1   4 -27    2.70    3.19
   1  -4 -27   10.60    4.72
   1  -4 -28    2.30    3.57
  -1   4 -28    0.74    3.56
   1   5 -28    2.45    3.55
  -1  -5 -27    1.40    3.05
   1   5 -27    1.10    2.70
   1   5 -26   12.51    3.93
  -1  -5 -26   13.61    4.96
  -1  -5 -25    3.94    3.18
   1   5 -25    3.44    2.58
   1   5 -24   48.73    6.51
  -1  -5 -24   57.19    7.25
   1   5 -23    6.75    2.58
  -1  -5 -23    8.51    4.06
  -1   5  23    2.04    1.78
  -1  -5 -22   73.36    7.36
  -1   5  22   65.35    4.58
   1   5 -22   58.57    6.39
  -1   5  21    9.91    1.65
   1   5 -21    7.37    2.58
  -1  -5 -21    5.96    2.16
  -1   5  20   52.54    4.32
  -1  -5 -20   51.03    5.07
   1   5 -20   40.39    4.42
  -1  -5 -19   -0.38    1.64
  -1   5  19    2.28    1.14
  -1  -5 -18    5.05    2.02
  -1   5  18    6.71    1.27
  -1  -5 -17   10.70    2.27
  -1   5  17   12.91    1.52
  -1   5  17   12.65    2.41
  -1   5  16    7.46    1.01
  -1  -5 -16    8.16    2.51
  -1   5  16    9.65    2.53
  -1  -5 -15   30.95    3.38
  -1   5  15   33.60    3.39
  -1   5  15   30.71    2.15
  -1  -5 -14   10.12    1.75
  -1   5  14   11.87    2.54
  -1   5  14   11.74    1.26
  -1  -5 -13    0.62    1.62
  -1   5  13    1.94    1.21
  -1   5  13    1.89    0.50
  -1   5  12   69.66    3.03
  -1  -5 -12   65.83    4.73
  -1   5  12   73.86    4.63
  -1   5  11   89.52    3.65
  -1  -5 -11   92.71    5.10
   1   5 -11   80.92    5.23
   1   5 -10    3.47    1.49
  -1   5  10    7.27    0.75
  -1  -5 -10    5.59    1.24
  -1   5  10    5.64    1.47
  -1  -5  -9    4.85    1.49
  -1   5   9    5.74    0.62
  -1   5   9    7.89    1.36
   1   5  -9    5.44    1.24
  -1  -5  -8   52.58    3.61
  -1   5   8   51.20    2.98
   1   5  -8   50.94    3.08
  -1  -5  -7  178.74    8.38
  -1   5   7  189.49    8.25
   1   5  -7  180.29    7.36
  -1   5   6   45.64    2.42
   1   5  -6   50.96    2.69
  -1   5   6   48.90    3.02
  -1  -5  -6   51.66    3.14
   1  -5   5    4.75    0.98
  -1   5   5    4.68    0.51
  -1  -5  -5    4.29    1.01
   1   5  -5    5.00    0.85
  -1   5   5    4.42    1.01
   1   5  -4    5.74    0.98
  -1   5   4    7.47    0.89
  -1  -5  -4    7.04    0.51
  -1  -5  -4    8.59    1.52
   1  -5   4    5.16    1.11
  -1  -5  -3   18.24    1.02
   1   5  -3   22.51    1.71
  -1   5   3   24.18    1.51
   1  -5   3   20.88    1.73
  -1  -5  -3   22.88    1.76
  -1  -5  -2  247.43   10.70
   1   5  -2  266.86   10.53
  -1   5   2  274.66   10.84
   1  -5   2  258.28   11.13
  -1  -5  -1  125.80    5.78
   1   5  -1  135.81    5.74
   1  -5   1  133.26    6.28
  -1   5   1  137.10    5.54
  -1   5   0   29.13    1.71
   1  -5   0   25.22    1.71
  -1  -5   0   22.73    1.59
   1   5   0   26.95    1.83
  -1  -5   1  130.08    6.14
   1   5   1  144.81    5.90
  -1   5  -1  137.90    5.61
   1  -5  -1  141.60    6.03
   1   5   2  262.68   11.94
   1  -5  -2  259.74   11.59
  -1  -5   2  259.63   10.86
  -1   5  -2  266.22   10.62
  -1  -5   3   16.28    1.73
   1   5   3   20.13    1.38
   1  -5  -3   20.41    1.51
  -1   5  -3   18.54    1.71
   1  -5  -3   17.77    1.01
   1   5   4    7.99    1.14
  -1  -5   4    7.98    1.35
   1  -5  -4    6.71    1.01
  -1   5  -4    8.28    0.97
  -1   5  -5    4.63    1.22
   1  -5  -5    4.17    1.01
  -1  -5   5    4.64    0.85
   1   5   5    5.71    1.02
   1  -5  -5    3.83    0.51
  -1   5  -6   48.47    2.93
   1   5   6   47.21    2.91
   1  -5  -6   50.33    3.02
   1  -5  -6   47.55    2.17
   1   5   7  188.40    8.95
  -1   5  -7  180.24    7.37
   1  -5  -7  180.04    8.14
   1   5   8   56.62    3.26
   1  -5  -8   53.77    3.62
  -1   5  -8   56.56    3.08
   1   5   9    7.45    0.38
   1  -5  -9    4.61    1.25
   1   5   9    8.10    1.37
  -1   5  -9    5.20    1.11
   1   5  10    4.22    1.49
  -1   5 -10    3.61    1.24
   1  -5 -10    3.11    1.62
   1   5  11   83.70    5.44
   1  -5 -11   92.37    5.24
  -1   5 -11   93.04    4.25
   1  -5 -12   60.69    4.25
   1   5  12   68.04    4.07
   1   5  13    0.98    1.23
   1  -5 -13    2.13    1.50
   1  -5 -14   12.17    2.51
   1   5  14   11.29    2.09
   1  -5 -15   33.09    3.40
   1   5  15   33.31    3.55
   1   5  16    4.89    1.96
   1  -5 -16    5.42    2.02
   1   5  17   12.21    2.44
   1  -5 -17    9.74    2.02
   1   5  18    9.00    2.66
   1   5  19    1.65    2.41
  -1   5 -20   47.38    5.00
   1  -5 -20   39.41    4.32
  -1   5 -21    6.46    3.05
   1  -5 -21   10.05    2.67
  -1   5 -22   65.43    6.10
   1  -5 -22   58.22    6.12
   1   5  22   61.42    5.08
  -1   5 -23    1.71    3.17
   1  -5 -23    4.97    2.93
   1  -5 -24   42.08    6.25
  -1   5 -24   40.94    5.85
   1  -5 -25    4.08    3.06
  -1   5 -25   -0.37    3.90
  -1   5 -26   19.12    5.36
   1  -5 -26   11.22    4.59
   1  -5 -27   -0.13    3.57
  -1   5 -27    4.26    5.24
   1   5  28   -1.78    3.44
   1   6 -27   16.82    5.61
  -1  -6 -27    6.60    4.69
  -1  -6 -26    3.81    3.17
   1   6 -26    5.61    4.39
  -1  -6 -25   40.95    5.96
   1   6 -25   38.88    5.98
   1   6 -24   13.53    4.51
  -1  -6 -24    8.87    3.17
  -1  -6 -23   30.38    4.81
   1   6 -23   36.44    5.00
  -1  -6 -22   48.29    5.82
  -1   6  22   44.46    4.04
   1   6 -22   44.35    5.73
  -1   6  21   81.01    4.93
  -1  -6 -21   65.27    6.95
  -1  -6 -20   -3.40    2.90
  -1   6  20    0.25    1.01
  -1  -6 -19   66.05    5.79
  -1   6  19   67.73    4.66
  -1  -6 -18    1.76    1.88
  -1   6  18    2.89    1.01
  -1  -6 -17    2.76    1.75
  -1   6  17    4.65    1.00
   1   6 -17    0.62    1.74
  -1   6  17    2.78    1.57
  -1   6  16   14.06    2.55
  -1  -6 -16   11.25    2.13
   1   6 -16   10.94    2.86
  -1   6  16   10.65    1.13
  -1  -6 -15   56.76    5.37
   1   6 -15   52.22    4.85
  -1   6  15   56.68    3.13
  -1   6  15   58.55    5.10
   1   6 -14   25.73    2.98
  -1  -6 -14   25.78    2.74
  -1   6  14   27.73    1.75
  -1   6  14   27.89    3.17
  -1   6  13    1.83    1.83
   1   6 -13    2.61    1.49
  -1   6  13    2.24    0.50
  -1  -6 -13    2.24    1.37
  -1   6  12   64.73    4.54
  -1   6  12   61.21    2.74
  -1  -6 -12   64.48    3.85
   1   6 -12   65.95    3.97
   1   6 -11  195.51    8.55
  -1   6  11  214.47   10.23
  -1  -6 -11  198.92    9.70
  -1  -6 -10  217.44   10.21
  -1   6  10  208.34   10.03
   1   6 -10  214.90    8.53
  -1  -6  -9   20.70    2.37
   1   6  -9   23.23    2.34
  -1   6   9   17.42    1.99
   1   6  -8   10.90    1.72
  -1   6   8    8.82    0.77
  -1  -6  -8    6.01    1.25
  -1   6   8    7.26    1.38
  -1   6   7  159.61    6.80
  -1  -6  -7  169.48    8.04
  -1   6   7  179.55    8.06
   1   6  -7  175.98    7.83
   1   6  -6  115.83    5.13
  -1   6   6  117.64    5.94
   1  -6   6  108.66    5.25
  -1  -6  -6  107.44    5.68
  -1  -6  -5  150.03    5.63
   1  -6   5  157.04    7.62
   1   6  -5  158.43    6.35
  -1  -6  -5  158.13    7.08
  -1   6   5  165.92    7.47
  -1   6   4  293.98   12.13
   1  -6   4  270.96   11.62
   1   6  -4  281.38   10.89
  -1  -6  -4  297.26   12.23
   1   6  -3   24.45    1.71
  -1  -6  -3   20.15    1.63
   1  -6   3   20.80    1.98
  -1   6   3   22.93    1.75
  -1  -6  -2  155.22    6.82
   1  -6   2  161.25    6.93
  -1   6   2  178.59    7.32
   1   6  -2  164.57    6.73
  -1   6   1  419.02   15.61
  -1  -6  -1  398.38   15.36
   1   6  -1  414.09   15.51
   1  -6   1  396.11   15.88
   1  -6   0  336.63   13.01
  -1  -6   0  340.19   12.99
   1   6   0  352.53   14.05
  -1   6   0  344.33   14.05
  -1  -6   1  398.52   15.23
   1   6   1  412.92   15.96
   1  -6  -1  404.35   15.39
  -1   6  -1  403.99   15.86
  -1  -6   2  151.29    7.15
  -1   6  -2  157.99    8.05
   1  -6  -2  165.53    6.95
   1   6   2  163.56    7.43
   1   6   3   23.77    1.75
   1  -6  -3   22.32    1.76
  -1  -6   3   21.62    1.61
  -1   6  -3   20.73    1.71
   1   6   4  292.78   14.02
   1  -6  -4  273.74   10.61
  -1   6  -4  290.57    9.88
  -1  -6   4  282.86   12.47
   1  -6  -4  248.84   10.16
  -1  -6   5  156.96    7.50
  -1   6  -5  155.34    7.43
   1  -6  -5  155.61    7.09
   1   6   5  156.35    9.01
   1  -6  -6  106.22    4.48
  -1   6  -6  106.09    5.85
  -1  -6   6  113.10    5.99
   1  -6  -6  121.59    5.43
   1   6   6  126.27    5.46
   1   6   7  177.16    8.87
  -1   6  -7  175.05    6.97
   1  -6  -7  168.14    7.68
   1  -6  -7  162.36    6.73
  -1   6  -8    6.86    1.10
   1  -6  -8   10.65    1.88
   1   6   8    7.57    1.51
   1  -6  -9   19.47    2.00
   1   6   9   17.71    1.88
  -1   6  -9   20.78    2.21
  -1   6 -10  206.32    8.78
   1   6  10  213.49   10.39
   1  -6 -10  208.41    9.10
   1  -6 -11  194.93    9.84
  -1   6 -11  212.50    9.19
   1   6  11  202.29   10.23
   1   6  12   71.62    4.60
   1  -6 -12   60.26    4.36
   1   6  12   67.51    2.64
  -1   6 -12   64.74    4.11
   1   6  13    2.52    0.38
   1   6  13    2.23    1.36
   1  -6 -13    1.75    1.25
  -1   6 -13    4.86    2.24
   1  -6 -14   22.10    3.00
   1   6  14   29.60    1.51
   1   6  14   22.71    3.09
  -1   6 -14   22.19    2.87
   1  -6 -15   48.80    4.13
  -1   6 -15   50.88    4.62
   1   6  15   59.84    5.42
   1   6  15   57.36    2.78
  -1   6 -16   12.72    2.49
   1   6  16   12.24    1.14
   1   6  16    9.71    2.21
   1  -6 -16   14.42    2.76
   1  -6 -17   -4.27    2.26
   1   6  17    2.58    1.72
  -1   6 -17    2.99    1.87
   1   6  17    2.27    0.63
   1  -6 -18    1.39    1.76
   1   6  18    3.03    0.76
   1  -6 -19   58.43    5.18
   1   6  19   62.25    4.56
   1   6  20    0.89    0.76
   1  -6 -20   -2.91    1.77
   1  -6 -21   75.35    7.35
   1   6  21   78.21    5.96
   1  -6 -22   39.05    5.58
  -1   6 -22   47.02    5.08
   1   6  22   47.96    3.43
   1  -6 -23   29.19    4.82
  -1   6 -23   35.91    4.72
   1  -6 -24   10.54    4.32
  -1   6 -24    1.69    2.78
  -1   6 -25   34.23    6.90
   1  -6 -25   32.28    5.72
   1  -6 -26    2.16    3.05
  -1   6 -26    5.32    3.15
   1  -6 -27    8.52    3.43
  -1   6 -27    4.60    3.75
  -1  -7 -27    6.20    5.06
   1   7 -27    5.82    3.88
   1   7 -26   -3.64    3.03
  -1  -7 -26    4.80    3.29
   1   7 -25    3.27    2.91
  -1  -7 -25   -1.39    3.16
   1   7 -24    2.79    2.67
  -1  -7 -24    2.27    2.65
   1   7 -23   11.39    3.27
  -1  -7 -23    1.64    2.90
   1   7 -22   19.26    3.52
  -1  -7 -21   10.30    3.14
  -1   7  21   14.00    1.75
  -1  -7 -20    2.51    2.01
  -1   7  20    2.50    0.87
  -1   7  19   11.22    1.50
  -1  -7 -19   10.27    2.63
  -1   7  18    9.84    1.25
  -1  -7 -18    8.12    2.25
   1   7 -17    3.97    2.11
  -1   7  17    0.85    1.70
  -1   7  17    6.47    0.87
  -1  -7 -17    1.00    2.37
  -1   7  16   32.20    1.99
  -1   7  16   37.43    3.90
  -1  -7 -16   29.27    3.24
   1   7 -16   26.66    4.22
  -1   7  15   20.17    2.81
  -1  -7 -15   18.16    3.11
   1   7 -15   18.59    2.73
  -1   7  14  130.10    8.96
   1   7 -14  125.83    8.56
  -1  -7 -14  125.73    7.96
  -1   7  13   28.30    3.20
  -1  -7 -13   28.19    3.11
   1   7 -13   25.10    3.09
  -1   7  12   43.24    3.83
  -1  -7 -12   38.89    2.98
   1   7 -12   43.81    3.70
  -1  -7 -11  117.07    5.73
   1   7 -11  127.41    7.03
  -1   7  11  118.90    6.96
   1   7 -10  182.32    9.22
  -1   7  10  205.77    9.99
  -1   7  10  171.64    7.64
  -1  -7 -10  202.25    8.49
  -1   7   9  223.95   10.66
  -1  -7  -9  225.52    9.26
  -1   7   9  195.00    8.17
   1   7  -9  217.84    8.58
   1   7  -8    1.59    1.10
  -1   7   8    3.41    0.38
  -1  -7  -8    2.38    1.63
  -1   7   8    2.27    1.13
   1   7  -7  324.60   12.46
  -1  -7  -7  326.93   12.98
  -1   7   7  348.66   14.67
  -1   7   6    6.58    1.27
  -1  -7  -6    5.43    1.14
   1   7  -6    3.90    1.46
   1  -7   6    7.49    1.47
  -1  -7  -5  365.41   15.77
  -1   7   5  399.23   15.05
   1  -7   5  361.31   14.84
   1   7  -5  394.37   14.06
  -1   7   4   46.27    3.27
  -1  -7  -4   43.85    1.77
  -1  -7  -4   49.73    3.27
   1   7  -4   48.49    2.69
   1  -7   4   47.09    2.85
   1   7  -3  215.77    9.17
  -1  -7  -3  215.80    8.98
  -1   7   3  216.41   11.23
   1  -7   3  213.18    9.80
  -1   7   2   67.60    3.46
  -1  -7  -2   68.10    3.71
   1   7  -2   78.38    3.54
   1  -7   2   68.20    3.71
  -1   7   1   10.05    1.23
  -1  -7  -1   10.07    1.47
   1   7  -1    9.03    1.22
   1  -7   1    7.75    1.35
  -1  -7   0   35.38    2.33
   1  -7   0   31.04    2.21
  -1   7   0   32.08    2.20
   1   7   0   36.00    2.44
   1  -7  -1    6.88    1.48
   1   7   1    7.10    1.35
  -1   7  -1    9.14    1.34
  -1  -7   1    7.61    1.35
   1  -7  -2   68.58    3.59
   1   7   2   69.84    3.58
  -1  -7   2   60.98    4.07
  -1   7  -2   72.13    3.05
   1   7   3  217.05    9.22
  -1   7  -3  209.27    8.54
   1  -7  -3  207.83    8.75
  -1  -7   3  211.01    8.67
   1   7   4   53.89    3.14
  -1   7  -4   47.02    2.92
   1  -7  -4   47.31    2.89
   1  -7  -4   45.00    2.01
  -1  -7   4   45.15    2.97
  -1  -7   5  380.85   16.93
   1   7   5  384.77   16.32
  -1   7  -5  378.07   13.78
   1  -7  -5  374.80   16.05
   1  -7  -6    4.31    0.51
   1   7   6    4.31    1.27
  -1  -7   6    5.78    1.23
  -1   7  -6    5.11    1.10
   1  -7  -6    7.58    1.77
  -1  -7   7  323.28   13.73
   1   7   7  348.16   14.73
   1  -7  -7  328.59   13.00
  -1   7  -7  321.06   13.90
   1  -7  -7  306.41   11.48
  -1   7  -8    5.37    1.46
   1  -7  -8    0.25    1.13
   1   7   8    3.67    1.14
   1   7   9  230.28   10.75
  -1   7  -9  210.39   10.54
   1   7   9  192.59    7.02
   1  -7  -9  226.36    9.15
   1  -7 -10  197.58    8.37
  -1   7 -10  210.59    9.35
   1   7  10  201.91   10.33
   1  -7 -11  116.70    5.86
  -1   7 -11  113.83    6.66
   1   7  11  133.57    7.53
  -1   7 -12   48.43    4.45
   1  -7 -12   40.31    2.99
   1   7  12   39.24    3.75
  -1   7 -13   19.57    2.85
   1   7  13   19.56    3.36
   1  -7 -13   17.91    2.36
   1  -7 -14  114.38    6.73
   1   7  14  131.15    9.20
  -1   7 -14  136.98    9.07
   1   7  15   20.93    2.97
  -1   7 -15   20.99    2.73
   1  -7 -15   22.68    2.87
   1   7  16   31.06    1.49
   1  -7 -16   26.58    3.87
   1   7  16   34.48    4.45
  -1   7 -16   23.36    3.36
   1   7  17    6.98    0.62
  -1   7 -17    1.12    2.98
   1  -7 -17    5.38    1.88
   1   7  17    2.22    1.85
   1   7  18   11.88    1.13
   1  -7 -18   12.03    2.38
   1   7  19   10.40    1.13
   1  -7 -19    7.78    3.14
   1  -7 -20    6.16    3.14
   1   7  20    2.26    0.75
   1   7  21   15.71    1.51
   1  -7 -21    9.70    3.53
   1   7  22   13.25    4.16
  -1   7 -23    5.17    2.88
   1  -7 -23   13.77    4.30
   1  -7 -24   -4.81    3.79
  -1   7 -24   -2.04    3.61
  -1   7 -25   -1.32    4.09
   1  -7 -25    0.63    2.66
   1  -7 -26    5.95    3.29
  -1   7 -26    7.82    4.21
   1  -7 -27   -1.77    3.93
  -1   7 -27    4.09    3.25
   1   8 -26    0.24    3.02
  -1  -8 -26   -0.88    3.15
  -1  -8 -25   21.38    4.91
   1   8 -25   19.32    4.83
   1   8 -24   12.06    3.27
   1   8 -23   57.46    7.03
   1   8 -22    5.01    2.51
   1   8 -21   45.15    5.01
   1   8 -20    3.12    2.25
   1   8 -19   26.31    3.37
   1   8 -18   14.56    3.11
   1   8 -17   50.59    3.98
  -1  -8 -16   33.16    3.73
   1   8 -16   31.40    4.21
  -1   8  16   31.53    4.30
   1   8 -15   16.06    3.21
  -1   8  15   15.26    2.83
  -1  -8 -15   19.48    2.61
  -1   8  14   25.06    3.58
   1   8 -14   24.06    3.46
  -1  -8 -14   30.16    3.35
  -1  -8 -13  179.81   10.19
   1   8 -13  191.65   11.10
  -1   8  13  202.12   11.91
  -1  -8 -12    5.84    1.74
   1   8 -12    2.46    1.48
  -1   8  12    6.04    0.75
  -1   8  12    5.10    1.62
  -1   8  11   20.85    1.25
  -1   8  11   29.74    3.00
  -1  -8 -11   22.56    2.49
   1   8 -11   24.04    2.82
  -1   8  10    2.52    0.38
   1   8 -10    5.02    1.71
  -1  -8 -10    2.75    1.25
  -1   8  10    3.64    1.51
  -1  -8  -9   48.65    3.76
   1   8  -9   53.50    3.67
  -1   8   9   48.98    3.91
  -1  -8  -8   23.01    2.39
  -1   8   8   21.72    2.40
   1   8  -8   22.20    2.07
  -1  -8  -7    6.68    1.51
   1  -8   7    6.76    1.35
   1   8  -7    5.12    1.34
  -1   8   7    6.70    1.39
   1  -8   6  113.36    6.06
   1   8  -6  117.08    5.01
  -1  -8  -6  105.13    6.05
  -1   8   6  120.56    6.32
  -1  -8  -6  109.09    4.46
   1  -8   5    7.93    1.86
   1   8  -5   11.96    1.59
  -1  -8  -5   15.47    2.14
  -1   8   5   14.36    1.89
   1  -8   4   26.94    2.24
   1   8  -4   30.40    2.44
  -1   8   4   29.31    2.38
  -1  -8  -4   28.04    2.50
  -1   8   3   84.17    4.60
  -1  -8  -3   85.66    4.73
   1  -8   3   92.25    4.72
   1   8  -3   92.19    4.40
   1  -8   2   72.28    4.57
  -1   8   2   81.78    4.32
   1   8  -2   83.11    4.76
  -1  -8  -2   77.40    4.57
   1   8  -1   43.79    2.44
   1  -8   1   38.27    2.59
  -1  -8  -1   39.79    2.83
  -1   8   1   40.32    2.33
  -1  -8   0   64.47    3.92
  -1   8   0   66.03    3.66
   1   8   0   64.83    3.30
   1  -8   0   64.23    3.32
   1   8   1   42.50    2.70
  -1  -8   1   41.86    2.82
   1  -8  -1   44.53    2.83
  -1   8  -1   50.20    2.68
  -1  -8   2   80.08    4.81
   1  -8  -2   78.39    4.45
  -1   8  -2   83.57    4.63
   1   8   2   77.24    4.19
   1   8   3   94.58    4.72
  -1   8  -3   91.99    4.15
   1  -8  -3   85.81    4.24
  -1  -8   3   93.85    5.32
   1   8   4   28.65    2.25
  -1  -8   4   27.38    2.73
   1  -8  -4   26.71    2.26
  -1   8  -4   28.01    2.31
   1  -8  -4   27.89    1.38
  -1  -8   5   12.63    1.61
   1  -8  -5   11.22    1.76
  -1   8  -5    9.98    1.83
   1   8   5   11.84    1.64
   1   8   6  121.33    5.70
  -1  -8   6  116.32    6.18
  -1   8  -6  109.35    5.72
   1  -8  -6  108.84    6.19
   1   8   7    6.47    1.78
  -1   8  -7    3.65    1.70
  -1  -8   7    6.40    1.35
   1  -8  -7    4.20    0.51
   1  -8  -7    5.80    1.26
   1  -8  -8   16.87    2.01
   1   8   8   18.39    2.16
  -1   8  -8   17.17    2.44
   1  -8  -8   17.07    0.89
   1  -8  -9   53.84    3.51
   1   8   9   56.89    4.18
  -1   8  -9   52.46    3.78
   1   8  10    2.53    1.26
   1  -8 -10    3.25    1.38
  -1   8 -10    1.71    1.35
  -1   8 -11   22.32    2.70
   1  -8 -11   21.45    2.74
   1   8  11   28.62    3.03
   1   8  12    3.90    2.01
  -1   8 -12    8.85    2.34
   1  -8 -12    4.11    1.49
  -1   8 -13  191.66   10.87
   1   8  13  187.72   11.67
   1  -8 -13  174.16    8.71
   1  -8 -14   29.07    3.60
   1   8  14   22.99    3.37
  -1   8 -14   29.52    3.58
  -1   8 -15   14.60    2.35
   1   8  15   10.34    2.24
   1  -8 -15   12.18    2.24
   1  -8 -16   31.71    3.36
  -1   8 -16   34.42    3.72
   1   8  16   27.59    3.98
   1   8  17   41.21    4.23
   1   8  18   14.09    2.62
   1   8  19   28.22    4.12
   1   8  20    2.13    2.13
   1   8  21   44.61    5.89
   1   8  22    9.91    3.77
   1   8  23   62.09    6.92
   1  -8 -24    4.15    4.15
  -1   8 -24    5.02    3.23
  -1   8 -25   20.11    4.67
   1  -8 -25   16.13    5.29
   1  -8 -26    2.40    3.53
  -1   8 -26    0.00    3.11
   1   8  27   14.13    5.17
  -1  -9 -26   -3.26    3.64
   1   9 -26    3.37    4.34
   1   9 -25    8.77    3.63
   1   9 -24    4.75    3.63
   1   9 -23    1.00    2.62
   1   9 -22   10.35    2.74
   1   9 -21    4.11    2.49
   1   9 -20    6.22    2.74
   1   9 -19    6.33    3.35
   1   9 -18    6.08    2.11
   1   9 -17    1.61    2.60
   1   9 -16   -1.36    1.49
   1   9 -15   39.88    4.56
  -1   9  15   43.95    4.46
  -1   9  15   43.22    2.75
  -1  -9 -15   42.27    3.97
   1   9 -14    7.99    2.34
  -1  -9 -14    4.22    2.36
  -1   9  14    7.21    2.73
  -1   9  14    4.72    0.62
  -1  -9 -13  142.75    8.21
  -1   9  13  138.58    5.73
   1   9 -13  149.24    9.71
  -1   9  13  154.83   10.23
   1   9 -12   13.35    2.45
  -1   9  12   22.52    3.38
  -1  -9 -12   14.69    2.74
  -1   9  11   11.80    2.26
   1   9 -11    4.04    1.71
  -1  -9 -11    2.87    2.00
   1   9 -10   47.98    3.91
  -1   9  10   44.96    3.78
  -1  -9 -10   40.56    3.51
  -1  -9  -9  209.90    8.79
  -1   9   9  230.89   11.88
   1   9  -9  213.65   10.25
   1  -9   8   37.49    2.71
   1   9  -8   42.90    3.05
  -1  -9  -8   37.24    3.15
  -1   9   8   40.57    3.54
   1   9  -7   28.15    2.68
  -1   9   7   28.05    2.78
  -1  -9  -7   24.05    2.65
   1  -9   7   23.84    2.47
  -1  -9  -6  112.63    6.04
   1  -9   6  105.52    6.58
   1   9  -6  117.29    5.37
  -1   9   6  109.96    5.93
   1  -9   5  107.00    6.34
   1   9  -5   99.67    5.25
  -1   9   5  102.36    5.66
  -1  -9  -5  107.65    5.02
   1   9  -4    6.96    1.22
  -1   9   4    6.99    1.62
   1  -9   4    6.46    1.62
  -1  -9  -4    7.99    1.62
   1   9  -3  444.93   15.77
   1  -9   3  416.58   18.01
  -1   9   3  441.69   16.77
  -1  -9  -3  414.88   16.52
   1  -9   2   14.83    2.35
   1   9  -2   16.35    1.71
  -1   9   2   15.53    1.73
  -1  -9  -2   11.84    1.73
   1  -9   1  670.23   25.78
  -1   9   1  691.49   24.93
   1   9  -1  684.86   24.94
  -1  -9  -1  684.60   25.83
   1  -9   0   25.33    2.58
   1   9   0   30.91    2.32
  -1  -9   0   29.57    2.21
  -1   9   0   27.72    2.32
   1  -9  -1  668.96   24.53
   1   9   1  705.71   25.78
  -1  -9   1  651.48   25.59
  -1   9  -1  658.10   24.06
   1   9   2   12.68    1.85
  -1  -9   2   13.80    1.85
  -1   9  -2   13.40    1.46
   1  -9  -2   14.46    1.48
   1  -9  -3  413.73   16.79
  -1   9  -3  440.60   15.86
   1   9   3  447.96   17.37
  -1  -9   3  406.65   19.19
   1  -9  -4    8.56    0.63
   1  -9  -4    9.26    2.00
   1   9   4    9.10    1.50
  -1   9  -4    7.43    1.22
  -1  -9   4    9.18    1.61
  -1   9  -5  100.88    5.24
   1  -9  -5   95.66    3.79
  -1  -9   5  100.62    5.84
   1  -9  -5  106.85    5.41
   1   9   5  110.81    5.53
  -1  -9   6  106.45    5.83
  -1   9  -6  102.51    5.23
   1   9   6  113.91    5.68
   1  -9  -6  108.16    5.42
   1   9   7   33.16    3.04
   1  -9  -7   27.62    2.52
  -1  -9   7   27.56    2.60
   1  -9  -7   26.58    1.39
  -1   9  -7   26.87    2.80
   1   9   8   38.55    2.92
   1  -9  -8   41.59    1.65
  -1   9  -8   41.22    3.65
  -1  -9   8   34.22    3.08
   1  -9  -8   44.60    3.40
  -1   9  -9  215.59   11.09
   1   9   9  219.17   11.30
   1  -9  -9  211.65    9.31
   1   9  10   45.75    4.06
   1  -9 -10   42.48    3.01
  -1   9 -10   42.80    3.42
  -1   9 -11    5.74    2.20
   1  -9 -11    5.75    1.62
   1   9  11    6.70    1.77
  -1   9 -12   14.94    2.69
   1   9  12   21.33    2.65
   1  -9 -12   20.18    2.49
   1  -9 -13  149.32    7.59
  -1   9 -13  140.28    8.48
   1   9  13  159.65   10.71
   1  -9 -14    2.73    1.86
   1   9  14    4.65    2.01
  -1   9 -14   13.16    2.95
   1  -9 -15   47.02    4.47
   1   9  15   47.35    5.64
  -1   9 -15   39.91    5.05
   1   9  16    2.85    2.73
   1   9  17    0.37    1.74
   1   9  18    7.95    2.98
   1   9  19   10.20    2.86
   1   9  20    8.47    2.74
   1   9  21    3.62    2.37
   1   9  22   10.99    4.00
   1   9  23   -4.63    3.63
   1   9  24   14.02    4.88
  -1   9 -25    5.13    3.34
   1  -9 -25   -0.25    4.51
   1  -9 -26    7.15    5.02
  -1   9 -26    1.07    3.34
   1  10 -25   18.20    4.49
   1  10 -24    4.98    3.36
   1  10 -23    4.97    3.73
   1  10 -22    5.96    3.10
   1  10 -21    0.25    2.60
   1  10 -20    9.05    3.97
  -1 -10 -19   32.68    4.46
  -1  10  19   19.33    1.61
  -1  10  18    2.23    0.62
  -1 -10 -18    3.09    2.35
  -1 -10 -17   56.79    5.20
  -1  10  17   51.40    3.22
  -1  10  16    9.56    0.87
  -1 -10 -16   13.00    2.97
   1  10 -15   88.09    6.32
  -1 -10 -14   26.43    3.35
   1  10 -14   23.28    3.43
  -1 -10 -13   86.28    6.09
   1  10 -13   78.43    6.12
  -1  10  13   84.28    6.52
  -1 -10 -12   43.62    3.37
  -1  10  12   44.59    4.15
   1  10 -12   47.28    4.52
   1  10 -11   30.99    3.30
  -1 -10 -11   25.49    2.87
  -1  10  11   35.39    3.78
   1  10 -10    7.43    2.07
  -1 -10 -10    6.39    2.38
  -1  10  10    6.18    1.64
   1  10  -9   35.20    3.65
  -1 -10  -9   33.79    3.01
  -1  10   9   33.35    3.66
   1  10  -8   31.54    3.29
  -1  10   8   32.60    3.03
  -1 -10  -8   30.82    3.02
   1 -10   8   32.87    2.72
  -1 -10  -7   12.33    2.01
   1  10  -7   11.57    2.07
  -1 -10  -7   11.79    0.76
  -1  10   7   10.85    2.27
   1 -10   7    9.92    1.49
   1  10  -6   92.27    4.88
   1 -10   6   86.80    5.73
  -1  10   6   97.75    5.54
  -1 -10  -6   84.53    5.78
  -1 -10  -5   53.08    3.63
  -1  10   5   59.62    3.88
   1 -10   5   55.26    3.99
   1  10  -5   58.30    4.03
   1 -10   4    2.49    1.62
  -1 -10  -4    3.12    1.74
  -1  10   4    1.74    1.25
   1  10  -4    1.83    1.22
  -1 -10  -3   20.95    2.36
   1 -10   3   20.84    2.48
   1  10  -3   17.33    2.32
  -1  10   3   23.03    2.48
  -1 -10  -2  131.75    6.17
   1  10  -2  140.25    6.35
  -1  10   2  133.75    6.41
   1 -10   2  132.04    7.55
  -1  10   1   15.33    1.84
  -1 -10  -1   14.26    1.72
   1  10  -1   21.25    2.56
   1 -10   1   13.07    2.22
   1 -10   0  231.90   10.10
   1  10   0  229.94    9.55
  -1 -10   0  219.11   10.08
  -1  10   0  227.93   11.38
  -1  10  -1   13.66    1.95
  -1 -10   1   15.98    1.97
   1  10   1   18.38    2.33
   1 -10  -1   16.38    1.85
   1 -10  -2  124.82    5.94
  -1 -10   2  117.99    7.40
  -1  10  -2  125.78    6.71
   1  10   2  123.77    7.26
   1  10   3   22.01    2.47
   1 -10  -3   19.25    1.99
  -1  10  -3   20.83    2.56
  -1 -10   3   20.16    2.10
  -1  10  -4    0.24    1.10
  -1 -10   4    2.98    1.24
   1  10   4    1.99    1.62
   1 -10  -4   -0.87    1.50
   1  10   5   57.68    4.01
   1 -10  -5   50.12    2.26
  -1 -10   5   57.27    4.10
   1 -10  -5   60.45    3.89
  -1  10  -5   45.38    3.53
   1  10   6   86.78    5.79
  -1  10  -6   87.66    4.99
   1 -10  -6   88.46    4.66
  -1 -10   6   88.58    5.72
  -1  10  -7   13.61    2.19
  -1 -10   7   15.01    2.36
   1 -10  -7   10.08    2.27
   1  10   7   13.38    1.77
   1 -10  -8   34.89    3.02
   1  10   8   28.36    3.29
  -1 -10   8   35.38    3.09
   1 -10  -8   29.94    1.52
  -1  10  -8   33.41    2.92
  -1  10  -9   34.76    3.28
   1 -10  -9   36.72    2.89
   1  10   9   38.92    4.06
  -1  10 -10    7.42    2.19
   1  10  10    5.33    1.90
   1 -10 -10    9.28    2.01
   1 -10 -11   31.39    3.50
  -1  10 -11   33.02    3.66
   1  10  11   37.89    3.93
   1 -10 -12   47.52    3.99
  -1  10 -12   42.84    4.40
   1  10  12   51.64    4.56
  -1  10 -13   74.96    6.00
   1  10  13   77.95    5.82
   1 -10 -13   83.97    5.85
   1 -10 -14   22.22    3.35
   1  10  14   31.65    4.29
   1  10  15   74.38    6.08
   1  10  16   13.00    2.60
   1  10  17   63.89    5.45
   1  10  18    2.48    2.23
   1  10  19   19.58    3.84
   1  10  20    1.49    2.48
   1  10  21    2.36    2.73
   1  10  22    4.85    3.11
   1  10  23    4.11    3.73
   1  10  24    1.62    4.86
   1  10  25   16.34    5.61
   1  11 -25    0.87    3.47
   1  11 -24    7.56    4.09
   1  11 -23    4.46    3.34
   1  11 -22   17.69    4.08
   1  11 -21    1.61    2.60
   1  11 -20    7.04    3.83
   1  11 -19   -1.23    2.10
   1  11 -18   34.08    4.82
   1  11 -17    3.09    2.35
   1  11 -16   30.92    4.21
   1  11 -15    6.81    2.97
   1  11 -14   51.13    4.47
   1  11 -13   21.60    3.91
  -1 -11 -13   22.51    2.86
   1  11 -12   33.03    4.15
  -1 -11 -12   29.43    3.62
  -1  11  12   33.11    3.78
  -1  11  11   36.07    3.79
  -1 -11 -11   36.64    3.88
   1  11 -11   40.31    4.26
  -1  11  10   50.89    4.67
  -1 -11 -10   50.26    3.76
   1  11 -10   46.86    4.14
   1  11  -9    0.73    1.46
  -1  11   9   -1.01    1.77
   1 -11   9   -1.24    1.36
  -1 -11  -9    1.13    2.01
  -1 -11  -8    1.76    1.63
   1 -11   8    0.87    1.36
  -1  11   8    2.40    1.51
   1  11  -8    0.73    1.95
  -1  11   7   71.02    5.04
   1  11  -7   68.07    4.63
   1 -11   7   67.93    4.36
  -1 -11  -7   64.33    3.18
  -1 -11  -7   65.95    4.52
   1 -11   6    7.85    1.99
  -1  11   6   10.79    2.01
  -1 -11  -6   11.28    1.88
   1  11  -6    8.29    1.83
  -1 -11  -5   14.50    2.00
   1  11  -5   15.12    2.32
  -1 -11  -5   11.16    0.50
   1 -11   5   14.58    2.12
  -1  11   5   14.25    2.50
  -1  11   4   14.55    2.11
   1  11  -4    9.64    1.83
   1 -11   4   13.81    2.24
  -1 -11  -4   11.95    2.12
  -1  11   3   98.73    6.19
  -1 -11  -3   88.83    5.45
   1  11  -3   97.65    5.74
   1 -11   3   91.94    5.71
   1 -11   2    0.74    1.11
  -1 -11  -2    1.60    1.60
   1  11  -2    2.93    1.34
  -1  11   2    2.71    1.35
   1  11  -1  132.08    6.48
   1 -11   1  126.96    5.93
  -1  11   1  126.46    6.63
  -1 -11  -1  122.69    6.77
   1 -11   0   -0.37    1.11
  -1  11   0    0.86    1.71
   1  11   0   -0.12    0.98
  -1 -11   0   -1.23    1.23
   1 -11  -1  129.23    6.54
  -1 -11   1  119.38    6.28
   1  11   1  131.07    6.63
  -1  11  -1  121.48    7.45
   1 -11  -2    2.97    1.73
  -1 -11   2    0.74    1.73
   1  11   2    3.69    1.48
  -1  11  -2    2.68    1.22
   1 -11  -3   94.32    5.59
  -1  11  -3   93.21    5.49
  -1 -11   3   94.16    6.31
   1  11   3   93.78    6.18
   1  11   4   11.92    1.99
  -1 -11   4   11.66    1.86
  -1  11  -4   12.30    2.19
   1 -11  -4    6.11    1.99
  -1  11  -5   16.30    2.19
   1 -11  -5   12.24    0.88
  -1 -11   5   12.19    2.24
   1  11   5   12.86    2.00
   1 -11  -5   13.15    1.88
  -1  11  -6    8.14    1.70
   1 -11  -6    7.54    1.76
  -1 -11   6    5.97    1.74
   1  11   6   11.67    2.38
  -1  11  -7   63.17    4.38
   1 -11  -7   65.81    4.53
   1  11   7   71.17    5.04
  -1 -11   7   70.39    4.73
   1  11   8    1.26    1.90
  -1  11  -8    3.40    1.70
   1 -11  -8    2.66    0.51
   1 -11  -8    2.14    1.51
  -1 -11   8    1.99    1.37
   1  11   9   -1.27    1.27
   1 -11  -9    0.50    0.25
  -1  11  -9   -0.85    1.94
  -1 -11   9    1.24    1.73
   1 -11  -9    1.26    1.51
  -1  11 -10   41.67    4.13
   1  11  10   43.86    3.93
   1 -11 -10   38.40    4.39
  -1  11 -11   35.75    4.38
   1 -11 -11   35.80    2.88
   1  11  11   42.73    4.31
   1  11  12   39.67    3.80
  -1  11 -12   29.95    3.90
   1 -11 -12   34.20    3.87
   1  11  13   28.99    4.05
   1 -11 -13   28.75    3.11
   1  11  14   41.10    3.97
   1  11  15    4.09    1.98
   1  11  16   30.19    4.08
   1  11  17    0.87    2.10
   1  11  18   32.24    4.57
   1  11  19    0.12    2.10
   1  11  20    3.58    2.60
   1  11  21    0.62    2.47
   1  11  22   16.09    4.08
   1  11  23    0.12    4.21
   1  11  24    7.07    4.84
   1  11  25   -0.74    4.72
   1  12 -24   -0.25    5.06
   1  12 -23    1.36    3.08
   1  12 -22   -2.83    2.96
   1  12 -21    2.22    2.83
   1  12 -20    1.48    3.33
   1  12 -19    6.53    2.96
   1  12 -18    7.15    3.33
   1  12 -17    3.70    2.22
   1  12 -16   38.44    4.45
   1  12 -15    2.72    2.97
   1  12 -14   65.79    5.22
   1  12 -13    3.98    2.61
   1  12 -12   66.31    6.33
  -1 -12 -12   66.37    5.24
  -1  12  12   65.94    5.80
  -1  12  11   53.26    5.18
   1  12 -11   48.76    4.74
  -1 -12 -11   49.65    4.75
  -1 -12 -10   60.03    4.76
   1  12 -10   57.87    4.99
  -1  12  10   56.30    5.18
   1 -12   9   79.94    4.97
  -1 -12  -9   77.05    5.52
  -1  12   9   83.27    7.19
   1  12  -9   78.67    5.35
  -1  12   8    9.83    2.14
  -1 -12  -8   12.55    2.39
   1 -12   8    6.60    1.87
   1  12  -8   10.46    2.68
   1  12  -7   15.10    2.56
  -1 -12  -7   15.93    2.38
   1 -12   7   15.84    2.62
  -1  12   7   24.51    2.89
  -1  12   6   10.90    2.63
   1 -12   6   10.35    2.12
   1  12  -6    9.02    1.71
  -1 -12  -6   10.89    2.00
  -1 -12  -5   11.48    2.12
   1 -12   5    5.24    1.62
   1  12  -5   13.53    1.95
  -1  12   5   10.98    2.25
  -1 -12  -4   55.83    3.61
   1  12  -4   57.11    4.03
  -1  12   4   55.39    4.85
   1 -12   4   43.05    3.61
   1 -12   3   30.41    3.10
  -1  12   3   28.44    2.84
   1  12  -3   27.35    3.17
  -1 -12  -3   25.27    2.60
  -1 -12  -2   81.97    4.94
   1 -12   2   90.98    5.33
   1  12  -2   88.08    5.38
  -1  12   2   97.41    6.65
  -1  12   1    6.63    1.72
   1  12  -1    9.90    2.20
  -1 -12  -1    9.85    1.97
   1 -12   1    9.14    2.22
   1  12   0  294.57   14.34
  -1  12   0  296.12   13.48
   1 -12   0  294.50   12.47
  -1 -12   0  286.92   12.20
  -1 -12   1    7.88    1.72
  -1  12  -1    8.55    2.32
   1 -12  -1    9.63    1.85
   1  12   1   11.29    2.33
   1 -12  -2   81.39    5.07
   1  12   2   92.65    5.91
  -1 -12   2   85.67    5.31
  -1  12  -2   90.18    5.37
  -1 -12   3   25.75    2.60
  -1  12  -3   25.23    3.05
   1  12   3   27.29    3.09
   1 -12  -3   26.43    2.61
   1 -12  -4   50.33    3.61
   1  12   4   59.66    4.34
  -1 -12   4   54.86    3.85
  -1  12  -4   48.11    3.90
  -1 -12   5   11.57    2.61
   1  12   5   13.08    1.99
   1 -12  -5   10.11    0.87
  -1  12  -5   10.22    2.07
   1 -12  -5    9.13    1.88
  -1  12  -6   10.45    1.95
   1  12   6   10.76    2.25
  -1 -12   6    7.47    1.99
   1 -12  -6   11.66    2.38
   1 -12  -7   17.09    2.39
  -1 -12   7   17.82    2.74
   1  12   7   13.95    2.89
  -1  12  -7   17.85    2.43
   1  12   8   10.97    2.27
  -1 -12   8    9.71    2.49
  -1  12  -8    9.22    2.31
   1 -12  -8    6.79    2.01
   1 -12  -9   81.51    3.16
   1  12   9   91.90    6.70
  -1  12  -9   76.31    5.95
   1 -12  -9   80.94    5.28
  -1 -12   9   86.38    5.85
   1  12  10   59.51    5.07
  -1  12 -10   44.77    4.25
   1 -12 -10   46.56    3.89
  -1  12 -11   53.65    3.89
   1 -12 -11   48.83    4.26
   1  12  11   41.95    4.69
   1 -12 -12   68.56    5.12
   1  12  12   58.44    5.58
  -1  12 -12   69.36    6.44
   1  12  13    2.99    1.87
   1  12  14   65.45    5.59
   1  12  15    2.11    2.11
   1  12  16   39.57    5.07
   1  12  17    4.20    2.59
   1  12  18    5.06    2.71
   1  12  19    4.07    2.59
   1  12  20   -0.74    3.94
   1  12  21    0.25    2.71
   1  12  22    2.71    3.08
   1  12  23   14.31    4.69
   1  12  24    4.20    4.57
   1  13 -23   -3.19    2.83
   1  13 -22   11.06    4.05
   1  13 -21   -0.25    3.07
   1  13 -20    0.49    3.93
   1  13 -19   -1.11    2.46
   1  13 -18   19.33    4.56
   1  13 -17   46.74    5.92
   1  13 -16   43.37    4.70
   1  13 -15   41.61    4.46
   1  13 -14   28.92    4.72
   1  13 -13    8.96    3.11
   1  13 -12   33.69    4.37
   1  13 -11   29.14    3.25
  -1 -13 -10   -0.50    1.63
  -1  13  10   -0.76    1.51
   1  13 -10    0.73    2.55
  -1 -13  -9    4.51    2.63
  -1  13   9    4.79    2.02
   1  13  -9    7.66    2.31
   1 -13   9    9.09    2.49
  -1  13   8   25.78    3.65
   1 -13   8   24.33    3.12
  -1 -13  -8   22.70    3.39
  -1 -13  -8   20.56    1.14
   1  13  -8   18.24    3.41
   1 -13   7   35.84    3.12
  -1  13   7   33.75    4.39
  -1 -13  -7   28.81    3.01
   1  13  -7   34.20    3.65
  -1 -13  -6   20.01    3.13
  -1  13   6   19.13    2.63
   1 -13   6   25.97    2.62
   1  13  -6   17.79    2.56
   1  13  -5   21.22    2.68
   1 -13   5   23.82    2.99
  -1 -13  -5   28.05    3.62
  -1  13   5   19.56    2.87
  -1  13   4   53.73    5.46
  -1 -13  -4   57.41    4.72
   1 -13   4   56.75    4.73
   1  13  -4   52.72    4.76
  -1 -13  -3   85.22    4.96
  -1  13   3   87.28    6.18
   1 -13   3   83.19    5.84
   1  13  -3   78.78    6.11
   1  13  -2   22.98    2.81
  -1  13   2   22.67    2.83
  -1 -13  -2   23.22    2.59
   1 -13   2   23.78    2.85
   1  13  -1   -3.92    1.84
  -1 -13  -1    1.85    1.60
  -1  13   1    1.97    1.47
   1 -13   1    2.10    1.48
  -1 -13   0    1.36    1.97
  -1  13   0    2.82    1.59
   1  13   0   -0.74    1.23
   1 -13   0    1.98    1.98
   1  13   1   -0.86    1.23
  -1 -13   1   -0.12    1.23
   1 -13  -1   -0.62    1.48
  -1  13  -1    0.00    1.96
  -1 -13   2   23.22    2.84
   1 -13  -2   19.93    2.72
  -1  13  -2   23.93    2.93
   1  13   2   20.56    2.71
  -1  13  -3   84.40    5.86
   1  13   3   86.07    6.30
  -1 -13   3   78.75    5.70
   1 -13  -3   76.20    5.09
   1  13   4   55.41    4.71
   1 -13  -4   53.79    4.48
  -1  13  -4   61.89    5.12
  -1 -13   4   69.77    4.97
  -1 -13   5   26.01    2.86
  -1  13  -5   22.76    2.92
   1 -13  -5   21.06    1.50
   1  13   5   21.28    3.11
   1 -13  -5   25.98    3.25
   1  13   6   18.49    3.25
  -1  13  -6   19.69    2.43
   1 -13  -6   19.29    3.01
  -1 -13   6   16.45    2.74
   1  13   7   31.10    3.89
  -1 -13   7   29.57    3.37
   1 -13  -7   29.87    3.64
  -1  13  -7   30.12    3.28
   1  13   8   20.51    3.15
  -1 -13   8   22.71    3.00
   1 -13  -8   24.50    3.02
  -1  13  -8   23.78    4.00
  -1  13  -9    4.97    2.18
   1 -13  -9    3.28    0.50
   1 -13  -9    4.14    2.26
  -1 -13   9    6.98    1.99
   1  13   9    6.43    2.65
  -1  13 -10   -2.55    1.45
  -1 -13  10    0.00    1.49
   1 -13 -10    0.13    1.76
   1  13  11   37.06    4.26
   1  13  12   31.23    4.25
   1  13  13   12.46    2.62
   1  13  14   19.50    3.60
   1  13  15   35.43    4.46
   1  13  16   40.29    5.07
   1  13  17   44.78    5.43
   1  13  18   19.34    4.31
   1  13  19   -2.09    2.58
   1  13  20   16.47    4.67
   1  13  21    6.51    3.19
   1  13  22   16.46    3.93
   1  13  23   -0.86    4.42
   1  14 -22    6.25    3.43
   1  14 -21    2.82    2.94
   1  14 -20   -1.84    3.80
   1  14 -19   16.83    3.93
   1  14 -18    3.44    3.57
   1  14 -17    6.65    3.08
   1  14 -16    5.56    2.59
   1  14 -15   20.68    4.09
   1  14 -14   -0.99    2.86
   1  14 -13    3.61    2.99
   1  14 -12   31.19    4.49
   1  14 -11    2.63    2.13
  -1 -14 -10   61.10    5.51
   1 -14  10   60.29    5.74
   1 -14   9   18.22    2.87
  -1 -14  -9   18.17    3.51
   1  14  -8   68.94    5.84
  -1 -14  -8   70.59    3.29
   1 -14   8   73.35    6.00
  -1 -14  -8   73.04    5.14
  -1  14   8   71.33    6.03
   1 -14   7   17.75    2.88
   1  14  -7   20.57    3.29
  -1 -14  -7   19.15    3.00
  -1  14   7   20.17    3.01
  -1 -14  -6   88.81    6.12
   1 -14   6   84.81    6.13
   1  14  -6   73.71    6.09
  -1  14   6   86.67    7.00
  -1 -14  -5    1.00    1.74
   1  14  -5   -0.37    1.59
  -1  14   5    2.86    1.74
   1 -14   5    1.37    2.12
  -1 -14  -4   35.04    3.98
   1  14  -4   27.23    3.54
  -1  14   4   26.17    2.98
   1 -14   4   32.61    3.36
   1 -14   3    0.00    1.37
   1  14  -3    0.73    1.71
  -1  14   3    7.17    2.72
  -1 -14  -3    4.34    1.73
   1  14  -2   24.95    2.81
  -1  14   2   26.50    2.84
   1 -14   2   25.90    2.73
  -1 -14  -2   26.20    2.97
   1 -14   1   15.22    2.72
  -1  14   1    9.34    1.84
  -1 -14  -1    8.02    2.22
   1  14  -1    8.70    2.33
  -1  14   0   11.89    2.82
   1  14   0   11.28    2.58
   1 -14   0   11.87    2.60
  -1 -14   0    5.43    1.73
  -1 -14   1   13.82    2.72
   1 -14  -1   11.38    2.10
  -1  14  -1    8.20    2.57
   1  14   1    9.22    2.46
  -1  14  -2   33.36    3.54
  -1 -14   2   24.60    3.21
   1 -14  -2   26.26    2.73
   1  14   2   24.75    2.83
   1 -14  -3    3.85    1.61
  -1  14  -3    1.22    1.71
  -1 -14   3    8.18    1.98
   1  14   3    4.08    1.98
  -1 -14   4   36.13    3.73
  -1  14  -4   33.15    3.66
   1 -14  -4   31.50    3.36
   1  14   4   22.43    3.59
  -1 -14   5    3.24    1.74
   1  14   5   -2.74    2.24
  -1  14  -5    1.10    1.83
   1 -14  -5    1.50    1.50
   1 -14  -5    2.62    0.50
  -1 -14   6   78.31    6.49
   1 -14  -6   85.86    5.76
   1  14   6   79.73    6.49
  -1  14  -6   78.91    5.96
  -1  14  -7   22.59    2.92
  -1 -14   7   19.85    3.25
   1  14   7   20.41    3.13
   1 -14  -7   16.80    3.13
  -1 -14   8   72.33    5.75
   1  14   8   70.09    6.28
  -1  14  -8   57.14    5.34
   1 -14  -8   76.93    5.15
   1 -14  -9   15.00    1.14
  -1 -14   9   12.24    2.62
   1 -14  -9   14.06    2.51
   1 -14 -10   65.45    5.27
  -1 -14  10   71.75    6.12
   1  14  11   -1.25    2.38
   1  14  12   36.10    4.37
   1  14  13    2.12    2.99
   1  14  14    2.11    3.11
   1  14  15   16.97    4.09
   1  14  16    2.97    2.10
   1  14  17    8.63    3.21
   1  14  18    6.40    3.94
   1  14  19   10.69    3.69
   1  14  20    0.12    4.29
   1  14  21    4.90    3.31
   1  14  22    4.17    4.78
   1  15 -21    0.12    3.06
   1  15 -20    3.18    4.53
   1  15 -19    0.49    2.70
   1  15 -18   -2.21    4.18
   1  15 -17    3.20    2.71
   1  15 -16    1.48    2.47
   1  15 -15   10.15    3.71
   1  15 -14   18.62    4.10
   1  15 -13   12.82    4.11
   1  15 -12   19.08    3.87
   1  15 -11   54.11    5.75
   1 -15  10    3.12    2.12
  -1 -15 -10    4.88    2.00
  -1 -15  -9   24.41    3.13
   1 -15   9   24.88    3.38
   1 -15   8   21.51    3.13
  -1 -15  -8   18.34    1.39
  -1 -15  -8   22.66    3.63
   1 -15   7   52.40    4.88
  -1 -15  -7   62.52    5.38
  -1 -15  -6    6.74    2.12
   1 -15   6    6.12    2.25
   1 -15   5   20.58    3.49
  -1 -15  -5   13.45    3.11
  -1  15   5   22.64    3.48
  -1  15   4   -0.12    1.74
   1 -15   4    7.22    2.74
   1  15  -4    2.69    2.56
  -1 -15  -4    2.11    1.74
  -1  15   3   18.55    3.21
   1  15  -3   18.71    3.18
  -1 -15  -3   22.68    3.10
   1 -15   3   20.87    3.23
   1  15  -2    8.08    2.20
  -1  15   2    7.89    2.59
  -1 -15  -2   10.14    2.35
   1 -15   2    8.93    2.36
   1  15  -1   13.85    2.94
  -1 -15  -1   16.92    2.59
  -1  15   1   14.51    2.95
   1 -15   1   14.86    2.60
   1  15   0    5.65    2.21
  -1 -15   0    5.93    2.10
  -1  15   0    7.73    2.70
   1 -15   0    6.56    1.98
  -1  15  -1   13.72    3.19
  -1 -15   1   13.09    2.47
   1 -15  -1   11.76    2.48
   1  15   1   14.26    2.83
   1 -15  -2    7.81    2.11
  -1  15  -2    8.32    2.81
   1  15   2    9.61    2.83
  -1 -15   2   10.27    2.23
   1 -15  -3   19.38    2.61
  -1 -15   3   18.34    2.85
   1  15   3   20.88    3.71
  -1  15  -3   10.87    3.05
  -1 -15   4    1.12    1.61
   1 -15  -4    4.36    1.62
   1  15   4    5.70    2.85
  -1  15  -4    3.17    2.68
   1 -15  -5   20.53    1.62
   1 -15  -5   20.72    3.25
  -1 -15   5   18.42    2.99
  -1  15  -5   19.85    3.17
   1 -15  -6    9.63    2.63
  -1 -15   6    3.74    2.74
  -1 -15   7   59.46    5.13
   1 -15  -7   60.76    5.01
   1 -15  -8   14.17    3.39
  -1 -15   8   18.75    3.63
   1 -15  -9   23.95    3.39
   1 -15  -9   29.70    1.76
  -1 -15   9   24.01    3.63
   1 -15 -10    4.76    2.26
  -1 -15  10    1.00    1.88
   1  15  11   46.05    5.01
   1  15  12    9.12    3.37
   1  15  13    4.61    3.11
   1  15  14   10.56    3.23
   1  15  15   13.87    3.84
   1  15  16   -1.48    3.34
   1  15  17   -1.60    2.59
   1  15  18    4.43    2.95
   1  15  19    0.37    2.70
   1  15  20    4.41    3.31
   1  15  21   -0.24    3.06
   1  16 -20    5.50    3.67
   1  16 -19   14.46    3.80
   1  16 -18   -0.98    2.95
   1  16 -17   26.96    4.68
   1  16 -16    2.96    3.83
   1  16 -15   10.03    3.84
   1  16 -14    4.72    2.73
   1  16 -13   31.48    4.85
   1  16 -12    4.74    2.49
   1  16 -11   36.22    4.75
  -1 -16 -10    5.75    3.38
   1 -16  10    9.50    3.38
  -1 -16  -9   35.03    4.50
   1 -16   9   34.54    4.63
  -1 -16  -8   10.76    2.75
   1 -16   8    8.89    2.75
  -1 -16  -8    7.09    1.01
   1 -16   7   39.90    4.38
  -1 -16  -7   42.99    4.25
  -1 -16  -6    2.12    2.00
   1 -16   6    0.12    1.75
  -1 -16  -5   25.60    1.50
  -1 -16  -5   24.66    3.49
   1 -16   5   32.06    3.87
  -1 -16  -4   11.56    2.86
   1 -16   4    9.09    2.86
   1 -16   3   22.50    2.86
  -1 -16  -3   16.49    2.73
  -1 -16  -2   14.61    2.85
   1 -16   2   13.90    2.73
   1 -16   1    6.94    2.23
  -1 -16  -1    7.17    2.35
   1 -16   0    1.61    1.86
  -1 -16   0    2.10    1.85
  -1 -16   1    9.40    2.84
   1 -16  -1    3.59    1.98
  -1 -16   2   12.62    3.22
   1 -16  -2   13.28    2.48
  -1 -16   3   17.60    3.35
   1 -16  -3   16.03    2.61
   1 -16  -4   13.95    3.24
  -1 -16   4   10.68    3.23
  -1 -16   5   18.92    3.36
   1 -16  -5   24.49    1.87
   1 -16  -5   24.09    3.24
   1 -16  -6    4.13    2.25
  -1 -16   6    0.75    2.74
   1 -16  -7   44.07    4.63
  -1 -16   7   36.10    4.12
   1 -16  -8    8.15    2.13
  -1 -16   8    7.38    2.63
  -1 -16   9   29.79    4.26
   1 -16  -9   30.08    3.89
   1 -16  -9   27.77    2.14
  -1 -16  10    2.63    2.38
   1 -16 -10    5.64    2.88
   1  16  11   19.01    3.75
   1  16  12    8.74    3.00
   1  16  13   35.25    4.61
   1  16  14    0.87    2.61
   1  16  15   12.26    3.22
   1  16  16   -5.68    4.08
   1  16  17   16.01    4.07
   1  16  18    2.33    2.95
   1  16  19   11.40    4.41
   1  16  20    0.98    3.18
   1  17 -19    0.24    4.53
   1  17 -18    1.96    3.31
   1  17 -17   -1.23    3.32
   1  17 -16   -5.31    3.70
   1  17 -15   -2.60    2.85
   1  17 -14    4.34    3.10
   1  17 -13    4.98    3.23
   1  17 -12   14.46    3.24
   1  17 -11   11.99    3.62
  -1 -17 -10   23.12    3.50
   1 -17  10   28.54    4.13
  -1 -17  -9   66.52    6.13
   1 -17   9   62.97    6.01
  -1 -17  -8    9.25    3.38
   1 -17   8    2.38    3.25
  -1 -17  -7   13.49    3.50
   1 -17   7   15.76    3.25
  -1 -17  -6    9.48    3.49
   1 -17   6   11.12    2.75
  -1 -17  -5   66.13    2.74
   1 -17   5   64.86    5.86
  -1 -17  -5   57.97    2.64
  -1 -17  -5   70.61    5.98
   1 -17   4   14.69    2.86
  -1 -17  -4    9.20    2.24
   1 -17   3   36.80    4.23
  -1 -17  -3   36.60    4.34
   1 -17   2    2.73    2.73
  -1 -17  -2    0.50    1.86
  -1 -17  -1    7.80    2.35
   1 -17   1    2.98    2.61
  -1 -17   0    0.37    2.60
   1 -17   0    0.00    1.74
  -1 -17   1    2.72    2.72
   1 -17  -1    6.95    2.36
  -1 -17   2    1.36    1.86
   1 -17  -2    2.48    1.99
   1 -17  -3   35.32    4.35
  -1 -17   3   37.45    4.09
  -1 -17   4   11.30    2.36
   1 -17  -4   15.23    1.50
   1 -17  -4   10.22    2.74
   1 -17  -5   63.90    6.37
  -1 -17   5   67.21    6.23
  -1 -17   6    9.23    3.49
   1 -17  -6    7.38    2.88
   1 -17  -7   14.77    3.00
  -1 -17   7   17.11    3.87
  -1 -17   8    5.75    2.88
   1 -17  -8    1.38    2.63
  -1 -17   9   68.87    6.39
   1 -17  -9   56.87    6.14
  -1 -17  10   26.31    3.89
   1 -17 -10   21.78    3.51
   1  17  11   11.25    3.38
   1  17  12   13.48    3.62
   1  17  13    5.85    2.86
   1  17  14    9.07    3.48
   1  17  15    4.34    2.97
   1  17  16   -0.25    2.59
   1  17  18    1.60    2.95
   1  17  19   -3.92    4.41
   1  18 -17   13.41    4.80
   1  18 -16    5.92    3.70
   1  18 -15    7.30    3.09
   1  18 -14   -4.59    2.73
   1  18 -13   28.35    6.22
   1  18 -12    5.48    4.11
   1  18 -11   14.23    4.62
  -1 -18 -10    8.37    3.25
   1 -18  10    8.64    2.75
   1 -18   9   13.90    4.01
  -1 -18  -9   14.25    3.62
   1 -18   8   59.69    7.26
  -1 -18  -8   59.86    6.87
  -1 -18  -7    7.99    3.37
   1 -18   7    4.63    2.50
   1 -18   6   34.72    4.75
  -1 -18  -6   34.80    4.49
   1 -18   5    3.99    2.87
  -1 -18  -5    0.50    3.11
  -1 -18  -4   28.72    4.23
   1 -18   4   29.76    5.11
  -1 -18  -3   -0.50    2.86
   1 -18   3    2.49    2.24
   1 -18   2    1.24    2.11
  -1 -18  -2    6.70    2.73
   1 -18   1   10.30    2.61
  -1 -18  -1   -3.10    2.97
   1 -18   0   14.15    3.35
  -1 -18   0   16.34    4.09
   1 -18  -1    8.82    2.61
  -1 -18   1    5.45    2.72
  -1 -18   2   10.04    2.97
   1 -18  -2    3.48    1.99
   1 -18  -3    4.73    2.99
  -1 -18   3    2.36    3.23
   1 -18  -4   28.76    2.62
  -1 -18   4   30.44    3.98
   1 -18  -4   26.17    4.61
  -1 -18   5    1.87    2.12
   1 -18  -5    6.24    3.25
   1 -18  -5    2.74    0.75
  -1 -18   6   35.28    4.49
   1 -18  -6   31.75    4.75
  -1 -18   7    5.49    3.00
   1 -18  -7    8.01    3.50
   1 -18  -8   51.96    6.39
  -1 -18   8   60.41    6.63
  -1 -18   9   18.91    3.63
   1 -18  -9   17.53    3.76
   1 -18 -10    7.13    2.75
  -1 -18  10   11.66    3.13
   1  18  11    7.88    4.00
   1  18  12    7.61    4.12
   1  18  13   24.53    5.35
   1  18  14    3.48    4.10
   1  18  15   10.16    4.21
   1  18  16   -0.12    2.72
   1  18  17    0.74    4.56
   1  18  18   -1.23    3.19
   1  19 -16    2.84    3.21
   1  19 -15    7.92    4.70
   1  19 -14    8.43    4.71
   1  19 -13    6.22    3.11
   1  19 -12    4.98    3.36
   1  19 -11    4.49    3.24
   1 -19  10   15.15    3.76
  -1 -19 -10   11.74    3.50
  -1 -19  -9    7.25    3.87
   1 -19   9    3.88    3.50
  -1 -19  -8    9.74    4.37
   1 -19   8    8.13    3.13
   1 -19   7    8.87    2.75
  -1 -19  -7    7.49    3.00
   1 -19   6   -0.12    3.12
  -1 -19  -6    3.37    2.37
   1 -19   5    2.99    2.49
  -1 -19  -5    7.10    3.49
  -1 -19  -4    1.74    2.36
   1 -19   4    2.12    2.37
  -1 -19  -3   13.91    4.10
   1 -19   3    8.08    3.73
  -1 -19  -2    2.85    2.61
   1 -19   2    3.60    2.86
   1 -19   1   69.45    6.59
  -1 -19  -1   61.73    6.69
   1 -19   0    7.33    3.73
  -1 -19   0    8.18    2.73
   1 -19  -1   65.38    6.71
  -1 -19   1   59.10    6.44
   1 -19  -2    1.87    2.36
  -1 -19   2    4.34    3.47
  -1 -19   3   18.36    3.85
   1 -19  -3   19.43    4.48
  -1 -19   4    0.75    2.48
   1 -19  -4    3.62    2.00
   1 -19  -5    8.49    3.62
  -1 -19   5    5.97    3.61
  -1 -19   6    1.99    2.74
   1 -19  -6   -1.75    2.25
  -1 -19   7    4.12    2.75
   1 -19  -7   13.01    3.38
  -1 -19   8   10.63    4.25
   1 -19  -8    9.39    3.63
  -1 -19   9    9.64    2.75
   1 -19  -9    3.51    3.63
   1 -19 -10   14.14    3.75
  -1 -19  10   16.79    4.14
   1  19  11    4.12    3.25
   1  19  12   12.23    3.49
   1  19  13    7.59    3.61
   1  19  14    6.33    3.85
   1  19  15   12.51    4.71
   1  19  16   -0.25    3.33
   1  20 -14   13.15    4.47
   1  20 -13   -1.99    3.48
   1  20 -12    7.60    3.74
   1  20 -11    3.49    3.12
  -1 -20 -10    2.50    3.25
   1 -20  10   -2.50    3.00
   1 -20   9   -1.75    3.50
  -1 -20  -9    3.12    3.12
  -1 -20  -8    4.50    3.00
   1 -20   8    7.12    3.50
   1 -20   7    3.00    3.50
  -1 -20  -7    3.12    2.62
   1 -20   6   20.83    4.24
  -1 -20  -6   16.09    5.11
   1 -20   5    1.74    2.37
  -1 -20  -5    1.62    2.49
   1 -20   4    8.96    3.61
  -1 -20  -4   13.19    2.99
   1 -20   3    3.86    2.61
  -1 -20  -3   -0.50    3.60
   1 -20   2   13.05    4.35
  -1 -20  -2    9.44    2.86
   1 -20   1    4.47    2.86
  -1 -20  -1    4.09    3.85
   1 -20   0   45.87    5.84
  -1 -20   0   48.97    5.83
  -1 -20   1    5.95    4.21
   1 -20  -1    4.23    3.86
   1 -20  -2   10.95    3.11
  -1 -20   2   10.79    3.22
   1 -20  -3    1.12    2.62
  -1 -20   3   -0.37    2.36
   1 -20  -4    5.36    2.74
  -1 -20   4    9.81    3.11
   1 -20  -5    0.75    2.50
  -1 -20   5    4.85    2.49
   1 -20  -6   22.13    4.63
  -1 -20   6   21.18    5.23
   1 -20  -7    4.50    2.88
  -1 -20   7    3.37    2.62
  -1 -20   8    7.87    3.50
   1 -20  -8    9.51    3.00
   1 -20  -9    1.13    2.63
  -1 -20   9   -1.50    2.50
  -1 -20  10    1.50    2.63
   1 -20 -10    4.25    3.00
   1  20  11    3.62    3.00
   1  20  12    5.36    3.62
   1  20  13    0.25    3.36
   1  20  14   16.39    4.22
   1  21 -11    2.49    3.49
  -1 -21 -10    6.24    3.00
   1 -21  10    0.25    5.13
  -1 -21  -9   -1.37    3.00
   1 -21   9    2.12    3.00
   1 -21   8    2.12    3.00
  -1 -21  -8    1.25    3.00
   1 -21   7    7.11    3.37
  -1 -21  -7   15.48    5.12
   1 -21   6    4.11    2.99
  -1 -21  -6    2.25    2.87
   1 -21   5    5.73    4.11
  -1 -21  -5    5.73    3.12
  -1 -21  -4   -0.37    2.99
   1 -21   4    0.75    2.36
  -1 -21  -3    6.72    4.35
   1 -21   3   -4.23    3.61
   1 -21   2    0.62    2.86
  -1 -21  -2    4.84    3.11
   1 -21   1    8.33    4.23
  -1 -21  -1   10.05    4.34
  -1 -21   0    6.70    2.98
   1 -21   0    1.37    2.99
   1 -21  -1    7.09    4.11
  -1 -21   1    2.36    3.10
  -1 -21   2    7.44    3.47
   1 -21  -2   -1.87    2.74
  -1 -21   3   -0.87    2.73
   1 -21  -3   -3.62    2.49
  -1 -21   4   -1.74    2.48
   1 -21  -4    4.24    3.49
   1 -21  -5    5.37    3.00
  -1 -21   5   11.44    4.48
  -1 -21   6    2.99    2.99
   1 -21  -6    1.13    2.75
   1 -21  -7   10.01    4.51
  -1 -21   7   10.10    4.61
   1 -21  -8    2.63    4.51
  -1 -21   8   -2.12    2.87
   1 -21  -9    0.75    2.88
  -1 -21   9   -1.00    4.37
   1 -21 -10    1.00    3.25
  -1 -21  10    7.26    3.38
   1  21  11    3.00    3.62
   1  21  12   13.35    4.37
   1  22  -9    4.24    3.37
  -1 -22  -8   10.24    5.50
   1 -22   8   -3.49    4.12
  -1 -22  -7    2.87    3.62
   1 -22   7    9.60    3.62
   1 -22   6    4.48    4.73
  -1 -22  -6    7.61    3.74
   1 -22   5   -3.24    3.24
  -1 -22  -5   -2.99    2.99
  -1 -22  -4    1.25    4.61
   1 -22   4   -0.50    4.11
   1 -22   3    3.23    3.11
  -1 -22  -3   -2.24    4.48
   1 -22   2   13.68    3.73
  -1 -22  -2    7.46    3.73
  -1 -22  -1   -2.61    2.61
   1 -22   1    0.37    2.74
  -1 -22   0   10.92    3.85
   1 -22   0   14.93    4.11
  -1 -22   1   -3.23    2.61
   1 -22  -1    1.74    3.98
   1 -22  -2   12.59    3.49
  -1 -22   2    7.82    4.59
  -1 -22   3    2.11    3.10
   1 -22  -3    3.24    2.99
   1 -22  -4   -2.37    4.75
  -1 -22   4   -6.58    4.59
  -1 -22   5    0.00    2.98
   1 -22  -5    6.50    3.75
  -1 -22   6   11.57    4.35
   1 -22  -6    2.63    3.63
  -1 -22   7    3.99    3.74
   1 -22  -7    9.14    3.50
   1 -22  -8    0.50    3.26
  -1 -22   8    2.87    3.62
   1  22   9    4.13    5.13
   1  23  -3    6.47    3.98
  -1 -23  -2    0.75    3.73
   1 -23   2   -0.12    4.85
   1 -23   1   10.45    3.98
  -1 -23  -1   15.16    4.47
  -1 -23   0   -3.23    4.97
   1 -23   0    1.62    3.11
   1 -23  -1   21.18    5.85
  -1 -23   1   17.87    4.84
  -1 -23   2    1.36    3.97
   1 -23  -2    7.48    3.62
   1  23   3    9.48    3.74
   2   0   0  204.03    7.08
   2   0   0  176.33    6.74
   2   0   0  118.78    5.42
  -2   0   0  185.19    6.86
   2   0   1  847.37   32.08
   2   0  -1  954.86   32.20
  -2   0   1  943.80   32.14
  -2   0   1  969.10   33.67
  -2   0   2   83.25    4.24
  -2   0  -2   87.56    3.60
   2   0  -2   80.50    3.72
   2   0   2   85.94    3.69
  -2   0   3   64.16    3.08
  -2   0  -3   64.65    2.88
   2   0  -3   64.32    3.19
  -2   0  -4  352.94   13.84
  -2   0   4  368.24   14.48
   2   0  -5   70.61    3.75
  -2   0  -5   72.94    3.53
  -2   0  -6  398.56   15.30
   2   0  -6  405.16   15.94
   2   0  -7  208.66    8.94
  -2   0  -7  200.89    8.86
   2   0  -8   64.62    3.75
  -2   0  -8   65.62    3.42
   2   0  -9    2.71    1.16
  -2   0  -9    3.16    1.52
   2   0 -10   19.52    1.94
  -2   0 -10   20.27    1.90
   2   0 -11   25.33    2.46
  -2   0 -11   31.31    2.54
   2   0 -12  625.53   23.46
  -2   0 -12  641.45   23.79
  -2   0 -13    2.03    1.78
   2   0 -13   -0.39    1.29
   2   0 -14  363.66   15.01
  -2   0 -14  392.28   14.76
  -2   0 -15   10.28    2.03
   2   0 -15    7.35    2.06
   2   0 -16    2.45    1.68
  -2   0 -16    3.81    1.78
   2   0 -17    2.19    2.19
  -2   0 -17    1.14    1.52
  -2   0 -18   -3.68    2.15
   2   0 -18    1.67    1.67
   2   0 -19   35.85    3.98
  -2   0 -19   39.91    4.31
  -2   0 -20    0.76    2.66
   2   0 -20    2.57    2.82
   2   0 -21   14.23    3.08
  -2   0 -21   18.47    3.16
   2   0 -22   13.18    3.46
  -2   0 -22   17.57    3.29
   2   0 -23    8.56    3.58
  -2   0 -23    6.95    3.54
  -2   0 -24    0.76    2.40
   2   0 -24    1.40    2.68
  -2   0 -25    1.26    2.65
   2   0 -25    1.53    2.67
  -2   0 -26   -3.65    2.90
   2   0 -26   -9.41    3.81
  -2   0 -27    3.77    3.52
   2   0 -27    3.17    3.30
   2   0  28   -3.55    3.67
  -2  -1 -28   11.48    4.04
   2   1 -28    9.71    4.03
   2   1 -27    4.04    4.67
  -2  -1 -27    2.53    3.03
   2   1 -26    5.44    3.67
  -2  -1 -25   17.47    4.94
   2   1 -25   17.48    4.56
  -2  -1 -24   19.39    3.93
   2   1 -24   23.48    4.19
   2   1 -23   25.30    4.70
  -2  -1 -23   19.28    4.19
   2   1 -22   14.64    3.95
  -2  -1 -22    6.73    2.92
  -2  -1 -21   38.47    4.19
   2   1 -21   32.00    3.83
  -2  -1 -20   44.21    4.07
   2   1 -20   37.79    4.21
   2   1 -19    3.07    2.05
  -2  -1 -19    0.00    2.67
   2   1 -18   86.00    6.28
  -2  -1 -18   92.26    6.74
  -2  -1 -17   87.94    5.72
   2   1 -17   86.09    5.39
   2   1 -16   54.76    3.98
  -2  -1 -16   56.54    4.45
  -2  -1 -15  216.13   10.94
   2   1 -15  237.95    9.52
  -2  -1 -14   61.16    4.32
   2   1 -14   61.65    4.11
  -2  -1 -13  124.73    5.84
   2   1 -13  124.38    6.05
  -2  -1 -12   87.73    4.94
   2   1 -12   84.06    4.89
  -2  -1 -11   88.85    4.30
   2   1 -11   86.38    4.89
   2   1 -10   14.63    1.64
   2   1  -9  194.73    8.19
   2   1  -8  161.01    7.04
   2   1  -7   13.87    1.37
  -2  -1  -6  218.00    9.22
  -2   1   6  218.69    9.33
  -2   1   6  211.95    9.46
  -2   1   5   76.90    3.71
  -2  -1  -5   81.42    3.72
  -2   1   5   75.34    3.81
  -2  -1  -4   32.02    1.60
  -2   1   4   29.25    1.72
  -2   1   4   34.99    1.92
  -2   1   3    2.82    0.51
  -2  -1  -3    2.22    0.49
  -2   1   3    2.44    0.37
   2   1  -2   39.20    1.96
  -2  -1  -2   39.93    1.87
  -2   1   2   39.92    2.04
  -2   1   2   36.69    1.95
  -2   1   2   39.01    1.95
  -2  -1  -1   30.06    1.65
   2   1  -1   30.31    1.66
   2   1  -1   31.06    1.47
  -2  -1  -1   32.31    1.51
  -2   1   1   33.72    1.49
  -2   1   1   30.78    1.65
   2  -1   0  276.73   11.54
   2  -1   0  313.79   10.79
   2   1   0  307.40   12.31
   2   1   0  317.87   11.51
  -2  -1   0  328.82   12.20
  -2  -1   0  323.79   11.11
  -2  -1   0  296.36   11.47
  -2  -1   1   29.46    1.67
   2  -1  -1   30.18    1.40
   2  -1  -1   27.42    1.52
   2  -1  -1   23.98    1.53
   2   1   1   26.90    1.52
  -2  -1   1   29.11    1.34
   2   1   1   29.74    1.40
   2   1   1   29.90    1.77
   2  -1  -2   45.14    2.12
   2   1   2   39.61    2.04
  -2  -1   2   41.44    2.31
   2   1   2   45.08    2.25
   2  -1  -2   43.81    2.18
   2  -1  -3    4.00    0.50
   2  -1  -3    3.72    0.64
   2   1   3    4.09    0.62
   2  -1  -4   38.48    1.91
   2   1   4   38.78    2.23
   2  -1  -4   37.41    2.02
   2  -1  -5   82.42    3.94
   2   1   5   81.54    4.10
   2  -1  -6  209.75    8.94
   2   1   6  217.70    9.34
   2  -1  -7   13.81    1.66
   2   1   7   17.16    1.62
   2   1   8  160.75    7.60
   2  -1  -8  151.47    7.07
   2  -1  -9  188.16    8.37
  -2   1  -9  196.92    8.36
  -2   1 -10    9.22    1.52
   2  -1 -10   12.36    1.80
   2  -1 -11   78.23    4.13
  -2   1 -11   86.42    4.56
   2  -1 -12   88.10    4.52
  -2   1 -12   76.44    4.30
   2  -1 -13  122.60    6.07
  -2   1 -13  121.40    6.20
  -2   1 -14   62.14    3.79
   2  -1 -14   58.99    4.00
   2  -1 -15  216.72    9.44
  -2   1 -15  229.79   10.13
   2  -1 -16   60.52    4.65
  -2   1 -16   55.40    4.04
  -2   1 -17   91.83    5.68
   2  -1 -17   89.52    5.42
   2  -1 -18   86.63    6.45
  -2   1 -18   84.46    6.18
  -2   1 -19    4.79    2.65
   2  -1 -19    4.38    2.06
   2  -1 -20   29.21    3.99
  -2   1 -20   35.00    4.03
  -2   1 -21   31.32    3.77
   2  -1 -21   37.41    4.50
  -2   1 -22    5.66    2.76
   2  -1 -22    9.76    2.95
  -2   1 -23   27.75    4.52
   2  -1 -23   24.87    4.36
   2  -1 -24   29.70    4.48
  -2   1 -24   18.19    4.01
   2  -1 -25   11.63    3.83
  -2   1 -25    8.27    3.26
   2  -1 -26    3.83    3.06
  -2   1 -26    6.51    4.63
  -2   1 -27    3.13    3.13
   2  -1 -27    2.04    3.31
   2  -1 -28    8.14    5.47
  -2   1 -28    9.24    4.00
   2   2 -28    3.38    4.76
  -2  -2 -28    5.70    3.67
  -2  -2 -27    9.89    4.82
   2   2 -27    6.90    4.02
  -2  -2 -26    2.41    2.92
   2   2 -26    2.26    2.77
  -2  -2 -25   10.16    3.94
   2   2 -25    3.40    3.02
  -2  -2 -24   13.21    3.43
   2   2 -24   15.76    3.91
  -2   2  23   14.54    2.30
  -2  -2 -23    5.72    4.19
   2   2 -23   11.99    4.29
  -2   2  22    8.54    2.29
  -2  -2 -22    6.74    2.29
   2   2 -22    5.18    3.41
   2   2 -21   37.21    4.56
  -2  -2 -21   49.98    5.22
   2   2 -20    1.14    1.90
  -2  -2 -20    5.34    3.05
   2   2 -19   10.78    2.16
  -2  -2 -19   12.33    2.54
  -2  -2 -18   40.16    3.81
   2   2 -18   42.15    3.94
   2   2 -17   35.19    3.31
  -2  -2 -17   44.32    3.81
   2   2 -16   64.19    3.95
  -2  -2 -16   53.79    4.06
   2   2 -15  199.76    9.81
  -2  -2 -15  204.36    9.77
   2   2 -14    5.21    1.40
  -2  -2 -14    4.43    1.39
   2   2 -13    4.29    1.26
   2   2 -12  179.32    8.83
   2   2 -11   58.77    3.90
  -2   2  10   31.78    2.03
  -2  -2 -10   32.17    2.63
  -2   2  10   32.74    2.18
  -2  -2  -9  214.90    9.24
  -2   2   9  210.71    9.46
  -2   2   9  207.79    8.41
  -2   2   8  174.30    7.76
  -2   2   8  174.05    8.29
  -2  -2  -8  182.15    7.47
  -2   2   7   49.74    3.03
  -2  -2  -7   53.73    2.97
  -2   2   7   55.63    3.06
  -2  -2  -6  705.33   24.74
  -2   2   6  679.09   26.21
  -2   2   6  673.24   26.96
  -2  -2  -5   70.75    3.34
  -2   2   5   72.05    3.89
  -2   2   5   69.68    3.83
  -2  -2  -4  552.46   21.61
  -2   2   4  556.32   21.37
  -2   2   4  553.98   21.23
  -2   2   3  102.03    5.31
   2   2  -3  101.38    4.77
  -2   2   3  103.66    4.67
  -2  -2  -3  102.89    5.02
  -2   2   3  104.86    4.56
  -2  -2  -2  426.11   14.93
  -2   2   2  428.49   15.57
   2   2  -2  403.22   14.84
  -2   2   2  381.59   14.89
  -2  -2  -2  376.29   14.51
   2  -2   2  397.04   15.11
  -2  -2  -2  394.45   14.77
  -2   2   1  191.85    8.43
   2  -2   1  209.35    7.89
   2   2  -1  210.53    7.98
  -2   2   1  212.76    8.08
  -2  -2  -1  212.45    8.45
  -2  -2  -1  190.70    7.93
  -2  -2  -1  198.85    7.85
   2   2   0   49.05    2.32
  -2   2   0   50.49    2.32
  -2  -2   0   48.72    2.44
  -2  -2   0   45.93    2.32
   2  -2   0   48.89    2.20
   2   2   0   43.17    2.42
   2   2   1  188.15    7.94
  -2  -2   1  193.15    7.37
   2  -2  -1  206.04    7.39
  -2  -2   1  194.99    8.61
   2   2   1  211.73    8.27
  -2   2  -1  200.52    7.33
   2  -2  -1  171.85    7.59
   2   2   2  388.42   15.02
   2   2   2  412.27   15.26
  -2   2  -2  402.61   14.39
   2  -2  -2  356.48   14.74
   2  -2  -2  416.88   14.47
   2   2   2  375.91   14.84
  -2  -2   2  407.12   16.11
   2  -2  -2  384.31   14.18
   2   2   3   94.13    4.34
   2   2   3  102.67    4.54
   2  -2  -3   95.46    4.23
  -2   2  -3  105.32    4.18
   2  -2  -3  101.23    4.51
   2  -2  -4  541.04   21.18
   2  -2  -4  560.60   20.45
   2   2   4  569.17   21.34
   2  -2  -5   69.50    3.19
   2  -2  -5   69.94    3.62
   2   2   5   73.85    4.09
   2  -2  -6  642.29   23.33
   2   2   6  654.54   25.01
   2  -2  -7   54.23    2.90
   2   2   7   56.53    3.46
   2  -2  -8  186.60    7.85
   2   2   8  178.64    8.53
   2  -2  -9  198.67    8.01
   2   2   9  199.29    9.39
   2   2  10   31.56    2.10
   2  -2 -10   26.88    2.55
   2   2  11   60.99    4.07
   2  -2 -11   59.03    3.58
   2   2  12  176.22    7.57
  -2   2 -13    6.13    1.75
   2  -2 -13    6.29    1.54
   2  -2 -14    1.03    1.93
  -2   2 -14    1.75    1.63
   2  -2 -15  187.92    9.14
  -2   2 -15  205.19    9.29
  -2   2 -16   56.07    4.26
   2  -2 -16   49.17    3.86
  -2   2 -17   35.03    3.51
   2  -2 -17   34.25    3.48
   2  -2 -18   35.03    4.12
  -2   2 -18   38.52    3.75
   2  -2 -19   12.10    2.45
  -2   2 -19   13.37    2.75
   2  -2 -20   -0.51    1.80
  -2   2 -20    1.50    1.75
   2  -2 -21   45.92    5.40
  -2   2 -21   42.69    4.99
  -2   2 -22    4.12    3.12
   2  -2 -22    8.23    2.57
   2   2  23    8.85    3.61
   2  -2 -24   17.31    3.59
  -2   2 -24   16.31    4.11
  -2   2 -25    9.58    3.48
   2  -2 -25   -0.64    2.95
  -2   2 -26    0.75    3.36
   2  -2 -26    5.24    2.94
   2  -2 -27   14.43    4.47
  -2   2 -27   15.52    5.22
  -2   2 -28   -0.87    4.84
   2  -2 -28    2.55    3.83
   2   3 -28    1.49    3.49
  -2  -3 -28   -4.19    3.55
   2   3 -27    6.86    3.74
  -2  -3 -27    4.19    4.70
   2   3 -26   19.72    4.12
  -2  -3 -26   14.36    3.81
   2   3 -25    2.62    2.62
  -2  -3 -25   11.06    4.45
   2   3 -24   29.66    4.76
  -2  -3 -24   22.63    4.32
   2   3 -23    6.39    3.38
  -2  -3 -23    5.21    2.93
  -2   3  22   11.36    2.17
  -2  -3 -22   15.26    3.94
   2   3 -22   11.54    3.64
  -2   3  21   10.20    2.30
   2   3 -21   11.67    3.26
  -2  -3 -21    9.28    2.54
  -2   3  20   81.68    6.50
   2   3 -20   78.86    6.41
  -2  -3 -20   73.05    6.48
   2   3 -19   44.10    4.40
  -2  -3 -19   47.35    4.44
  -2   3  19   50.17    4.46
  -2   3  18    0.25    1.40
   2   3 -18    3.02    2.51
  -2  -3 -18   -0.25    2.28
  -2   3  17   55.32    4.20
   2   3 -17   47.14    4.53
  -2  -3 -17   54.58    4.18
  -2  -3 -16    4.05    1.64
  -2   3  16    6.74    1.53
  -2   3  15   17.02    1.91
  -2  -3 -15   17.79    2.27
  -2   3  14    7.88    1.27
  -2  -3 -14    4.78    1.64
  -2   3  13  139.58    6.74
  -2  -3 -13  127.79    6.91
  -2  -3 -12   21.65    2.25
  -2   3  12   23.53    2.40
  -2   3  12   22.99    1.78
  -2   3  11   34.43    2.29
  -2  -3 -11   23.58    2.50
  -2   3  11   31.25    2.53
  -2   3  10  302.91   12.09
  -2  -3 -10  295.92   13.07
  -2   3  10  291.96   12.91
  -2   3   9   22.38    1.53
  -2  -3  -9   23.20    2.11
  -2  -3  -8   80.09    4.95
  -2   3   8   80.11    4.20
  -2   3   8   85.40    4.48
  -2   3   7   18.54    1.45
  -2  -3  -7   17.20    1.49
  -2   3   7   18.04    1.27
   2   3  -6  382.99   14.45
  -2   3   6  398.32   15.74
  -2  -3  -6  411.18   16.13
  -2   3   6  393.28   16.09
   2   3  -5   23.67    1.96
  -2   3   5   22.21    1.72
  -2  -3  -5   22.19    1.62
  -2   3   5   20.04    1.39
  -2  -3  -4   42.11    2.39
  -2   3   4   38.85    2.48
   2   3  -4   40.09    2.32
  -2   3   4   40.10    1.94
  -2  -3  -3 1799.37   58.21
   2   3  -3 1729.80   56.50
  -2   3   3 1410.37   55.77
  -2   3   3 1709.99   59.17
   2  -3   3 1602.90   54.89
  -2  -3  -2  374.78   13.77
  -2  -3  -2  397.90   14.33
   2   3  -2  395.31   14.49
  -2   3   2  401.62   14.68
  -2  -3  -2  345.81   13.57
  -2   3   2  340.03   14.55
   2  -3   2  386.46   14.64
  -2  -3  -1   20.70    1.42
   2  -3   1   20.60    1.48
  -2  -3  -1   26.24    1.73
  -2   3   1   23.90    1.37
   2   3  -1   23.24    1.35
   2  -3   0  444.94   16.54
   2   3   0  464.18   17.47
  -2   3   0  459.79   16.61
  -2  -3   0  455.64   16.00
  -2  -3   1   20.47    1.35
   2   3   1   19.68    1.49
   2  -3  -1   20.78    1.48
  -2   3  -1   19.74    1.10
   2  -3  -1   19.84    1.15
   2  -3  -2  400.60   14.55
   2   3   2  422.71   15.67
  -2  -3   2  389.90   14.86
  -2   3  -2  391.28   14.28
   2   3   2  368.21   15.03
   2  -3  -2  339.74   13.79
   2  -3  -3 1560.68   55.93
   2   3   3 1762.10   58.39
   2   3   3 1526.74   55.13
   2  -3  -3 1732.63   56.71
  -2  -3   3 1646.77   56.07
  -2   3  -3 1702.36   55.74
   2   3   3 1450.67   54.08
   2   3   4   36.96    2.03
  -2   3  -4   45.22    2.20
   2  -3  -4   42.56    2.31
   2   3   4   41.10    2.14
   2   3   4   41.10    2.53
   2  -3  -4   38.61    2.39
   2   3   5   23.83    1.63
  -2   3  -5   20.59    1.60
   2  -3  -5   19.84    1.15
   2  -3  -5   19.86    1.62
   2   3   6  411.75   16.34
   2  -3  -6  400.24   15.84
   2  -3  -6  394.04   16.53
   2   3   7   17.48    1.61
   2  -3  -7   14.97    1.37
   2  -3  -8   82.67    4.13
   2   3   8   91.08    4.70
   2   3   9   25.65    2.10
   2  -3  -9   27.36    2.39
   2   3  10  325.46   13.08
   2  -3 -10  299.23   12.11
   2  -3 -11   22.76    2.40
   2   3  11   31.12    2.58
   2   3  12   22.73    2.34
   2  -3 -12   20.43    2.28
   2   3  13  138.23    7.87
   2  -3 -13  139.70    6.88
   2  -3 -14    4.08    1.66
   2   3  14    3.56    1.47
  -2   3 -15   18.94    2.60
   2  -3 -15   16.62    2.43
  -2   3 -16    1.24    1.24
   2  -3 -16    1.54    1.54
   2  -3 -17   58.07    3.98
  -2   3 -17   53.87    4.34
  -2   3 -18   -0.87    1.61
   2  -3 -18   -2.69    1.41
  -2   3 -19   50.64    4.96
   2  -3 -19   41.08    4.37
   2  -3 -20   82.18    6.55
  -2   3 -20   84.41    7.06
  -2   3 -21   11.63    2.72
   2  -3 -21   10.14    2.70
   2   3  22   12.20    3.72
  -2   3 -23    0.25    3.09
   2  -3 -23    2.05    2.57
   2  -3 -24   27.70    4.87
  -2   3 -24   34.71    5.19
   2   3  25    4.94    2.72
   2  -3 -26   20.22    8.06
  -2   3 -26   17.15    4.56
  -2   3 -27    4.31    3.58
   2  -3 -27    1.28    4.35
   2  -3 -28   -1.79    3.32
  -2   3 -28    1.97    4.07
  -2  -4 -28   -4.44    4.70
   2   4 -28    4.58    5.32
   2   4 -27   10.15    5.08
  -2  -4 -27   17.15    5.08
  -2  -4 -26    0.38    2.92
   2   4 -26   10.16    4.46
  -2  -4 -25   24.27    4.83
   2   4 -25   11.04    4.59
   2   4 -24   13.47    3.81
  -2   4  23   50.26    4.34
  -2  -4 -23   36.97    4.83
  -2  -4 -22    1.40    3.30
  -2   4  22    8.16    2.42
  -2   4  21   72.98    6.12
   2   4 -21   84.43    7.72
  -2  -4 -21   73.58    6.73
  -2  -4 -20   28.01    3.04
   2   4 -20   29.85    3.98
  -2   4  20   32.83    3.56
   2   4 -19    2.74    2.36
  -2   4  19    2.29    1.65
  -2  -4 -19   -1.65    1.90
  -2  -4 -18   15.42    2.53
  -2   4  18   19.06    2.03
  -2  -4 -17    3.03    1.77
  -2   4  17    5.21    1.40
  -2  -4 -16   34.99    3.40
  -2   4  16   45.30    2.92
  -2  -4 -15   26.99    3.26
  -2   4  15   30.81    2.16
  -2   4  15   33.02    3.59
  -2   4  14   39.80    2.28
  -2   4  14   38.56    3.71
  -2  -4 -14   44.20    3.51
  -2   4  13    3.48    1.80
  -2   4  13    2.28    0.76
  -2  -4 -13   -0.12    1.12
  -2   4  12   22.23    2.04
  -2   4  12   21.53    1.39
  -2  -4 -12   19.06    2.49
  -2   4  11    4.68    0.89
  -2  -4 -11    3.48    1.12
  -2   4  11    3.25    1.20
  -2   4  10   30.78    2.78
  -2   4  10   34.13    1.90
  -2  -4 -10   31.01    2.36
  -2  -4  -9   47.84    3.47
  -2   4   9   49.98    2.78
  -2   4   9   50.03    3.15
   2   4  -8   79.46    3.71
  -2   4   8   82.77    4.14
  -2   4   8   84.71    4.16
  -2  -4  -8   77.89    4.22
  -2   4   7   91.46    4.39
  -2   4   7  100.19    5.03
   2   4  -7  100.54    4.31
  -2  -4  -7   97.01    4.98
  -2   4   6  272.18   11.00
   2   4  -6  253.38   12.02
  -2  -4  -6  264.86   11.01
  -2   4   5   12.85    1.25
  -2   4   5   12.16    0.90
   2   4  -5   10.76    1.47
  -2  -4  -5   14.46    1.26
   2  -4   4   22.01    1.58
  -2  -4  -4   18.32    1.52
  -2   4   4   20.00    1.39
  -2   4   4   20.65    1.51
   2   4  -4   19.32    1.59
  -2  -4  -3  216.90    8.61
   2  -4   3  227.05    9.46
   2   4  -3  236.82    9.44
  -2   4   3  232.19    9.74
  -2  -4  -3  202.88    8.36
  -2  -4  -3  231.53    8.96
   2  -4   2  347.18   13.61
  -2   4   2  392.74   14.59
  -2  -4  -2  362.08   15.10
  -2  -4  -2  337.29   13.51
  -2  -4  -2  327.38   13.07
   2   4  -2  376.52   13.74
  -2  -4  -1  105.22    4.55
  -2   4   1  106.35    4.45
   2  -4   1  101.76    4.44
   2   4  -1   96.98    4.40
  -2   4   0  276.35   10.26
   2  -4   0  252.92    9.81
   2   4   0  257.55   12.21
  -2  -4   0  254.98   10.02
   2  -4  -1  103.32    4.56
  -2  -4   1   99.19    5.39
  -2   4  -1  109.05    4.39
   2   4   1  100.93    4.80
   2   4   2  374.50   14.28
   2  -4  -2  319.00   13.02
  -2   4  -2  352.01   13.18
   2  -4  -2  338.80   13.29
  -2  -4   2  366.75   13.42
  -2  -4   3  227.33   10.06
   2   4   3  234.97    9.38
   2  -4  -3  202.95    9.41
  -2   4  -3  217.24    9.87
   2  -4  -3  237.67    9.63
  -2  -4   4   20.48    1.59
  -2   4  -4   22.39    1.70
   2   4   4   19.73    1.27
   2   4   4   21.43    1.27
   2  -4  -4   20.27    1.65
   2  -4  -4   19.56    1.27
   2   4   4   22.62    1.78
   2  -4  -5   11.15    0.77
   2   4   5   12.54    1.39
   2   4   5   12.18    0.89
   2  -4  -5   10.83    1.26
  -2   4  -5   13.31    1.47
   2   4   5   10.87    0.88
   2  -4  -6  268.08   10.90
  -2   4  -6  267.29   11.31
   2   4   6  243.77    9.79
   2  -4  -6  250.77   10.60
   2   4   6  259.45   12.60
   2   4   7  100.79    4.89
   2  -4  -7   86.09    4.62
  -2   4  -7  100.54    4.33
   2  -4  -8   75.79    4.12
   2   4   8   81.97    4.49
   2   4   9   54.34    3.10
   2  -4  -9   46.54    3.37
   2  -4 -10   30.76    2.38
   2   4  10   35.50    2.85
   2   4  11    2.47    1.48
   2  -4 -11    2.38    1.50
   2   4  12   23.03    2.34
   2  -4 -12   22.64    2.39
   2   4  13    4.80    1.35
   2  -4 -13    3.28    1.77
   2   4  14   43.65    3.67
   2   4  15   31.77    3.56
   2  -4 -15   26.13    2.41
   2   4  16   40.07    3.92
   2  -4 -16   42.22    4.07
   2   4  17    2.04    1.66
   2  -4 -18   16.46    2.55
  -2   4 -18   15.56    3.06
   2   4  19    0.26    1.92
  -2   4 -20   27.08    3.43
   2  -4 -20   25.45    3.84
  -2   4 -21   83.57    6.99
   2  -4 -21   72.70    6.66
  -2   4 -22    6.62    2.45
   2  -4 -22    1.41    2.94
  -2   4 -23   43.36    5.03
   2  -4 -23   43.28    5.38
   2  -4 -24   13.83    3.58
  -2   4 -24   16.04    4.41
   2   4  25   21.55    5.26
  -2   4 -26    4.04    4.04
   2  -4 -26    7.55    6.52
   2  -4 -27   13.29    5.24
  -2   4 -27    9.05    4.89
  -2   4 -28    2.69    3.42
   2  -4 -28    1.40    3.70
   2   5 -27    6.27    3.44
  -2  -5 -27    3.81    3.81
   2   5 -26    1.23    3.20
  -2  -5 -26   -1.90    2.92
  -2  -5 -25   -3.05    4.06
   2   5 -25    2.59    2.71
   2   5 -24    6.65    3.08
  -2  -5 -24    3.42    2.54
  -2  -5 -23    2.79    2.53
   2   5 -23    1.97    2.59
  -2   5  23    1.52    1.91
  -2   5  22   17.64    2.41
  -2  -5 -22   16.59    3.17
   2   5 -22   11.46    3.08
   2   5 -21    9.24    2.47
  -2   5  21    7.10    1.78
  -2  -5 -20   55.57    5.31
  -2   5  20   52.31    4.56
  -2  -5 -19    1.39    2.40
  -2   5  19    2.53    1.01
  -2   5  18    6.07    1.39
  -2  -5 -18   -0.25    2.39
  -2  -5 -17   -0.13    1.51
  -2   5  17    2.53    1.14
  -2  -5 -16   64.77    4.64
  -2   5  16   61.05    5.27
  -2   5  16   59.29    3.91
  -2  -5 -15    2.12    1.50
  -2   5  15    2.65    0.76
  -2   5  15    5.52    1.80
  -2  -5 -14   13.47    2.24
  -2   5  14   11.33    1.26
  -2   5  14    9.49    1.92
  -2  -5 -13    1.49    1.12
  -2   5  13    2.53    1.20
  -2   5  13    1.51    0.75
  -2   5  12   21.01    2.54
  -2  -5 -12   21.24    2.36
  -2   5  12   21.96    1.63
   2   5 -12   19.88    2.36
  -2   5  11  107.11    5.02
   2   5 -11  112.00    5.59
  -2  -5 -11  106.22    5.34
  -2   5  11  107.70    6.06
  -2  -5 -10  125.70    6.58
  -2   5  10  122.63    6.21
  -2   5  10  114.90    5.13
   2   5 -10  116.06    5.33
   2   5  -9  311.24   11.74
  -2   5   9  315.92   13.48
  -2  -5  -9  295.10   12.68
  -2   5   9  297.87   12.12
  -2   5   8   10.71    1.48
   2   5  -8    8.61    1.48
  -2  -5  -8    9.97    1.37
   2   5  -7  186.19    7.49
  -2   5   7  165.94    7.46
  -2   5   7  186.53    8.94
  -2  -5  -7  197.33    8.14
  -2  -5  -6   66.52    3.90
   2   5  -6   63.73    3.18
  -2   5   6   69.76    3.38
  -2   5   6   56.85    2.67
  -2  -5  -5  240.32    9.72
   2   5  -5  246.96    9.55
  -2   5   5  204.84    9.48
  -2   5   5  242.03   10.08
   2  -5   5  233.23    9.88
  -2  -5  -4   32.00    1.66
   2   5  -4   33.53    1.96
   2  -5   4   32.01    2.33
  -2   5   4   37.54    2.15
  -2  -5  -4   40.01    3.91
  -2  -5  -3   11.92    1.38
  -2  -5  -3   10.40    0.77
   2   5  -3   11.03    1.10
  -2   5   3    9.58    1.01
  -2  -5  -3   10.37    0.76
   2  -5   3   10.25    1.48
  -2   5   2   33.31    2.12
   2  -5   2   33.28    1.98
  -2  -5  -2   32.00    2.11
   2   5  -2   33.41    2.20
  -2  -5  -1   67.06    3.19
   2  -5   1   64.01    3.57
   2   5  -1   65.78    3.18
  -2   5   1   70.38    3.45
   2  -5   0  595.09   23.06
  -2  -5   0  592.47   21.76
   2   5   0  610.27   22.60
  -2   5   0  602.13   21.74
   2   5   1   62.35    3.19
  -2   5  -1   65.45    2.92
   2  -5  -1   62.70    3.32
  -2  -5   1   61.94    3.31
   2  -5  -2   29.01    1.74
   2   5   2   27.34    1.99
  -2   5  -2   30.09    1.58
  -2  -5   2   28.41    2.09
   2  -5  -3    8.70    1.39
   2   5   3   11.33    1.13
  -2   5  -3    7.43    0.97
  -2  -5   3   10.34    0.98
   2  -5  -3    7.81    0.76
  -2  -5   4   35.56    2.94
  -2   5  -4   37.36    2.31
   2  -5  -4   41.31    2.41
   2   5   4   39.19    3.17
   2   5   5  217.37    8.87
   2   5   5  250.09   10.17
  -2  -5   5  242.12    9.78
  -2   5  -5  240.64    9.51
   2  -5  -5  241.07    9.75
   2  -5  -5  231.89    8.67
  -2   5  -6   62.49    3.30
   2  -5  -6   55.55    2.69
   2  -5  -6   62.98    3.78
   2   5   6   55.84    2.77
   2   5   6   61.38    3.30
  -2   5  -7  196.29    7.61
   2   5   7  187.84    7.47
   2  -5  -7  191.67    9.03
   2   5   7  193.58    8.59
   2  -5  -7  184.08    8.26
   2   5   8   11.44    1.51
  -2   5  -8    9.74    1.36
   2   5   8   14.80    1.00
   2  -5  -8   10.49    1.75
  -2   5  -9  332.98   13.16
   2  -5  -9  295.50   12.11
   2   5   9  320.99   13.15
   2   5  10  110.64    5.86
   2  -5 -10  106.83    5.86
  -2   5 -10  117.94    5.36
   2   5  11  103.69    5.35
  -2   5 -11   98.98    5.25
   2  -5 -11   97.46    5.62
   2   5  12   19.94    2.35
   2  -5 -12   21.50    2.63
   2  -5 -13   -1.25    1.25
   2   5  13    0.62    1.24
   2   5  14    9.00    1.85
   2  -5 -14    8.79    2.51
   2  -5 -15    4.28    1.51
   2   5  15    2.83    1.72
   2   5  16   54.45    4.80
   2  -5 -16   53.42    4.17
   2   5  17    0.86    1.47
   2  -5 -17    1.90    1.90
   2   5  18    1.90    2.41
   2   5  19    1.14    2.54
  -2   5 -20   51.34    4.98
   2  -5 -20   55.86    5.86
   2  -5 -21    8.54    2.42
  -2   5 -21   11.53    2.79
  -2   5 -22   15.78    2.92
   2  -5 -22    9.95    3.06
   2  -5 -23    0.51    2.55
  -2   5 -23    4.37    2.67
  -2   5 -24    6.92    2.91
   2  -5 -24    5.36    3.96
   2   5  25    1.46    2.91
   2  -5 -26    2.94    3.45
  -2   5 -26   -0.61    2.55
   2  -5 -27   -0.38    3.06
  -2   5 -27    4.13    3.52
   2  -5 -28    4.08    3.82
  -2   5 -28   -2.79    3.28
   2   6 -27   12.35    5.50
  -2  -6 -27   12.04    4.18
   2   6 -26   -4.65    3.91
  -2  -6 -26    1.90    4.31
  -2  -6 -25   10.88    5.19
   2   6 -25    6.73    4.04
   2   6 -24   15.91    4.16
  -2  -6 -24    7.59    3.16
  -2  -6 -23   20.72    4.30
   2   6 -23   20.92    3.55
   2   6 -22   23.49    3.79
  -2  -6 -22   23.59    4.04
  -2  -6 -21   22.05    4.03
  -2   6  21   25.79    2.52
  -2  -6 -20    8.55    2.77
  -2   6  20   14.07    1.88
  -2   6  19    3.14    1.13
  -2  -6 -19    2.01    1.88
  -2  -6 -18   26.81    3.38
  -2   6  18   32.58    2.63
  -2   6  17    5.28    2.16
  -2   6  17    5.88    1.13
  -2  -6 -17    6.25    2.63
   2   6 -17    0.74    1.86
  -2   6  16   48.45    4.69
  -2   6  16   52.73    3.63
  -2  -6 -16   52.66    4.62
  -2  -6 -15    7.10    2.12
  -2   6  15    9.48    1.12
  -2   6  15   11.45    2.41
   2   6 -15   12.53    2.61
  -2   6  14   60.44    3.62
  -2  -6 -14   65.15    4.48
  -2   6  14   64.26    4.96
   2   6 -14   57.94    4.35
  -2   6  13    2.86    0.62
   2   6 -13    5.08    2.11
  -2   6  13    0.12    1.09
  -2  -6 -13    3.10    1.86
  -2   6  12   53.88    2.74
   2   6 -12   48.15    4.21
  -2  -6 -12   50.89    3.23
  -2   6  12   48.29    3.89
  -2  -6 -11   97.49    5.72
  -2   6  11  103.24    5.87
   2   6 -11   97.70    6.18
  -2   6  10   41.02    3.20
   2   6 -10   42.38    3.08
  -2  -6 -10   36.81    3.11
  -2   6   9   57.19    3.34
   2   6  -9   68.19    3.57
  -2  -6  -9   60.86    4.12
  -2   6   9   67.22    3.83
   2   6  -8  312.51   11.54
  -2   6   8  276.15   11.81
  -2   6   8  310.82   12.95
  -2  -6  -8  294.00   12.15
  -2  -6  -7  135.84    6.54
   2   6  -7  143.61    5.88
  -2   6   7  126.73    5.80
  -2   6   7  142.11    6.39
  -2  -6  -6  444.56   18.67
  -2   6   6  390.74   16.61
   2   6  -6  455.81   16.28
  -2   6   6  460.87   18.02
   2  -6   5  117.09    5.77
  -2   6   5  114.71    5.56
  -2  -6  -5  117.74    5.43
  -2  -6  -5  109.34    4.59
   2   6  -5  115.67    4.77
  -2   6   4  119.54    5.56
   2  -6   4  128.85    6.18
  -2  -6  -4  124.69    5.16
  -2  -6  -4  113.19    4.69
   2   6  -4  117.24    5.02
  -2  -6  -4  115.67    4.74
   2  -6   3   42.61    2.60
  -2  -6  -3   40.50    1.91
  -2   6   3   46.67    2.76
  -2  -6  -3   42.35    2.06
  -2  -6  -3   47.20    2.87
   2   6  -3   44.31    2.57
  -2  -6  -2  392.10   14.85
   2   6  -2  399.98   15.05
  -2   6   2  408.58   15.54
   2  -6   2  397.35   16.72
  -2   6   1  226.79   10.33
  -2  -6  -1  212.12    9.32
   2  -6   1  234.96    9.61
   2   6  -1  242.64    9.53
   2   6   0    7.56    1.22
   2  -6   0    5.03    0.98
  -2   6   0    7.68    0.98
  -2  -6   0    5.25    1.34
  -2  -6   1  218.77    9.68
   2  -6  -1  215.44   10.21
   2   6   1  238.87    9.45
  -2   6  -1  229.80    8.89
   2   6   2  392.92   17.34
  -2   6  -2  422.78   14.87
   2  -6  -2  398.48   17.62
  -2  -6   2  400.64   15.76
   2   6   3   47.03    2.50
   2  -6  -3   38.99    2.51
  -2  -6   3   47.83    2.96
  -2   6  -3   44.93    2.68
   2  -6  -3   38.39    1.89
   2  -6  -4  108.16    4.94
   2   6   4  120.42    6.82
  -2  -6   4  116.38    5.67
  -2   6  -4  120.11    4.63
   2  -6  -4  118.37    5.18
  -2  -6   5  120.84    5.41
  -2   6  -5  103.75    4.75
   2  -6  -5  112.32    5.57
   2   6   5  119.40    6.85
   2  -6  -6  459.85   17.33
   2  -6  -6  430.28   15.71
  -2   6  -6  442.22   16.09
   2   6   6  479.17   18.70
  -2  -6   6  462.11   18.49
   2  -6  -7  127.14    5.23
   2  -6  -7  145.43    6.30
   2   6   7  149.09    6.60
   2   6   7  114.73    5.05
  -2   6  -7  134.34    5.38
   2   6   8  310.03   13.30
   2  -6  -8  316.11   12.66
  -2   6  -8  331.75   11.04
   2   6   8  285.49   11.10
   2  -6  -8  307.07   13.30
   2   6   9   52.29    3.78
  -2   6  -9   68.01    3.82
   2  -6  -9   61.11    3.50
   2   6  10   39.04    3.01
   2  -6 -10   40.28    3.12
  -2   6 -10   36.80    2.97
  -2   6 -11   95.93    5.34
   2  -6 -11   97.31    4.99
   2   6  11   99.55    5.76
   2   6  12   56.72    3.74
  -2   6 -12   54.32    3.98
   2  -6 -12   47.98    3.62
   2  -6 -13    2.87    1.50
   2   6  13    2.73    1.62
  -2   6 -13    1.99    1.99
   2   6  14   60.88    4.84
   2  -6 -14   48.24    4.25
  -2   6 -14   66.10    4.75
  -2   6 -15    1.62    2.25
   2  -6 -15    5.89    1.75
   2   6  15    7.55    1.86
  -2   6 -16   45.29    4.25
   2  -6 -16   43.42    4.02
   2   6  16   46.68    4.94
   2   6  17    6.29    2.10
   2  -6 -17    4.91    2.39
  -2   6 -17    5.98    2.37
   2   6  18   28.99    3.53
   2   6  19    7.83    2.53
   2   6  20   10.75    2.53
   2  -6 -21   17.74    3.42
  -2   6 -21   17.34    3.25
   2   6  21   20.01    2.41
   2   6  22   28.53    2.66
   2  -6 -22   20.81    3.93
  -2   6 -22   24.69    3.98
   2  -6 -23   25.28    4.83
  -2   6 -23   21.81    4.22
  -2   6 -24   10.97    3.74
   2  -6 -24    5.85    4.32
  -2   6 -25    4.46    3.98
   2  -6 -25    3.05    4.45
   2   6  26    8.80    4.58
  -2   6 -27   22.07    5.19
   2  -6 -27    7.89    4.20
  -2  -7 -27    7.96    3.92
   2   7 -27    2.19    3.89
  -2  -7 -26   16.67    6.06
   2   7 -26   15.33    4.14
   2   7 -25    8.03    3.65
  -2  -7 -25    2.65    3.15
   2   7 -24   26.16    5.23
  -2  -7 -24   29.74    5.17
  -2  -7 -23    4.28    3.02
   2   7 -23    3.77    2.55
   2   7 -22   54.29    6.41
  -2   7  21    8.49    1.50
  -2  -7 -21    6.77    2.26
  -2   7  20   52.40    3.87
  -2  -7 -20   49.47    5.01
  -2   7  19    5.11    1.25
  -2  -7 -19    8.75    3.25
  -2   7  18   27.89    2.12
  -2  -7 -18   24.71    4.24
  -2   7  17   57.61    3.49
  -2  -7 -17   57.80    4.49
  -2   7  17   51.63    5.07
   2   7 -17   44.31    5.45
  -2   7  16   17.65    2.78
   2   7 -16   16.96    2.72
  -2  -7 -16   17.41    2.86
  -2  -7 -15   56.53    4.47
  -2   7  15   59.53    4.97
   2   7 -15   49.14    4.71
   2   7 -14   29.19    3.71
  -2  -7 -14   30.54    3.48
  -2   7  13   28.94    3.18
   2   7 -13   13.71    2.84
  -2  -7 -13   22.84    2.86
  -2  -7 -12   79.87    4.85
  -2   7  12   87.69    6.01
   2   7 -12   83.36    5.43
  -2  -7 -11   88.70    5.10
  -2   7  11   89.35    5.67
  -2   7  11   86.45    4.71
   2   7 -11   99.18    5.79
  -2   7  10   74.59    4.46
  -2  -7 -10   67.47    4.49
  -2   7  10   66.57    3.41
   2   7 -10   72.56    4.42
  -2  -7  -9   72.81    3.75
  -2   7   9   69.66    4.24
   2   7  -9   61.26    3.92
  -2   7   9   62.52    3.27
  -2   7   8   32.72    2.01
  -2  -7  -8   42.06    3.14
  -2   7   8   36.71    3.01
   2   7  -8   33.15    2.57
   2   7  -7    2.57    1.34
  -2   7   7    6.92    1.13
  -2  -7  -7    3.53    1.26
  -2  -7  -6  171.62    7.44
   2   7  -6  168.76    6.61
   2  -7   6  175.06    8.11
  -2   7   6  179.41    8.97
   2  -7   5  155.81    7.91
  -2  -7  -5  158.57    8.19
  -2  -7  -5  154.93    6.52
   2   7  -5  167.26    6.61
  -2   7   5  162.12    7.20
   2  -7   4   21.31    1.86
  -2  -7  -4   18.06    1.28
  -2   7   4   20.00    1.76
  -2  -7  -4   19.06    1.63
  -2  -7  -4   16.21    0.88
   2   7  -4   17.86    1.47
   2  -7   3  424.41   18.38
  -2   7   3  416.55   16.63
   2   7  -3  405.19   15.55
  -2  -7  -3  397.55   15.69
  -2   7   2  121.02    5.82
  -2  -7  -2  120.53    5.43
   2   7  -2  118.37    5.13
   2  -7   2  114.04    5.82
  -2   7   1  136.77    7.12
   2  -7   1  133.33    6.16
  -2  -7  -1  134.92    5.89
   2   7  -1  138.09    6.11
   2  -7   0  390.27   17.32
   2   7   0  418.43   16.74
  -2   7   0  425.51   16.37
  -2  -7   0  414.65   16.16
   2  -7  -1  141.00    5.91
  -2   7  -1  130.82    5.97
   2   7   1  138.28    6.13
  -2  -7   1  137.04    6.38
   2   7   2  115.59    5.19
   2  -7  -2  115.47    5.32
  -2   7  -2  115.85    4.99
  -2  -7   2  107.84    5.42
   2   7   3  425.17   16.33
  -2   7  -3  423.09   16.33
  -2  -7   3  393.29   16.80
   2  -7  -3  425.10   15.62
   2  -7  -3  378.33   15.05
  -2  -7   4   19.63    1.98
  -2   7  -4   20.44    1.95
   2  -7  -4   18.74    1.13
   2  -7  -4   20.01    1.64
   2   7   4   19.72    1.76
  -2   7  -5  166.59    6.94
   2   7   5  164.24    7.97
  -2  -7   5  154.40    7.40
   2  -7  -5  155.74    7.08
  -2  -7   6  169.54    7.75
  -2   7  -6  175.21    6.82
   2  -7  -6  170.77    7.72
   2   7   6  173.36    8.25
   2  -7  -6  173.32    6.98
  -2   7  -7    3.04    1.34
   2  -7  -7    2.15    1.14
  -2  -7   7    1.83    1.10
   2  -7  -7    3.06    0.51
   2   7   7    2.16    1.14
   2  -7  -8   38.49    2.77
   2  -7  -8   37.52    2.03
  -2   7  -8   38.91    3.05
   2   7   8   38.21    2.41
   2   7   9   66.87    4.18
  -2   7  -9   66.80    4.41
   2   7   9   58.83    2.63
   2  -7  -9   66.17    3.89
   2  -7 -10   70.59    4.50
  -2   7 -10   76.24    4.67
   2   7  10   78.03    4.80
   2   7  10   62.81    3.16
   2  -7 -11   89.13    5.11
  -2   7 -11   88.82    4.69
   2   7  11   99.05    6.17
  -2   7 -12   82.67    5.94
   2  -7 -12   85.04    4.73
   2   7  12   81.05    5.65
   2  -7 -13   27.64    2.99
   2   7  13   26.14    3.25
  -2   7 -13   24.40    3.35
   2   7  14   28.19    3.37
   2  -7 -14   27.65    3.36
  -2   7 -14   32.52    3.23
   2   7  15   54.64    5.23
  -2   7 -15   66.23    5.47
   2  -7 -15   57.98    4.37
   2   7  16   17.51    3.35
   2   7  16   17.00    0.75
  -2   7 -16   15.29    2.86
   2  -7 -16   16.48    3.00
  -2   7 -17   43.01    4.60
   2  -7 -17   50.42    4.51
   2   7  17   47.35    5.08
   2   7  17   51.70    2.39
   2   7  18   30.43    1.76
   2  -7 -18   29.33    3.51
   2  -7 -19    2.89    3.01
   2   7  19    5.79    0.76
   2   7  20   51.55    3.03
   2  -7 -20   39.88    4.91
   2   7  21    7.19    1.01
   2  -7 -21   11.09    3.40
   2   7  22   54.52    7.20
   2  -7 -23    4.42    3.29
  -2   7 -23    8.62    2.63
   2  -7 -24   36.69    6.07
  -2   7 -24   32.09    5.51
   2  -7 -25    5.57    4.18
  -2   7 -25    7.79    2.99
   2  -7 -26    7.98    4.05
  -2   7 -26   16.78    4.20
  -2   7 -27    2.40    3.60
   2  -7 -27   -1.27    3.42
  -2  -8 -26   10.82    5.03
   2   8 -26    4.49    3.27
  -2  -8 -25   -3.64    3.02
   2   8 -25   -2.79    3.88
   2   8 -24    4.52    3.39
   2   8 -23   11.40    3.13
   2   8 -22    4.13    2.63
   2   8 -21    8.00    2.50
   2   8 -20   14.59    3.74
   2   8 -19   -2.49    1.99
   2   8 -18   23.50    3.36
   2   8 -17    2.11    2.48
   2   8 -16   14.20    2.84
  -2  -8 -16   14.64    2.36
  -2   8  16   18.98    3.04
  -2  -8 -15    7.32    2.61
  -2   8  15   10.99    2.56
   2   8 -15   10.98    2.22
   2   8 -14   47.47    5.18
  -2  -8 -14   44.79    4.10
  -2   8  14   47.54    4.78
   2   8 -13   18.71    2.83
  -2  -8 -13   19.74    2.61
  -2   8  13   18.45    2.58
  -2   8  13   18.14    1.51
   2   8 -12   44.74    3.93
  -2  -8 -12   46.01    3.48
  -2   8  12   38.84    2.26
  -2   8  12   45.48    4.08
  -2   8  11   28.81    2.98
  -2   8  11   20.99    1.50
  -2  -8 -11   24.31    2.99
   2   8 -11   16.19    2.70
  -2  -8 -10   70.75    4.50
   2   8 -10   73.84    5.02
  -2   8  10   72.11    3.39
  -2   8  10   79.60    5.24
  -2  -8  -9   91.53    5.39
  -2   8   9   91.88    5.39
   2   8  -9   81.68    4.77
   2   8  -8  182.63    7.95
  -2  -8  -8  188.99    9.18
  -2   8   8  183.23    9.32
   2   8  -7   -0.73    1.34
  -2  -8  -7   -0.13    1.13
   2  -8   7   -1.23    1.35
  -2   8   7    0.13    0.88
   2  -8   6  143.80    7.66
  -2  -8  -6  150.33    5.99
  -2  -8  -6  146.22    7.81
  -2   8   6  159.94    7.33
   2   8  -6  169.07    6.85
   2   8  -5   13.32    1.83
  -2  -8  -5   10.80    1.63
  -2  -8  -5   12.89    0.89
  -2   8   5   11.72    1.89
   2  -8   5   13.13    1.61
  -2  -8  -4  142.72    6.75
  -2  -8  -4  121.84    5.30
   2   8  -4  135.34    5.63
   2  -8   4  142.55    6.96
  -2   8   4  144.67    6.27
  -2  -8  -3  151.54    7.33
   2  -8   3  166.03    8.32
  -2   8   3  176.01    7.10
   2   8  -3  161.58    8.32
  -2  -8  -2  123.73    6.17
   2  -8   2  125.91    5.94
   2   8  -2  123.70    5.62
  -2   8   2  126.57    7.29
  -2   8   1  132.79    7.36
  -2  -8  -1  136.81    6.38
   2  -8   1  138.32    6.04
   2   8  -1  141.66    6.35
   2   8   0  450.98   16.02
   2  -8   0  445.14   16.98
  -2  -8   0  428.63   16.42
  -2   8   0  443.93   19.43
   2   8   1  151.97    6.50
   2  -8  -1  144.29    6.28
  -2   8  -1  142.45    6.46
  -2  -8   1  133.94    6.38
   2   8   2  127.96    5.92
  -2  -8   2  123.83    6.65
   2  -8  -2  117.70    6.56
  -2   8  -2  133.61    5.97
  -2   8  -3  158.67    7.18
   2  -8  -3  165.27    7.60
  -2  -8   3  165.85    8.28
   2   8   3  167.27    7.45
   2  -8  -4  132.54    5.65
  -2  -8   4  141.07    7.80
   2  -8  -4  141.63    6.40
  -2   8  -4  145.49    6.09
   2   8   4  141.83    6.63
  -2  -8   5    9.39    1.61
   2   8   5   13.60    1.51
  -2   8  -5   16.05    1.70
   2  -8  -5   12.16    1.01
   2  -8  -5   12.10    1.89
  -2  -8   6  152.92    7.29
   2   8   6  158.83    7.85
   2  -8  -6  163.53    7.21
  -2   8  -6  158.10    6.69
   2   8   7   -0.13    1.40
   2  -8  -7   -1.01    1.39
  -2   8  -7    0.97    1.09
   2  -8  -7    0.51    0.51
  -2  -8   7   -0.49    0.98
  -2   8  -8  176.33    8.16
   2   8   8  197.66    9.28
   2  -8  -8  176.33    7.82
   2  -8  -8  169.42    6.87
   2  -8  -9   88.23    4.04
   2  -8  -9  101.26    5.91
   2   8   9   95.98    5.84
  -2   8  -9   94.62    5.25
   2   8  10   68.06    5.07
   2  -8 -10   78.76    5.14
  -2   8 -10   72.25    4.28
   2   8  11   20.58    1.00
   2  -8 -11   18.23    2.62
  -2   8 -11   22.80    2.58
   2   8  11   23.77    2.91
  -2   8 -12   41.06    4.06
   2   8  12   45.91    4.42
   2   8  12   38.89    1.76
   2  -8 -12   40.24    3.12
  -2   8 -13   20.58    3.57
   2  -8 -13   18.54    2.36
   2   8  13   18.62    3.27
  -2   8 -14   50.02    4.70
   2   8  14   46.67    4.39
   2  -8 -14   47.74    3.86
   2   8  15    9.26    2.25
  -2   8 -15   12.74    2.85
   2  -8 -15   10.94    2.24
   2   8  16   16.73    3.25
   2  -8 -16   16.18    2.74
  -2   8 -16   24.15    3.59
   2   8  17    2.86    2.49
   2   8  18   21.95    3.24
   2   8  19    2.75    2.00
   2   8  20    6.88    2.88
   2   8  21    7.77    3.38
   2   8  22   -0.38    3.64
   2   8  23    8.55    3.77
   2  -8 -24   -3.15    3.90
  -2   8 -24    3.93    3.69
   2   8  25   -5.01    4.41
   2  -8 -26    1.14    2.90
  -2   8 -26    7.16    3.34
   2   8  27    3.66    3.53
  -2  -9 -26   12.53    4.51
   2   9 -26   10.16    5.20
   2   9 -25    7.76    3.88
   2   9 -24    4.50    3.25
   2   9 -23    9.98    3.62
   2   9 -22   15.08    3.61
   2   9 -21   20.03    4.60
   2   9 -20    7.08    2.61
   2   9 -19   12.04    2.61
   2   9 -18   33.36    4.47
  -2   9  17   13.91    1.63
  -2  -9 -17   15.86    3.10
  -2  -9 -16   27.51    3.72
  -2   9  16   24.61    2.00
   2   9 -15   27.44    4.06
  -2  -9 -15   26.40    3.35
  -2   9  15   34.04    3.44
  -2   9  15   29.01    2.12
   2   9 -14   92.42    7.38
  -2   9  14   99.54    8.02
  -2  -9 -14   92.68    5.96
  -2   9  14   95.43    5.10
  -2  -9 -13  158.80    8.95
   2   9 -13  163.60   10.32
  -2   9  13  153.85    7.10
  -2   9  13  181.92   10.66
  -2  -9 -12   68.86    4.11
   2   9 -12   64.95    5.03
  -2   9  12   66.28    5.47
  -2   9  12   60.99    3.02
  -2  -9 -11   26.72    3.25
   2   9 -11   27.41    3.18
  -2   9  11   34.22    3.62
   2   9 -10   36.30    3.30
  -2  -9 -10   38.69    3.38
  -2   9  10   41.75    3.51
  -2  -9  -9    8.29    1.76
  -2   9   9    8.05    2.14
   2   9  -9    9.65    1.83
   2   9  -8  116.32    6.60
  -2  -9  -8  118.61    6.29
  -2   9   8  127.84    6.94
  -2   9   7  139.81    7.07
   2  -9   7  123.93    6.55
  -2  -9  -7  125.86    6.80
   2   9  -7  120.84    5.99
  -2   9   6   53.95    3.66
   2  -9   6   56.12    3.60
   2   9  -6   50.43    3.18
  -2  -9  -6   50.79    3.52
  -2  -9  -6   48.83    2.42
  -2  -9  -5    5.50    0.77
   2  -9   5    6.34    1.49
  -2  -9  -5    2.51    1.63
  -2   9   5    6.16    1.38
   2   9  -5    7.57    1.47
  -2   9   4  132.98    6.50
   2  -9   4  125.94    5.97
   2   9  -4  125.13    5.75
  -2  -9  -4  125.41    5.99
   2  -9   3    5.59    1.86
  -2   9   3    4.35    1.24
  -2  -9  -3    5.08    1.12
   2   9  -3    2.44    1.10
   2   9  -2   90.11    4.28
  -2   9   2   89.91    4.69
  -2  -9  -2   86.22    4.44
   2  -9   2   88.94    5.57
  -2   9   1   11.53    1.72
   2  -9   1   13.31    2.34
  -2  -9  -1   11.78    1.72
   2   9  -1    7.57    1.71
  -2  -9   0    0.73    1.47
  -2   9   0    1.47    0.98
   2  -9   0    0.74    1.11
   2   9   0    0.12    0.98
   2  -9  -1    9.60    1.97
   2   9   1    8.82    1.47
  -2  -9   1    9.32    1.35
  -2   9  -1   10.48    1.34
   2   9   2   85.63    5.42
  -2   9  -2   88.61    4.63
  -2  -9   2   88.07    5.17
   2  -9  -2   94.67    5.07
   2   9   3    4.21    1.11
  -2  -9   3    4.69    1.60
  -2   9  -3    6.81    1.34
   2  -9  -3    6.22    1.49
   2  -9  -4  113.27    5.14
  -2  -9   4  121.01    5.95
   2   9   4  130.13    6.36
  -2   9  -4  124.06    5.96
   2  -9  -4  128.49    5.76
   2   9   5    4.64    1.25
  -2   9  -5    6.93    1.94
   2  -9  -5    6.54    1.38
   2  -9  -5    4.41    0.63
  -2  -9   5    4.95    1.36
  -2   9  -6   53.09    3.28
  -2  -9   6   47.76    3.84
   2   9   6   57.02    3.41
   2  -9  -6   48.82    3.53
  -2  -9   7  129.61    7.54
  -2   9  -7  119.40    6.81
   2   9   7  130.43    7.22
   2  -9  -7  118.43    4.94
   2  -9  -7  126.13    6.57
   2   9   8  129.07    7.62
  -2   9  -8  114.10    6.08
  -2  -9   8  114.92    6.78
   2  -9  -8  113.76    5.43
   2  -9  -8  114.03    4.58
   2  -9  -9    5.91    1.76
   2  -9  -9    7.44    0.76
  -2   9  -9    7.06    2.07
   2   9   9   11.05    3.30
  -2   9 -10   33.88    3.29
   2  -9 -10   29.73    2.89
   2   9  10   31.36    3.81
  -2   9 -11   31.63    3.05
   2  -9 -11   26.63    2.63
   2   9  11   32.46    3.17
  -2   9 -12   64.51    5.02
   2   9  12   66.08    5.32
   2  -9 -12   65.47    4.12
   2   9  13  168.28   11.51
   2  -9 -13  163.62    8.35
  -2   9 -13  162.45    9.71
   2  -9 -14   96.66    6.22
  -2   9 -14   98.48    6.89
   2   9  14   88.08    3.60
   2   9  14  102.86    7.95
   2  -9 -15   23.84    2.73
   2   9  15   26.04    1.64
   2   9  15   26.41    3.90
  -2   9 -15   33.13    4.31
   2   9  16   29.29    3.97
   2   9  17   14.03    2.86
   2   9  18   37.15    4.60
   2   9  19   10.57    2.74
   2   9  20   12.70    3.11
   2   9  21   10.23    3.37
   2   9  22   18.61    4.37
   2   9  23   17.26    4.75
   2   9  24    5.01    4.51
   2  -9 -25    3.51    4.51
  -2   9 -25    9.38    3.68
   2  -9 -26   21.46    6.28
  -2   9 -26   19.85    5.35
   2  10 -25    6.60    3.99
   2  10 -24    3.73    3.23
   2  10 -23   10.44    3.48
   2  10 -22    4.84    3.85
   2  10 -21   18.60    4.71
   2  10 -20   -2.97    2.48
  -2 -10 -19   20.67    3.71
  -2  10  19   23.62    1.98
  -2 -10 -18   13.11    3.84
  -2  10  18    5.68    1.11
  -2 -10 -17   27.59    3.59
  -2  10  17   27.08    1.98
  -2  10  16   20.98    1.61
  -2 -10 -16   23.02    3.22
  -2 -10 -15    3.35    2.35
  -2  10  15    4.76    0.75
  -2  10  15   10.88    2.60
  -2 -10 -14   88.60    6.33
   2  10 -14   97.42    7.48
  -2  10  14   91.91    6.83
  -2 -10 -13   32.21    3.23
   2  10 -13   35.74    4.29
  -2  10  13   40.96    4.61
  -2 -10 -12  127.64    6.99
   2  10 -12  123.11    8.69
  -2 -10 -11   79.24    5.63
  -2  10  11   94.02    7.53
   2  10 -11   87.93    6.48
   2  10 -10   16.72    2.56
  -2  10  10   18.10    2.77
  -2 -10 -10   15.29    2.38
   2  10  -9   28.66    3.17
  -2 -10  -9   29.01    3.64
  -2  10   9   39.31    3.53
   2  10  -8   64.52    4.76
  -2 -10  -8   58.21    4.15
   2 -10   8   66.10    4.45
  -2  10   8   68.35    5.30
   2  10  -7    5.49    1.95
  -2 -10  -7    2.51    1.51
  -2 -10  -7    3.92    0.51
   2 -10   7    6.44    1.73
  -2  10   7    4.29    1.39
   2  10  -6   75.81    5.62
  -2 -10  -6   83.31    3.82
   2 -10   6   82.14    5.10
  -2  10   6   91.69    5.29
  -2 -10  -6   81.30    5.15
  -2 -10  -5   32.26    3.13
  -2 -10  -5   35.04    2.18
   2  10  -5   34.44    3.05
  -2  10   5   38.47    3.26
   2 -10   5   37.71    2.86
  -2 -10  -5   33.69    1.50
   2  10  -4   20.65    2.44
   2 -10   4   23.14    2.36
  -2 -10  -4   22.77    2.24
  -2  10   4   22.57    2.74
  -2  10   3   64.58    4.34
   2  10  -3   67.79    3.91
  -2 -10  -3   64.73    4.21
   2 -10   3   60.33    3.97
  -2 -10  -2   63.06    4.19
   2 -10   2   77.22    4.46
  -2  10   2   71.11    4.07
   2  10  -2   70.95    3.91
   2 -10   1   61.19    3.58
  -2  10   1   62.67    3.80
   2  10  -1   59.23    4.03
  -2 -10  -1   63.09    3.56
   2 -10   0  190.16    8.26
  -2  10   0  218.12    8.81
   2  10   0  200.83    9.79
  -2 -10   0  197.03    8.84
   2  10   1   58.44    4.04
  -2 -10   1   59.53    3.68
  -2  10  -1   65.23    3.42
   2 -10  -1   56.07    3.94
  -2 -10   2   74.45    4.56
   2 -10  -2   68.11    4.33
   2  10   2   68.38    4.43
  -2  10  -2   75.14    4.02
  -2 -10   3   61.48    4.20
  -2  10  -3   59.75    3.41
   2  10   3   67.24    4.21
   2 -10  -3   58.25    3.73
  -2 -10   4   20.43    2.48
   2  10   4   22.38    2.86
   2 -10  -4   20.98    2.37
   2 -10  -4   23.31    1.50
  -2  10  -4   21.89    2.07
   2  10   5   30.52    3.13
  -2 -10   5   33.48    2.85
   2 -10  -5   31.60    1.63
  -2  10  -5   34.03    3.04
   2 -10  -5   33.63    3.14
   2 -10  -6   76.05    5.04
  -2  10  -6   89.03    4.74
   2  10   6   83.37    5.28
  -2 -10   6   84.95    5.21
  -2 -10   7    5.95    1.86
   2  10   7    4.67    1.52
  -2  10  -7    7.04    1.58
   2 -10  -7    5.55    1.89
  -2 -10   8   72.91    4.83
   2 -10  -8   62.78    3.17
   2 -10  -8   64.56    4.16
   2  10   8   69.80    5.07
  -2  10  -8   68.35    4.62
   2  10   9   37.82    3.30
   2 -10  -9   35.37    3.02
   2 -10  -9   30.60    1.77
  -2  10  -9   31.82    3.16
   2 -10 -10   14.44    2.26
   2  10  10   14.48    2.29
  -2  10 -10   17.75    2.80
   2 -10 -11   86.14    5.01
   2  10  11   99.04    7.50
  -2  10 -11  100.71    6.34
   2 -10 -12  130.95    7.49
   2  10  12  122.43    7.87
  -2  10 -12  133.84    8.91
   2 -10 -13   37.60    3.74
  -2  10 -13   44.86    4.53
   2  10  13   36.74    4.44
   2 -10 -14   97.65    6.59
   2  10  14   89.18    6.96
  -2  10 -14   95.28    7.60
  -2  10 -15    5.15    2.45
   2 -10 -15    4.71    1.98
   2  10  16   23.92    3.22
   2  10  17   31.59    3.97
   2  10  18    5.72    0.75
   2 -10 -18    9.04    2.85
   2  10  19   19.09    4.09
   2  10  20   -1.49    2.48
   2  10  21   21.73    4.22
   2  10  22    5.22    2.86
   2  10  23   10.20    4.73
   2  10  24    7.48    4.49
   2  10  25    0.50    4.99
   2  11 -25    0.74    3.60
   2  11 -24    6.07    3.96
   2  11 -23    9.04    3.59
   2  11 -22    6.06    4.58
   2  11 -21   14.95    4.20
   2  11 -20    0.12    2.72
   2  11 -19    8.77    3.21
   2  11 -18   13.09    3.46
   2  11 -17   15.32    3.58
   2  11 -16   16.82    3.09
   2  11 -15   81.64    6.57
   2  11 -14    4.84    2.61
  -2 -11 -13   46.16    4.36
   2  11 -13   37.85    4.76
  -2  11  13   43.86    4.38
  -2  11  12   18.17    3.26
   2  11 -12   15.74    2.68
  -2 -11 -12   22.83    3.37
   2  11 -11   12.80    2.80
  -2  11  11   18.09    2.76
  -2 -11 -11   13.88    2.75
  -2 -11 -10   27.45    2.76
  -2  11  10   21.15    3.15
   2  11 -10   20.47    3.29
   2  11  -9   29.00    3.17
  -2  11   9   34.78    3.40
  -2 -11  -9   29.62    2.89
   2 -11   8    3.22    1.49
  -2 -11  -8    6.03    2.26
   2  11  -8    4.39    1.83
  -2  11   8    6.17    1.89
  -2 -11  -7   13.54    0.89
  -2 -11  -7   15.94    2.38
  -2  11   7   13.84    2.14
   2 -11   7   14.79    2.11
   2  11  -7   12.56    2.32
   2  11  -6   33.32    3.54
  -2 -11  -6   33.19    3.13
  -2 -11  -6   34.79    1.91
  -2  11   6   33.39    3.64
   2 -11   6   31.88    2.87
   2 -11   5    2.37    1.74
  -2 -11  -5   -1.00    1.75
  -2 -11  -5    0.62    0.25
   2  11  -5   -0.73    1.22
  -2  11   5   -0.13    1.25
  -2 -11  -4    9.44    1.74
   2  11  -4   13.56    1.95
  -2  11   4   11.20    1.87
   2 -11   4    7.59    1.62
  -2 -11  -3   39.09    3.46
  -2  11   3   40.74    3.22
   2 -11   3   41.23    3.23
   2  11  -3   42.02    3.54
   2  11  -2    8.92    1.71
  -2  11   2    9.61    2.09
   2 -11   2   10.28    1.73
  -2 -11  -2    9.98    2.34
   2  11  -1  298.79   14.19
   2 -11   1  293.40   11.99
  -2  11   1  323.04   13.76
  -2 -11  -1  292.40   12.30
   2  11   0   72.42    4.53
  -2 -11   0   64.93    4.54
   2 -11   0   69.18    4.44
  -2  11   0   70.44    4.16
   2  11   1  317.96   13.87
  -2 -11   1  299.50   12.67
   2 -11  -1  280.78   13.46
  -2  11  -1  312.51   12.83
  -2  11  -2   13.77    1.95
   2 -11  -2   10.14    1.86
   2  11   2    8.48    1.72
  -2 -11   2   12.07    2.09
  -2 -11   3   49.15    3.21
   2 -11  -3   49.91    3.60
   2  11   3   39.15    3.71
  -2  11  -3   39.08    3.17
   2 -11  -4    8.73    2.00
   2  11   4    9.43    1.86
  -2  11  -4   12.41    1.82
  -2 -11   4   13.50    2.23
   2 -11  -4   11.41    1.13
  -2  11  -5   -0.36    1.58
   2 -11  -5    0.75    1.38
  -2 -11   5   -0.25    1.12
   2 -11  -5    0.38    0.50
   2  11   5   -0.87    1.12
   2 -11  -6   38.21    3.27
  -2  11  -6   35.10    3.52
  -2 -11   6   29.56    3.23
   2  11   6   36.49    3.76
   2  11   7   13.35    2.39
  -2 -11   7   21.11    2.61
  -2  11  -7   14.20    2.18
   2 -11  -7   16.37    2.14
  -2 -11   8    1.74    1.36
   2 -11  -8    6.55    1.76
  -2  11  -8    5.94    2.06
   2 -11  -8    1.39    0.76
   2  11   8    4.04    2.15
  -2 -11   9   31.56    3.47
   2 -11  -9   28.73    1.65
  -2  11  -9   33.12    3.64
   2 -11  -9   35.75    2.90
   2  11   9   34.21    3.55
   2 -11 -10   23.12    1.26
  -2  11 -10   28.29    3.16
   2  11  10   24.24    3.17
   2 -11 -10   25.38    2.51
   2  11  11   12.44    2.16
   2 -11 -11   18.29    3.01
  -2  11 -11   11.67    2.19
   2  11  12   13.33    2.54
  -2  11 -12   16.91    3.04
   2 -11 -12   27.36    3.25
   2  11  13   49.62    4.70
   2 -11 -13   38.37    3.61
  -2  11 -13   43.26    4.88
   2  11  14    7.46    2.24
   2  11  15   88.79    6.95
   2  11  16   13.74    3.59
   2  11  17   12.24    2.97
   2  11  18   10.26    3.21
   2  11  19    5.81    2.72
   2  11  20    6.80    3.58
   2  11  21    8.16    3.09
   2  11  22    1.73    2.97
   2  11  23    9.17    4.46
   2  11  24    1.36    4.59
   2  11  25    0.62    3.97
   2  12 -24    3.46    4.07
   2  12 -23   11.10    3.95
   2  12 -22    5.67    2.83
   2  12 -21    4.19    4.31
   2  12 -20   -1.36    2.34
   2  12 -19   25.63    5.30
   2  12 -18    6.78    2.71
   2  12 -17   44.69    5.06
   2  12 -16    7.29    2.72
   2  12 -15   28.37    3.72
   2  12 -14   10.55    2.36
   2  12 -13   37.21    3.86
  -2 -12 -12   -1.62    1.87
   2  12 -12   -0.85    1.83
  -2  12  12    2.64    1.88
   2  12 -11   15.58    3.29
  -2 -12 -11    8.75    2.25
  -2  12  11    8.30    2.26
   2  12 -10   21.31    3.04
  -2  12  10   20.65    3.15
  -2 -12 -10   15.54    3.01
  -2 -12  -9    6.27    2.26
   2  12  -9    5.85    1.83
   2 -12   9    6.94    1.86
  -2  12   9    8.06    2.02
   2 -12   8   10.19    2.24
   2  12  -8    4.26    1.95
  -2 -12  -8    6.65    2.26
  -2  12   8    6.92    1.89
  -2  12   7    6.66    2.14
   2 -12   7    7.60    1.74
  -2 -12  -7    4.76    1.63
   2  12  -7    1.83    2.19
  -2 -12  -7    5.44    0.63
  -2  12   6   19.17    2.38
   2 -12   6   20.33    2.12
   2  12  -6   13.91    2.68
  -2 -12  -6   18.79    1.41
  -2 -12  -6   22.76    2.63
   2 -12   5   23.32    2.74
  -2 -12  -5   19.07    2.49
   2  12  -5   16.36    2.93
  -2  12   5   14.10    2.62
  -2 -12  -5   17.21    0.87
   2 -12   4   18.05    2.74
  -2 -12  -4   15.89    2.23
   2  12  -4    9.04    2.44
  -2  12   4   14.91    2.24
   2 -12   3   14.16    2.24
  -2  12   3   14.23    2.47
  -2 -12  -3   16.94    2.47
   2  12  -3   15.64    2.20
   2 -12   2    3.96    1.86
  -2  12   2    5.79    1.60
  -2 -12  -2    6.78    1.73
   2  12  -2    5.87    1.59
  -2  12   1    3.44    1.35
  -2 -12  -1    3.32    1.48
   2 -12   1    3.96    1.48
   2  12  -1    7.22    2.20
  -2 -12   0   -1.11    1.35
   2  12   0   -0.24    1.10
   2 -12   0    0.12    1.36
  -2  12   0   -0.86    1.71
   2  12   1    5.03    2.21
  -2 -12   1    5.04    1.60
   2 -12  -1    5.06    2.10
  -2  12  -1    3.30    1.47
   2  12   2    7.87    1.60
  -2 -12   2    4.93    1.60
  -2  12  -2    3.90    1.95
   2 -12  -2    6.68    1.61
  -2 -12   3   15.93    2.35
   2 -12  -3   15.64    2.61
  -2  12  -3   12.18    2.07
   2  12   3   12.71    2.47
  -2 -12   4   21.30    2.35
   2 -12  -4   19.57    2.62
   2  12   4   16.24    2.48
  -2  12  -4   15.21    2.56
   2 -12  -4   22.68    1.51
   2  12   5   15.69    2.74
  -2 -12   5   24.09    3.10
   2 -12  -5   16.47    1.25
  -2  12  -5   16.53    2.43
   2 -12  -5   15.51    2.25
   2  12   6   17.01    2.88
   2 -12  -6   15.19    2.13
  -2 -12   6   15.54    2.36
  -2  12  -6   15.06    2.43
  -2  12  -7    3.52    2.18
   2  12   7   -0.75    2.01
  -2 -12   7    3.11    1.62
   2 -12  -7    6.29    1.89
  -2 -12   8    8.21    1.99
   2 -12  -8    5.80    0.88
   2  12   8    4.16    1.89
   2 -12  -8    5.54    1.64
  -2  12  -8    3.64    2.30
   2  12   9    8.60    2.15
  -2 -12   9    5.84    1.86
  -2  12  -9    6.79    1.82
   2 -12  -9    7.21    0.89
   2 -12  -9    7.30    2.64
   2  12  10   21.29    3.30
   2 -12 -10   15.96    1.01
   2 -12 -10   19.97    2.76
  -2  12 -10   13.82    3.15
   2  12  11   10.02    2.54
  -2  12 -11    6.55    2.30
   2 -12 -11    7.77    2.76
   2  12  12    0.00    1.78
  -2  12 -12   -0.36    1.82
   2 -12 -12    2.13    2.50
   2  12  13   40.64    4.74
   2  12  14    4.85    2.36
   2  12  15   29.02    4.34
   2  12  16    2.35    2.97
   2  12  17   36.56    4.82
   2  12  18    0.00    3.21
   2  12  19   19.11    4.07
   2  12  20    7.52    4.56
   2  12  21   12.94    3.57
   2  12  22    1.60    2.96
   2  12  23    9.50    4.81
   2  12  24    9.88    5.06
   2  13 -23   -3.44    3.32
   2  13 -22    2.70    3.32
   2  13 -21    1.84    3.93
   2  13 -20    2.46    2.95
   2  13 -19    0.86    3.81
   2  13 -18   -3.08    3.20
   2  13 -17    3.95    3.58
   2  13 -16   23.11    3.83
   2  13 -15   17.59    3.34
   2  13 -14   24.71    3.97
   2  13 -13   24.90    3.61
   2  13 -12   39.18    4.37
   2  13 -11   16.13    3.00
   2  13 -10    7.79    2.31
  -2  13  10    5.66    2.52
  -2 -13 -10    6.89    2.63
  -2  13   9   28.81    3.78
   2 -13   9   28.09    3.73
   2  13  -9   24.58    3.41
  -2 -13  -9   28.83    3.13
  -2 -13  -8   11.90    3.13
  -2 -13  -8   12.96    0.76
   2  13  -8   14.13    3.41
  -2  13   8   10.81    2.51
   2 -13   8   13.83    2.49
  -2 -13  -7   32.16    2.03
   2  13  -7   30.59    3.78
   2 -13   7   34.69    3.62
  -2  13   7   28.97    3.39
  -2 -13  -7   31.29    3.76
   2 -13   6   18.72    2.87
  -2 -13  -6   21.61    2.87
   2  13  -6   18.91    2.68
  -2 -13  -6   19.22    1.79
  -2  13   6   18.13    2.88
  -2 -13  -5   62.76    2.75
  -2 -13  -5   66.99    4.48
   2 -13   5   66.36    4.74
   2  13  -5   65.19    5.37
  -2  13   5   68.68    4.86
   2 -13   4    9.71    2.24
  -2 -13  -4    9.68    1.86
   2  13  -4    6.35    1.83
  -2  13   4   14.78    2.11
   2 -13   3   51.56    3.48
  -2 -13  -3   48.73    4.08
  -2  13   3   49.97    4.95
   2  13  -3   42.90    4.03
   2  13  -2   39.01    3.79
  -2  13   2   44.73    3.70
  -2 -13  -2   44.03    3.82
   2 -13   2   48.84    3.60
   2  13  -1   63.52    5.51
  -2  13   1   71.61    5.04
   2 -13   1   67.80    4.70
  -2 -13  -1   67.33    4.31
   2  13   0    1.23    1.35
  -2 -13   0   -1.23    1.85
  -2  13   0    1.23    1.47
   2 -13   0   -0.74    1.24
  -2 -13   1   61.78    4.06
  -2  13  -1   61.25    4.65
   2  13   1   65.18    4.67
   2 -13  -1   62.44    4.82
  -2  13  -2   44.42    4.27
   2  13   2   39.50    4.31
  -2 -13   2   40.31    3.82
   2 -13  -2   45.82    3.22
   2  13   3   53.57    4.20
  -2 -13   3   49.80    4.20
   2 -13  -3   52.90    4.10
  -2  13  -3   55.09    4.39
   2 -13  -4   10.09    2.12
   2  13   4    9.17    2.11
  -2 -13   4    9.79    1.98
  -2  13  -4    9.13    2.19
   2 -13  -4   13.52    1.38
   2 -13  -5   60.94    2.99
  -2 -13   5   68.80    4.23
   2 -13  -5   57.12    4.88
   2  13   5   56.09    5.72
  -2  13  -5   67.73    5.35
   2 -13  -6   22.69    2.51
   2  13   6   20.23    2.75
  -2 -13   6   19.78    3.11
   2 -13  -6   21.53    1.39
  -2  13  -6   16.28    2.55
  -2  13  -7   31.67    3.40
   2  13   7   33.22    3.64
   2 -13  -7   31.66    3.02
  -2 -13   7   31.76    3.99
   2  13   8   11.58    2.52
  -2  13  -8   12.25    3.03
   2 -13  -8   16.09    2.77
  -2 -13   8   14.08    2.37
   2 -13  -9   31.56    4.02
   2  13   9   34.58    3.91
  -2  13  -9   28.48    3.51
  -2 -13   9   31.13    3.74
  -2  13 -10    7.63    2.91
   2 -13 -10    6.92    0.75
   2  13  10   13.79    3.42
  -2 -13  10   11.32    2.24
   2 -13 -10    5.27    2.13
   2 -13 -11   21.81    3.38
  -2  13 -11   19.75    3.03
   2  13  12   40.14    5.63
   2  13  13   23.07    3.37
   2  13  14   13.06    3.61
   2  13  15   10.79    3.35
   2  13  16   19.91    3.71
   2  13  17    2.22    2.35
   2  13  18    2.22    3.57
   2  13  19   10.95    4.55
   2  13  20    5.78    3.81
   2  13  21   -4.06    3.07
   2  13  22    3.32    3.07
   2  13  23   -7.01    4.42
   2  14 -22    1.84    3.43
   2  14 -21   22.31    5.40
   2  14 -20    1.96    2.70
   2  14 -19    1.72    3.07
   2  14 -18    5.54    2.71
   2  14 -17    2.59    3.70
   2  14 -16   16.06    3.95
   2  14 -15    2.60    2.23
   2  14 -14    1.37    2.23
   2  14 -13    7.47    2.61
   2  14 -12   12.72    2.87
   2  14 -11   21.50    3.25
   2  14 -10   10.39    2.38
   2 -14   9   11.71    3.12
  -2 -14  -9    5.51    3.01
   2 -14   8   11.61    2.87
  -2 -14  -8    8.17    0.75
  -2 -14  -8    8.89    2.63
  -2  14   8   13.05    2.38
  -2 -14  -7   37.53    2.41
   2 -14   7   35.60    4.25
  -2  14   7   34.94    4.13
   2  14  -7   31.44    4.02
  -2 -14  -7   35.51    3.25
  -2 -14  -6    3.99    2.74
   2  14  -6    2.56    1.83
  -2  14   6    0.25    2.37
   2 -14   6    4.12    1.87
  -2 -14  -6    5.52    1.03
  -2 -14  -5   21.15    2.86
  -2 -14  -5   22.45    1.25
  -2  14   5   24.78    2.99
   2 -14   5   26.82    2.87
   2  14  -5   12.82    3.30
   2  14  -4   11.73    3.06
  -2  14   4   15.76    2.48
   2 -14   4   12.95    2.37
  -2 -14  -4   14.14    2.98
   2 -14   3   34.30    4.10
  -2 -14  -3   39.46    3.59
   2  14  -3   36.32    4.16
  -2  14   3   33.14    3.46
  -2  14   2  164.57   11.59
  -2 -14  -2  175.11    9.63
   2  14  -2  195.09   11.39
   2 -14   2  173.66    9.31
  -2 -14  -1   10.84    2.34
   2  14  -1   11.39    2.57
  -2  14   1    7.74    2.09
   2 -14   1   14.61    2.23
   2 -14   0   10.52    2.48
  -2  14   0   16.80    2.70
  -2 -14   0   14.04    2.22
   2  14   0   14.59    2.70
   2 -14  -1   13.37    2.72
   2  14   1   12.16    2.21
  -2 -14   1    9.36    2.71
  -2  14  -1    7.34    2.08
   2 -14  -2  175.28    9.18
  -2  14  -2  172.60   10.63
  -2 -14   2  174.56   10.62
   2  14   2  182.20   11.58
  -2  14  -3   33.91    3.78
   2 -14  -3   31.43    3.23
   2  14   3   34.32    3.46
  -2 -14   3   30.78    3.46
   2 -14  -4   14.50    1.50
   2  14   4   11.27    2.97
  -2  14  -4   10.11    2.56
  -2 -14   4   10.16    2.11
   2 -14  -4   10.46    2.24
   2 -14  -5   19.61    2.37
  -2  14  -5   18.37    2.92
   2 -14  -5   24.53    1.74
  -2 -14   5   20.37    2.98
   2  14   5   20.75    3.60
   2  14   6    1.50    1.50
   2 -14  -6    6.14    2.51
   2 -14  -6    4.15    0.75
  -2  14  -6    4.25    1.82
  -2 -14   6    3.11    2.61
   2  14   7   33.92    3.76
  -2 -14   7   29.91    3.87
  -2  14  -7   35.68    3.76
   2 -14  -7   34.38    4.14
   2 -14  -8   14.32    2.39
  -2 -14   8   12.22    3.12
  -2  14  -8   11.76    3.15
   2 -14  -9    6.81    1.13
  -2 -14   9    5.61    2.87
   2 -14  -9   10.68    3.02
   2 -14 -10    5.77    2.76
   2 -14 -10    7.05    0.76
  -2 -14  10   15.96    3.24
   2  14  11   22.31    3.26
   2  14  12   17.88    3.75
   2  14  13    7.36    3.12
   2  14  14    4.23    2.86
   2  14  15    4.46    3.22
   2  14  16   22.01    4.08
   2  14  17    1.48    2.71
   2  14  18    1.35    4.92
   2  14  19    7.50    3.32
   2  14  20    5.52    3.93
   2  14  21   18.76    5.03
   2  14  22   -1.84    4.78
   2  15 -21    1.47    3.30
   2  15 -20   16.30    5.27
   2  15 -19   -1.10    2.95
   2  15 -18   28.03    5.04
   2  15 -17    6.90    3.82
   2  15 -16   29.40    4.69
   2  15 -15    7.06    3.10
   2  15 -14   22.47    4.22
   2  15 -13    7.34    3.24
   2  15 -12   27.19    4.12
   2  15 -11   19.36    3.25
  -2 -15 -10   33.14    4.25
   2 -15  10   40.99    4.49
  -2 -15  -9   47.79    5.26
   2 -15   9   42.81    4.50
   2 -15   8    2.37    2.00
  -2 -15  -8    1.88    2.00
  -2 -15  -8    2.39    0.63
  -2 -15  -7   95.44    6.62
  -2 -15  -7   84.56    5.08
   2 -15   7   89.61    6.88
  -2 -15  -6   15.96    2.74
  -2 -15  -6   14.02    1.80
   2 -15   6   20.74    3.12
  -2 -15  -5   38.01    1.87
   2 -15   5   35.56    3.74
  -2  15   5   39.32    4.48
  -2 -15  -5   34.58    4.48
  -2  15   4    2.85    1.74
   2  15  -4    3.06    1.83
   2 -15   4    1.00    1.62
  -2 -15  -4    1.49    2.61
  -2 -15  -3    6.56    1.98
  -2  15   3    7.42    2.35
   2 -15   3   10.82    2.36
   2  15  -3   12.48    3.06
  -2 -15  -2   14.70    2.47
   2  15  -2   13.11    3.18
   2 -15   2   19.61    3.23
  -2  15   2   18.13    2.84
  -2 -15  -1    1.60    1.73
   2  15  -1   -1.35    2.33
  -2  15   1    0.12    1.60
   2 -15   1   -2.98    2.23
   2 -15   0   49.19    4.09
   2  15   0   44.56    5.03
  -2 -15   0   51.03    4.07
  -2  15   0   49.95    4.66
   2 -15  -1   -0.25    1.98
   2  15   1    3.69    2.58
  -2 -15   1    0.86    1.60
  -2  15  -1   -0.37    1.71
   2 -15  -2   15.76    3.10
  -2  15  -2   14.92    2.81
   2  15   2   14.78    3.08
  -2 -15   2   15.43    2.35
  -2 -15   3    7.91    2.23
   2  15   3   12.10    2.84
   2 -15  -3    6.96    2.73
  -2  15  -3    6.35    2.32
  -2  15  -4    1.46    1.83
   2 -15  -4    2.12    0.87
  -2 -15   4    1.12    1.86
   2 -15  -4    0.25    2.49
   2  15   4    2.48    2.48
  -2 -15   5   41.49    4.60
  -2  15  -5   35.54    3.90
   2 -15  -5   42.30    2.74
   2 -15  -5   43.59    4.37
   2 -15  -6   20.15    3.25
   2 -15  -6   16.48    1.26
  -2 -15   6   16.68    3.36
  -2  15  -6    7.66    2.43
   2 -15  -7   79.00    6.40
  -2 -15   7   99.51    6.62
  -2 -15   8    7.12    3.12
   2 -15  -8    3.14    2.01
  -2 -15   9   50.59    5.00
   2 -15  -9   40.91    2.65
   2 -15  -9   42.56    4.27
   2 -15 -10   32.48    2.02
   2 -15 -10   38.39    4.02
  -2 -15  10   31.85    3.87
   2  15  11   18.79    3.76
   2  15  12   23.13    3.75
   2  15  13    1.37    3.37
   2  15  14   18.28    3.86
   2  15  15    5.70    3.84
   2  15  16   26.96    4.82
   2  15  17   -0.74    2.47
   2  15  18   26.57    6.03
   2  15  19    3.19    2.82
   2  15  20   21.57    5.27
   2  15  21    3.67    3.67
   2  16 -20    7.83    4.77
   2  16 -19   -1.47    3.31
   2  16 -18   -0.49    4.30
   2  16 -17    0.00    2.83
   2  16 -16    1.36    2.59
   2  16 -15    8.29    4.09
   2  16 -14   14.89    4.47
   2  16 -13   20.90    4.73
   2  16 -12    7.85    3.86
   2  16 -11   23.35    4.50
  -2 -16 -10   56.87    5.38
   2 -16  10   58.28    5.75
  -2 -16  -9   32.38    3.88
   2 -16   9   36.48    4.25
  -2 -16  -8   28.53    1.89
  -2 -16  -8   19.50    4.00
   2 -16   8   26.63    4.00
   2 -16   7   43.13    4.50
  -2 -16  -7   36.60    3.05
  -2 -16  -7   43.07    4.25
  -2 -16  -6   68.55    6.73
   2 -16   6   69.20    6.37
  -2 -16  -6   63.18    5.41
  -2 -16  -5   23.26    3.36
  -2 -16  -5   30.11    1.49
   2 -16   5   30.57    3.74
  -2 -16  -4  103.86    7.82
   2 -16   4   78.73    5.98
   2 -16   3   29.85    4.23
  -2 -16  -3   39.25    4.71
  -2 -16  -2   17.80    2.72
   2 -16   2   19.50    3.60
  -2 -16  -1   11.60    2.72
   2 -16   1   10.17    2.36
  -2 -16   0   32.94    4.44
   2 -16   0   34.11    3.72
  -2 -16   1   11.72    2.22
   2 -16  -1   12.28    3.23
   2 -16  -2   14.90    3.85
  -2 -16   2   17.79    2.96
  -2 -16   3   38.72    4.70
   2 -16  -3   30.60    4.98
  -2 -16   4   87.52    6.70
   2 -16  -4   84.22    4.99
   2 -16  -4   81.02    6.23
  -2 -16   5   29.81    3.85
   2 -16  -5   28.11    1.99
   2 -16  -5   32.73    3.75
   2 -16  -6   59.44    5.38
  -2 -16   6   73.45    5.61
   2 -16  -7   35.34    4.01
  -2 -16   7   33.05    4.24
  -2 -16   8   31.60    4.12
   2 -16  -8   21.83    3.64
  -2 -16   9   31.75    4.13
   2 -16  -9   23.00    2.14
   2 -16  -9   31.99    3.76
   2 -16 -10   54.92    6.15
   2 -16 -10   53.13    3.15
  -2 -16  10   59.41    5.63
   2  16  11   19.66    4.01
   2  16  12    4.62    2.50
   2  16  13   21.20    3.74
   2  16  14   19.03    3.98
   2  16  15    2.60    3.47
   2  16  16    2.84    3.96
   2  16  17    1.36    2.96
   2  16  18    5.90    2.95
   2  16  19    4.78    4.54
   2  16  20    6.98    3.55
   2  17 -19   -0.37    3.06
   2  17 -18   15.59    4.54
   2  17 -17   -2.71    2.59
   2  17 -16    6.79    4.44
   2  17 -15    5.20    4.83
   2  17 -14   14.39    3.72
   2  17 -13    6.22    2.61
   2  17 -12   12.96    3.61
   2  17 -11    2.87    2.62
   2 -17  10    6.62    3.50
  -2 -17 -10    6.12    3.62
  -2 -17  -9   -4.62    3.00
   2 -17   9   -0.38    2.00
  -2 -17  -8   40.72    4.87
   2 -17   8   41.64    5.00
   2 -17   7    1.37    2.00
  -2 -17  -7    2.03    1.14
  -2 -17  -7    0.00    2.00
  -2 -17  -6    5.23    2.49
   2 -17   6    2.62    1.87
  -2 -17  -6    1.03    1.29
  -2 -17  -5    0.25    1.87
   2 -17   5    4.74    2.74
   2 -17   4   -1.50    2.62
  -2 -17  -4   -0.25    1.99
   2 -17   3    8.58    3.11
  -2 -17  -3    7.31    3.22
  -2 -17  -2    4.58    2.35
   2 -17   2    2.86    1.99
  -2 -17  -1   -0.86    2.10
   2 -17   1    4.35    2.11
  -2 -17   0   33.34    4.69
   2 -17   0   38.36    4.59
   2 -17  -1    1.49    1.99
  -2 -17   1    0.00    2.72
  -2 -17   2    4.82    2.35
   2 -17  -2    2.86    2.61
   2 -17  -3    5.35    2.49
  -2 -17   3   12.13    2.48
   2 -17  -4    0.62    2.00
   2 -17  -4    1.74    1.12
  -2 -17   4    3.35    2.36
   2 -17  -5    3.12    2.87
   2 -17  -5    7.22    1.12
  -2 -17   5    2.98    1.99
   2 -17  -6    3.88    2.13
  -2 -17   6    1.24    2.99
  -2 -17   7    2.62    3.12
   2 -17  -7    5.39    3.13
  -2 -17   8   35.35    5.00
   2 -17  -8   36.87    4.01
  -2 -17   9   -1.13    2.13
   2 -17  -9    2.01    0.75
   2 -17  -9    4.39    3.64
  -2 -17  10   10.01    3.13
   2 -17 -10    5.14    2.38
   2  17  11    6.13    3.00
   2  17  12    5.12    2.87
   2  17  13   -0.12    2.37
   2  17  14   20.39    4.10
   2  17  15    2.11    3.10
   2  17  16   10.38    4.33
   2  17  17   -2.96    3.20
   2  17  18   11.80    3.81
   2  17  19    0.12    4.66
   2  18 -17   -1.85    4.43
   2  18 -16    6.05    3.33
   2  18 -15   10.27    3.22
   2  18 -14    3.47    3.35
   2  18 -13    2.36    3.11
   2  18 -12   -2.24    2.99
   2  18 -11   15.22    3.87
   2 -18  10    9.12    3.75
  -2 -18 -10    1.25    2.37
  -2 -18  -9   14.36    3.87
   2 -18   9   10.63    3.63
   2 -18   8   23.63    4.63
  -2 -18  -8   28.84    4.74
   2 -18   7    1.75    2.50
  -2 -18  -7    7.98    2.62
   2 -18   6    2.87    3.12
  -2 -18  -6    2.99    2.62
   2 -18   5    5.11    2.25
  -2 -18  -5    1.74    3.23
  -2 -18  -4   22.10    3.60
   2 -18   4   17.82    3.61
  -2 -18  -3   -5.70    3.22
   2 -18   3   -0.12    1.99
   2 -18   2   16.16    4.10
  -2 -18  -2   17.21    3.47
  -2 -18  -1    5.69    2.72
   2 -18   1   14.66    3.48
   2 -18   0   32.31    4.10
  -2 -18   0   28.43    4.70
  -2 -18   1    9.15    2.72
   2 -18  -1   11.44    2.86
   2 -18  -2   18.66    3.61
  -2 -18   2   12.37    3.34
   2 -18  -3   -0.87    2.12
  -2 -18   3   -1.49    3.22
  -2 -18   4   22.32    4.22
   2 -18  -4   26.70    2.24
   2 -18  -4   13.72    3.24
   2 -18  -5    3.12    2.87
  -2 -18   5    4.97    2.61
  -2 -18   6    3.48    2.49
   2 -18  -6    5.51    2.50
   2 -18  -7    2.38    2.13
  -2 -18   7    1.12    3.12
  -2 -18   8   31.84    5.25
   2 -18  -8   17.55    4.14
   2 -18  -9   12.54    3.76
  -2 -18   9   15.51    3.50
  -2 -18  10    4.01    2.38
   2 -18 -10    4.51    2.88
   2  18  11   13.27    3.63
   2  18  12    8.62    3.62
   2  18  13    4.74    2.99
   2  18  14    1.74    2.98
   2  18  15    5.33    3.22
   2  18  16   -0.62    2.84
   2  18  17    9.61    4.68
   2  18  18    2.58    4.05
   2  19 -16   11.48    3.95
   2  19 -15    4.45    3.71
   2  19 -14   15.13    5.58
   2  19 -13    3.85    4.48
   2  19 -12   19.55    5.36
   2  19 -11    5.86    4.61
   2 -19  10   -2.00    3.50
  -2 -19 -10    7.11    3.99
  -2 -19  -9    4.62    4.12
   2 -19   9   11.75    3.38
  -2 -19  -8    9.49    3.25
   2 -19   8    8.62    3.12
   2 -19   7   27.10    5.12
  -2 -19  -7   22.08    4.12
  -2 -19  -6   10.47    4.11
   2 -19   6    6.49    2.75
   2 -19   5   22.20    3.87
  -2 -19  -5   15.93    3.86
   2 -19   4   18.06    4.86
  -2 -19  -4   11.30    3.48
   2 -19   3   12.94    3.86
  -2 -19  -3   12.40    3.85
  -2 -19  -2    0.37    2.23
   2 -19   2    1.37    2.49
   2 -19   1    6.96    2.61
  -2 -19  -1    7.80    3.47
  -2 -19   0   -0.12    2.10
   2 -19   0   -3.48    2.98
  -2 -19   1    7.54    2.84
   2 -19  -1   11.20    2.99
   2 -19  -2    1.74    3.11
  -2 -19   2   -3.96    2.97
   2 -19  -3   12.97    3.12
  -2 -19   3   11.15    3.22
   2 -19  -4   11.48    3.87
  -2 -19   4    8.80    3.35
  -2 -19   5   20.86    4.60
   2 -19  -5   16.00    3.75
   2 -19  -6   11.14    3.50
  -2 -19   6   13.19    3.36
  -2 -19   7   22.06    4.24
   2 -19  -7   27.81    4.38
  -2 -19   8    6.99    3.62
   2 -19  -8    8.40    2.63
  -2 -19   9   16.25    3.63
   2 -19  -9   13.04    4.14
  -2 -19  10    4.01    2.50
   2 -19 -10    0.75    3.76
   2  19  11    2.75    4.13
   2  19  12    8.25    3.37
   2  19  13    6.48    4.36
   2  19  14   11.94    4.60
   2  19  15    1.74    4.46
   2  19  16    8.16    3.83
   2  20 -14    4.34    4.22
   2  20 -13    7.58    3.48
   2  20 -12    3.24    3.36
   2  20 -11   14.71    4.49
   2 -20  10    2.37    4.12
  -2 -20 -10    5.24    3.24
  -2 -20  -9    5.74    3.62
   2 -20   9    8.24    3.00
  -2 -20  -8    9.61    3.25
   2 -20   8    5.87    4.25
  -2 -20  -7   -0.87    3.99
   2 -20   7   -0.12    2.50
  -2 -20  -6    7.48    3.86
   2 -20   6   -0.75    2.49
   2 -20   5    1.37    3.74
  -2 -20  -5    0.75    2.49
   2 -20   4   -0.87    2.24
  -2 -20  -4    1.86    2.49
   2 -20   3    1.24    2.49
  -2 -20  -3   -3.23    3.60
  -2 -20  -2    6.94    3.10
   2 -20   2   14.06    4.23
  -2 -20  -1   11.89    4.33
   2 -20   1   12.69    3.48
   2 -20   0   16.92    4.48
  -2 -20   0    8.66    3.34
   2 -20  -1   12.82    3.49
  -2 -20   1    5.94    4.08
  -2 -20   2    8.17    3.09
   2 -20  -2   14.46    4.24
  -2 -20   3    1.11    2.23
   2 -20  -3   -0.12    2.62
   2 -20  -4   -4.37    3.37
  -2 -20   4   -2.11    2.60
   2 -20  -5    0.00    2.50
  -2 -20   5   -0.62    2.48
  -2 -20   6    3.48    3.85
   2 -20  -6    1.63    2.75
   2 -20  -7   -2.88    3.63
  -2 -20   7   -0.37    2.74
  -2 -20   8    7.73    2.87
   2 -20  -8    2.63    3.01
  -2 -20   9   13.37    3.87
   2 -20  -9    5.39    3.13
   2 -20 -10    1.88    2.88
  -2 -20  10    3.50    3.13
   2  20  11   12.51    4.13
   2  20  12    5.37    3.62
   2  20  13    4.61    3.99
   2  20  14    9.08    3.61
   2  21 -11    4.61    3.86
   2 -21  10   -0.12    3.99
  -2 -21 -10   -1.25    3.24
   2 -21   9    3.24    2.87
  -2 -21  -9  -10.98    4.37
   2 -21   8    4.74    4.24
  -2 -21  -8   17.10    4.99
  -2 -21  -7    6.74    4.87
   2 -21   7    1.12    2.74
   2 -21   6    3.37    4.11
  -2 -21  -6    9.72    3.74
   2 -21   5    7.35    3.61
  -2 -21  -5    7.84    3.49
   2 -21   4    4.36    3.86
  -2 -21  -4    3.73    3.98
   2 -21   3    7.59    2.86
  -2 -21  -3   16.89    3.97
  -2 -21  -2    2.85    2.98
   2 -21   2    1.99    2.74
  -2 -21  -1   56.14    6.82
   2 -21   1   50.90    6.97
  -2 -21   0    6.69    3.10
   2 -21   0    7.35    3.36
  -2 -21   1   58.06    7.43
   2 -21  -1   46.85    7.10
  -2 -21   2    3.84    3.10
   2 -21  -2    0.87    3.74
  -2 -21   3    9.29    4.34
   2 -21  -3    5.49    3.25
  -2 -21   4    8.93    3.22
   2 -21  -4    8.12    4.12
  -2 -21   5   17.38    4.47
   2 -21  -5    9.76    3.88
  -2 -21   6    8.20    3.36
   2 -21  -6    8.14    3.26
   2 -21  -7    0.75    3.01
  -2 -21   7    3.24    4.11
  -2 -21   8   11.34    4.11
   2 -21  -8    6.14    4.51
   2 -21  -9    2.76    4.39
  -2 -21   9   -3.99    4.37
  -2 -21  10    1.88    3.13
   2 -21 -10   -0.38    4.51
   2  21  11    0.00    4.50
   2  21  12   12.62    5.37
   2 -22   8   -2.74    2.74
  -2 -22  -8    0.25    3.25
  -2 -22  -7    2.62    3.37
   2 -22   7   11.71    5.23
   2 -22   6    1.37    3.11
  -2 -22  -6    5.11    3.12
   2 -22   5    2.37    4.48
  -2 -22  -5    4.86    3.36
  -2 -22  -4   10.45    4.98
   2 -22   4    5.10    3.73
   2 -22   3    7.96    4.60
  -2 -22  -3    3.35    3.60
  -2 -22  -2   13.16    4.10
   2 -22   2   10.45    3.98
  -2 -22  -1   -2.85    4.34
   2 -22   1   -1.37    3.98
  -2 -22   0   10.16    4.34
   2 -22   0   12.95    4.11
  -2 -22   1   -0.37    3.22
   2 -22  -1    1.62    2.99
   2 -22  -2   12.48    4.99
  -2 -22   2    8.05    4.95
  -2 -22   3    4.96    3.34
   2 -22  -3    4.87    3.62
  -2 -22   4    0.25    4.46
   2 -22  -4    5.13    3.50
   2 -22  -5   11.76    4.88
  -2 -22   5    6.45    3.35
   2 -22  -6    1.13    3.38
  -2 -22   6   -0.37    4.35
  -2 -22   7    1.12    3.11
   2 -22  -7    8.77    3.89
   2 -22  -8   -4.64    3.13
  -2 -22   8    2.99    3.24
   2  23  -2   -0.87    3.24
   2  23  -1    1.87    4.86
   2  23   0   -2.74    2.62
   2  23   2   -0.12    3.12
  -3   0   0   -0.25    0.64
   3   0   0   -0.88    0.76
   3   0   0   -0.25    0.38
   3   0   0    0.25    0.13
   3   0   1    1.52    0.25
   3   0   1    2.65    0.76
  -3   0  -1    0.64    0.51
   3   0  -1    0.89    0.51
  -3   0   1    0.76    0.64
  -3   0   1    1.03    0.90
   3   0   2   43.92    2.17
   3   0  -2   39.00    2.31
  -3   0  -2   41.92    1.96
  -3   0   2   40.73    2.05
  -3   0   3   41.61    2.31
  -3   0  -3   40.36    1.97
   3   0  -3   41.97    2.30
  -3   0  -4   29.84    1.61
   3   0  -4   28.38    1.91
  -3   0   4   28.13    1.80
  -3   0   5  172.44    7.83
   3   0  -5  178.51    7.65
  -3   0  -5  181.73    7.36
   3   0  -6  124.12    5.71
  -3   0  -6  122.07    5.50
  -3   0   6  132.96    6.03
  -3   0  -7  472.28   17.70
   3   0  -7  480.23   18.83
  -3   0   7  479.83   19.97
  -3   0   8   19.41    1.66
   3   0  -8   23.70    1.94
  -3   0  -8   22.45    1.76
   3   0  -9  104.02    5.32
  -3   0  -9  114.43    5.16
   3   0 -10  322.42   12.86
  -3   0 -10  310.05   12.74
   3   0 -11  518.08   19.49
  -3   0 -11  522.81   19.83
  -3   0 -12   61.12    3.41
   3   0 -12   63.97    3.89
   3   0 -13  250.85   11.02
  -3   0 -13  245.91    9.99
  -3   0 -14  106.61    5.81
   3   0 -14   98.45    5.57
   3   0 -15   13.44    2.07
  -3   0 -15   12.49    2.52
   3   0 -16  345.80   15.27
  -3   0 -16  340.05   15.05
  -3   0 -17  186.05    9.23
   3   0 -17  181.70    9.69
  -3   0 -18    0.13    1.64
   3   0 -18    2.45    1.80
   3   0  19   60.77    5.54
   3   0 -20    6.43    2.83
  -3   0 -20    3.53    2.14
   3   0 -21    4.62    2.05
  -3   0 -21    2.90    2.27
  -3   0 -22   98.66    7.44
   3   0 -22   92.45    9.11
   3   0 -23   15.75    3.84
  -3   0 -23   17.88    3.78
  -3   0 -24   52.47    6.55
   3   0 -24   49.33    6.26
  -3   0 -25    1.51    2.89
   3   0 -25    1.02    2.81
   3   0 -26    8.66    4.71
  -3   0 -26   10.68    3.64
  -3   0 -27   22.72    5.90
   3   0 -27   12.46    3.94
   3   0 -28   10.53    4.57
  -3   0 -28   11.79    4.52
   3   1 -28    5.56    3.79
  -3  -1 -28    2.52    3.78
  -3  -1 -27    0.88    3.28
   3   1 -27    1.27    4.43
   3   1 -26    3.04    3.04
   3   1 -25    6.35    3.43
  -3  -1 -25    3.92    3.03
  -3  -1 -24    0.25    3.67
   3   1 -24    0.38    2.04
   3   1 -23   17.58    4.08
  -3   1  23   14.57    3.45
  -3  -1 -23   14.04    3.29
   3   1 -22    5.23    2.68
  -3  -1 -22    5.06    3.29
  -3   1  22    3.71    1.92
  -3  -1 -21   -0.25    1.90
  -3   1  21    1.53    2.17
   3   1 -21    4.73    2.43
  -3  -1 -20    6.07    2.91
   3   1 -20    5.37    2.43
  -3   1  20    8.55    2.04
  -3  -1 -19    3.67    1.90
  -3   1  19    1.66    1.40
   3   1 -19    2.69    2.69
   3   1 -18   34.64    4.11
  -3  -1 -18   31.25    3.80
  -3  -1 -17   37.82    3.42
   3   1 -17   43.80    3.73
   3   1 -16    2.19    1.67
  -3  -1 -16    1.52    1.64
   3   1 -15  221.45   10.06
   3   1 -14   15.07    2.19
  -3  -1 -14   13.88    2.78
  -3  -1 -13  382.50   15.53
   3   1 -13  380.05   15.37
  -3  -1 -12   93.70    5.16
   3   1 -12  103.62    4.78
  -3   1  12   98.98    4.34
  -3   1  11   42.06    2.68
  -3  -1 -11   41.92    3.01
   3   1 -11   44.60    3.10
  -3   1  10   45.53    2.93
  -3  -1 -10   39.19    2.63
  -3  -1  -9   42.95    2.50
  -3   1   9   48.13    2.68
  -3  -1  -8  136.98    6.23
  -3   1   8  135.72    5.63
  -3  -1  -7  397.19   15.89
  -3   1   7  425.16   16.52
  -3  -1  -6   20.61    1.73
  -3   1   6   19.21    1.79
  -3   1   5   84.92    4.61
  -3  -1  -5   90.10    4.06
  -3   1   4   15.77    1.10
  -3  -1  -4   12.64    1.10
  -3   1   4   16.50    1.28
  -3   1   3  375.02   15.31
  -3   1   3  366.48   13.86
   3   1  -3  363.97   14.90
  -3  -1  -3  388.49   13.84
  -3  -1  -2  152.71    5.91
   3   1  -2  150.05    5.87
   3   1  -2  146.56    7.03
  -3   1   2  150.89    5.87
  -3   1   2  145.00    6.47
  -3   1   2  137.03    6.30
  -3  -1  -1  376.21   15.11
   3   1  -1  408.39   14.04
   3  -1   1  365.17   14.92
   3   1  -1  402.11   15.65
  -3   1   1  367.62   15.01
  -3  -1  -1  429.72   14.39
   3   1   0  247.74    8.73
   3   1   0  241.27   10.10
   3  -1   0  203.91    9.10
   3  -1   0  230.90    7.90
  -3  -1   0  235.31    9.72
   3   1   0  221.33    9.30
  -3  -1   0  237.16    8.42
  -3  -1   0  223.51    9.85
  -3   1   0  230.89    9.44
   3   1   1  363.29   15.50
   3   1   1  434.02   15.02
   3   1   1  414.55   15.82
  -3  -1   1  420.78   14.51
  -3  -1   1  412.36   16.84
   3  -1  -1  428.40   14.38
   3  -1  -1  366.37   14.80
  -3   1  -1  407.33   13.90
   3  -1  -1  415.55   16.19
   3  -1  -2  134.11    5.88
  -3  -1   2  145.81    6.18
   3   1   2  142.37    5.51
   3   1   2  118.97    5.69
   3  -1  -2  139.57    5.49
  -3  -1   3  364.51   15.07
   3   1   3  378.93   14.68
   3  -1  -3  382.78   13.79
   3  -1  -3  371.48   14.13
   3  -1  -4   17.28    1.14
  -3  -1   4   17.59    1.80
   3  -1  -4   14.85    1.41
   3   1   4   15.16    1.24
  -3  -1   5   86.77    4.11
   3   1   5   92.22    4.86
   3  -1  -5   87.47    4.07
   3  -1  -5   85.12    4.33
   3   1   6   17.07    1.62
   3  -1  -6   17.86    1.28
   3   1   7  432.89   18.13
  -3   1  -7  412.20   16.50
   3   1   8  147.74    6.87
   3  -1  -8  136.91    6.18
  -3   1  -8  148.26    6.55
   3  -1  -9   40.93    2.71
  -3   1  -9   51.74    2.77
   3  -1 -10   45.77    2.84
  -3   1 -10   45.73    3.02
   3  -1 -11   45.05    2.71
  -3   1 -11   41.47    3.14
  -3   1 -12  105.82    5.29
   3  -1 -12  103.47    5.05
  -3   1 -13  398.68   14.51
   3  -1 -13  367.58   14.77
  -3   1 -14    8.30    1.51
   3  -1 -14   10.47    2.07
  -3   1 -15  197.80    8.82
   3  -1 -15  212.28    9.71
  -3   1 -16    2.26    1.38
   3  -1 -16    4.14    1.68
   3  -1 -17   46.12    4.26
  -3   1 -17   49.36    4.02
   3  -1 -18   28.66    3.62
  -3   1 -18   35.53    3.89
   3  -1 -19   -0.77    2.32
  -3   1 -19    3.01    1.76
   3  -1 -20    7.60    2.06
  -3   1 -20    7.40    2.13
   3  -1 -21    4.12    3.22
  -3   1 -21    4.64    3.13
   3  -1 -22    5.01    2.06
  -3   1 -22    7.02    2.26
   3  -1 -23   15.67    3.85
  -3   1 -23   18.53    3.76
   3   1  24    0.64    2.82
   3  -1 -25    7.55    3.20
  -3   1 -25    8.38    3.13
   3  -1 -26   -3.83    4.22
  -3   1 -26    2.87    3.12
   3  -1 -27   -2.17    3.32
  -3   1 -27    1.00    3.24
  -3   1 -28    3.49    5.36
   3  -1 -28    2.55    5.22
   3   2 -28    6.28    4.65
  -3  -2 -28    7.08    5.31
   3   2 -27    6.79    3.65
  -3  -2 -27    3.16    3.67
  -3  -2 -26    5.57    4.30
   3   2 -26   10.71    3.65
   3   2 -25   11.36    3.66
  -3  -2 -25   10.51    3.55
  -3  -2 -24   13.81    4.18
   3   2 -24   11.00    3.79
  -3  -2 -23   14.96    3.04
   3   2 -23    8.10    3.54
   3   2 -22   12.42    3.80
  -3  -2 -22   21.67    3.42
   3   2 -21    9.77    2.79
  -3   2  21   11.12    2.17
  -3  -2 -21    7.86    2.66
  -3  -2 -20   38.77    4.18
  -3   2  20   41.12    4.47
   3   2 -20   37.87    4.32
   3   2 -19   99.73    7.00
  -3   2  19  100.83    7.54
   3   2 -18   14.90    2.80
  -3   2  18    9.57    1.79
  -3  -2 -18    3.16    2.53
   3   2 -17   33.77    3.31
  -3  -2 -17   31.86    3.67
  -3   2  17   32.38    2.93
  -3   2  16  156.23    8.29
   3   2 -16  160.89    8.30
  -3  -2 -16  152.38    8.34
  -3   2  15    0.76    0.89
   3   2 -15    2.04    1.40
  -3  -2 -15    2.14    1.51
   3   2 -14   88.01    5.11
  -3  -2 -14   90.96    5.54
  -3   2  14   86.36    4.84
  -3  -2 -13    8.41    1.63
  -3   2  13    9.42    1.40
   3   2 -12   66.88    3.57
  -3  -2 -11  125.46    6.25
  -3   2  11  143.35    6.63
  -3  -2 -10  104.90    4.98
  -3   2  10  107.85    4.72
  -3  -2  -9  117.20    9.92
  -3   2   9  141.16    6.63
  -3   2   9  132.27    5.87
  -3   2   8  139.97    6.26
  -3   2   8  142.45    6.87
  -3  -2  -8  134.13    5.94
  -3   2   7  129.16    6.15
  -3   2   7  135.87    6.26
  -3  -2  -7  143.52    6.79
  -3  -2  -6   33.63    2.10
  -3   2   6   36.73    2.29
  -3   2   6   34.79    2.29
  -3   2   5  309.05   12.21
  -3   2   5  301.34   12.85
  -3  -2  -5  313.69   12.48
  -3   2   4   36.49    2.18
  -3  -2  -4   37.46    2.24
  -3   2   4   36.74    2.03
   3   2  -4   37.87    2.33
  -3  -2  -3  921.61   31.12
  -3   2   3  905.41   31.33
  -3   2   3  837.11   31.37
  -3   2   2 1606.49   60.05
  -3  -2  -2 1514.00   55.82
  -3   2   2 1697.48   54.96
   3   2  -2 1724.34   55.97
  -3  -2  -2 1755.59   58.96
  -3  -2  -1  599.38   21.40
   3   2  -1  607.60   21.11
  -3   2   1  527.11   21.67
  -3  -2  -1  547.85   22.40
  -3  -2  -1  632.74   20.86
   3  -2   1  595.60   20.66
   3   2  -1  605.90   23.36
  -3   2   1  626.84   21.63
   3   2   0   56.51    2.81
   3   2   0   54.48    2.57
  -3  -2   0   51.26    2.84
   3  -2   0   48.05    2.66
  -3   2   0   54.64    2.58
   3  -2   0   52.32    2.45
  -3  -2   0   56.43    2.56
   3  -2  -1  616.14   20.32
   3   2   1  628.90   22.00
   3   2   1  568.17   21.99
   3   2   1  547.46   21.82
  -3  -2   1  597.89   20.46
  -3  -2   1  583.79   22.06
  -3   2  -1  582.36   20.61
   3  -2  -1  519.78   21.49
   3  -2  -2 1622.44   54.82
   3  -2  -2 1469.44   56.81
   3   2   2 1583.24   56.19
   3  -2  -2 1681.36   54.17
  -3   2  -2 1677.02   53.03
   3   2   2 1409.24   54.36
  -3  -2   2 1636.07   53.07
  -3  -2   2 1658.44   58.94
   3   2   2 1772.82   59.32
  -3   2  -3  945.75   31.68
  -3  -2   3  935.46   34.11
   3   2   3  875.96   33.12
   3   2   3  816.78   32.38
   3  -2  -3  935.80   32.18
   3  -2  -3  942.10   32.75
   3   2   4   34.97    2.00
   3  -2  -4   34.01    1.80
   3  -2  -4   33.55    1.87
   3  -2  -5  315.79   12.25
   3  -2  -5  330.57   14.21
   3  -2  -6   38.62    2.16
   3   2   6   38.16    2.48
   3  -2  -6   35.72    2.13
   3   2   7  134.93    7.31
   3  -2  -7  134.76    6.56
   3  -2  -8  123.88    6.08
   3   2   8  134.76    6.69
   3   2   9  125.19    6.81
   3  -2  -9  129.35    6.23
   3   2  10  111.29    5.82
   3  -2 -10  108.00    5.23
   3   2  11  132.86    7.18
   3  -2 -11  128.27    6.02
   3  -2 -12   66.15    3.85
  -3   2 -12   61.72    3.75
  -3   2 -13   10.60    2.00
   3  -2 -13    5.39    1.67
   3  -2 -14   80.90    5.53
  -3   2 -14   83.43    4.75
   3  -2 -15    4.25    1.67
  -3   2 -15   -3.49    1.87
  -3   2 -16  143.75    8.24
   3  -2 -16  153.33    8.00
   3  -2 -17   33.26    3.48
  -3   2 -17   31.41    3.24
  -3   2 -18    5.23    1.87
   3  -2 -18    7.48    2.45
   3  -2 -19   93.96    7.61
  -3   2 -19   86.94    6.48
   3  -2 -20   44.71    4.77
  -3   2 -20   41.71    4.48
   3  -2 -21   11.07    3.09
  -3   2 -21    4.36    2.99
   3  -2 -22   18.40    3.22
  -3   2 -22   15.79    3.36
   3  -2 -23   10.54    3.21
  -3   2 -23    7.08    2.73
  -3   2 -24    6.96    2.98
   3  -2 -24    8.73    3.21
   3  -2 -25   13.98    3.72
  -3   2 -25   16.63    4.59
   3  -2 -26    7.04    3.07
  -3   2 -26    8.06    3.60
   3  -2 -27    4.22    3.71
  -3   2 -27    7.44    3.59
   3  -2 -28    1.66    5.11
  -3   2 -28    0.00    3.34
   3   3 -28   21.60    4.87
  -3  -3 -28   17.10    4.94
  -3  -3 -27    8.49    3.30
   3   3 -27    4.50    3.50
   3   3 -26   22.16    5.51
  -3  -3 -26   19.66    5.71
  -3  -3 -25   26.51    4.95
   3   3 -25   17.55    3.76
  -3  -3 -24    2.79    3.68
   3   3 -24    3.89    3.51
  -3   3  23   18.66    3.32
  -3  -3 -23   17.50    3.80
   3   3 -23   17.34    4.15
  -3  -3 -22   22.57    3.42
  -3   3  22   25.30    3.07
   3   3 -22   24.27    4.15
   3   3 -21   45.87    5.45
  -3   3  20   78.97    5.87
  -3  -3 -20   68.75    6.21
   3   3 -20   67.27    5.80
   3   3 -19    9.96    2.52
  -3  -3 -19    5.56    2.15
  -3   3  19    7.65    1.91
  -3  -3 -18    6.69    2.02
  -3   3  18    6.50    1.78
   3   3 -18    8.57    2.52
  -3  -3 -17    5.80    1.64
   3   3 -17    8.58    2.40
  -3   3  17   11.71    1.91
  -3   3  16    2.80    1.40
  -3  -3 -16    1.01    1.51
  -3   3  15   96.66    5.60
  -3  -3 -15   96.59    5.40
  -3  -3 -14   24.56    2.51
  -3   3  14   17.80    1.78
  -3  -3 -13   80.10    4.25
  -3   3  13   90.37    4.20
  -3  -3 -12   16.45    1.99
  -3   3  12   18.81    1.91
  -3   3  12   18.96    2.15
  -3   3  11   99.35    4.96
  -3  -3 -11   91.33    4.97
  -3   3  11  105.52    5.50
  -3   3  10  105.29    5.51
  -3   3  10  115.07    5.08
  -3  -3 -10  108.06    5.70
  -3  -3  -9  214.44    9.04
  -3   3   9  205.48    8.88
  -3   3   9  204.87    8.89
  -3  -3  -8  109.96    4.95
  -3   3   8  114.62    5.29
  -3   3   8  109.29    5.20
  -3  -3  -7  438.14   17.20
  -3   3   7  416.55   17.71
  -3   3   7  411.93   17.22
  -3   3   6   59.45    3.28
  -3  -3  -6   58.58    3.35
   3   3  -6   62.49    3.08
  -3   3   6   61.57    3.38
  -3   3   5    2.72    0.65
   3   3  -5    2.45    0.86
  -3   3   5    1.39    0.76
  -3   3   5    2.43    0.85
  -3  -3  -5    2.50    0.87
  -3   3   4  194.27    8.71
  -3  -3  -4  226.04    9.32
  -3   3   4  215.10    9.11
   3   3  -4  217.54    8.95
  -3  -3  -3   93.98    4.34
  -3   3   3  114.06    5.24
  -3   3   3   94.47    4.70
   3   3  -3  112.73    5.03
  -3  -3  -3  113.43    5.56
   3  -3   2  136.78    5.65
  -3  -3  -2  136.07    5.88
  -3   3   2  119.45    5.73
  -3   3   2  136.01    5.94
  -3  -3  -2  127.52    5.51
   3   3  -2  132.91    6.02
  -3  -3  -2  126.65    6.08
  -3   3   1 1343.61   45.10
  -3  -3  -1 1327.11   43.36
  -3  -3  -1 1293.71   46.50
   3  -3   1 1345.43   43.91
  -3  -3  -1 1140.33   44.65
   3   3   0   13.33    1.14
  -3  -3   0   13.40    1.16
  -3  -3   0   13.62    0.97
   3  -3   0   13.71    1.10
  -3   3   0   14.65    0.86
   3   3   1 1274.87   46.55
  -3  -3   1 1334.99   44.25
  -3  -3   1 1298.60   45.93
  -3   3  -1 1361.94   45.91
   3  -3  -1 1138.14   44.62
   3  -3  -1 1369.45   44.57
  -3  -3   2  136.53    6.05
  -3  -3   2  138.27    6.00
   3   3   2  144.07    6.20
  -3   3  -2  130.44    5.36
   3   3   2  127.12    6.00
   3  -3  -2  126.98    6.71
   3  -3  -2  143.81    5.81
   3   3   3  119.32    6.24
   3   3   3  101.06    4.95
   3  -3  -3  112.74    5.21
  -3  -3   3  116.07    4.75
   3  -3  -3  105.11    4.36
   3  -3  -3  109.34    4.56
   3   3   3  108.44    4.96
  -3   3  -3  106.30    4.87
   3   3   4  207.02    9.06
   3   3   4  203.90    8.71
   3   3   4  232.68    9.76
   3  -3  -4  208.85    8.32
   3  -3  -4  223.34    9.08
  -3   3  -4  221.69    8.69
   3   3   5    2.64    0.88
   3  -3  -5    2.75    0.88
   3  -3  -5    4.10    0.64
  -3   3  -5    2.46    0.62
   3   3   6   65.93    3.12
   3  -3  -6   58.89    3.50
   3  -3  -6   59.84    3.06
   3   3   7  433.73   17.31
   3  -3  -7  416.48   16.75
   3  -3  -7  421.59   17.38
   3  -3  -8  111.65    5.14
   3   3   8  101.39    5.21
   3  -3  -9  217.67    8.80
   3   3   9  228.86   10.16
   3   3  10  110.94    6.06
   3  -3 -10  111.57    5.55
   3   3  11   94.16    5.19
   3  -3 -11   93.25    4.94
   3   3  12   18.00    2.34
   3  -3 -12   18.79    2.16
   3   3  13   93.25    6.04
   3  -3 -13   81.73    5.10
   3   3  14   17.85    2.34
   3  -3 -14   15.83    2.17
   3  -3 -15   98.48    6.02
  -3   3 -15  103.42    5.94
   3  -3 -16    5.51    1.92
  -3   3 -16    4.81    1.98
   3  -3 -17   11.16    2.44
  -3   3 -17   11.48    2.59
  -3   3 -18    5.06    2.22
   3  -3 -18    7.06    2.31
  -3   3 -19    3.33    2.59
   3  -3 -19   15.54    3.47
   3  -3 -20   64.89    6.17
  -3   3 -20   73.29    5.56
  -3   3 -21   32.32    4.07
   3  -3 -21   40.48    4.63
   3  -3 -22   24.80    4.11
  -3   3 -22   20.34    3.33
   3  -3 -23   17.59    3.72
  -3   3 -23   18.49    3.70
   3  -3 -24    0.64    2.57
  -3   3 -24    0.74    2.22
   3  -3 -25   15.51    4.10
  -3   3 -25   20.32    3.57
   3  -3 -26   17.93    4.36
  -3   3 -26   14.40    5.05
   3   3  27   11.69    5.41
   3  -3 -28   26.70    4.98
  -3   3 -28   16.48    4.67
  -3  -4 -28   -1.39    3.68
   3   4 -28   -6.70    4.59
  -3  -4 -27   -3.17    4.57
   3   4 -27    9.07    4.35
   3   4 -26    2.24    3.85
  -3  -4 -26    0.00    2.92
   3   4 -25    4.57    3.04
   3   4 -24    1.25    2.37
  -3  -4 -24   -1.65    3.30
   3   4 -23   -0.62    2.37
  -3   4  23    2.55    2.04
  -3  -4 -23    1.39    2.28
  -3  -4 -22    0.25    2.28
  -3   4  22    2.04    2.04
   3   4 -22    2.37    2.24
  -3  -4 -21   12.90    2.91
  -3   4  21   14.89    2.29
   3   4 -20   21.96    3.99
  -3   4  20   25.04    2.92
  -3  -4 -20   30.07    3.29
  -3  -4 -19    0.76    1.77
  -3   4  19    2.16    1.14
   3   4 -19    3.87    2.50
  -3   4  18   38.32    3.43
  -3  -4 -18   35.76    4.16
  -3  -4 -17    6.91    2.14
  -3   4  17    4.06    1.27
  -3  -4 -16   11.04    2.13
  -3   4  16   13.30    1.77
  -3   4  15   22.91    2.03
  -3  -4 -15   22.64    2.63
  -3   4  14    7.08    1.26
  -3  -4 -14    5.49    1.62
  -3   4  14    7.84    1.66
  -3  -4 -13   68.72    5.35
  -3   4  13   67.62    3.67
  -3   4  13   63.90    4.53
  -3  -4 -12   26.33    2.48
  -3   4  12   25.63    1.89
  -3   4  12   30.99    2.50
  -3   4  11  133.64    6.58
  -3   4  11  138.26    6.19
  -3  -4 -10  324.18   13.51
  -3   4  10  308.42   12.61
  -3   4  10  319.43   14.16
   3   4  -9   69.90    3.84
  -3  -4  -9   65.38    3.72
  -3   4   9   65.59    4.09
  -3   4   9   70.07    3.90
   3   4  -8  226.84    9.76
  -3   4   8  236.74   10.15
  -3  -4  -8  246.60   10.43
  -3   4   8  240.98    9.80
  -3   4   7  274.73   11.43
  -3  -4  -7  274.64   11.46
   3   4  -7  263.00   10.83
  -3   4   7  260.08   11.67
  -3   4   6  441.52   18.04
  -3  -4  -6  489.82   19.54
  -3   4   6  501.86   19.00
   3   4  -6  489.62   18.05
   3   4  -5   49.11    2.82
  -3  -4  -5   41.80    2.64
  -3   4   5   40.78    2.29
  -3   4   5   44.03    2.48
  -3  -4  -4  264.96   12.00
   3   4  -4  267.45   10.68
  -3   4   4  261.52   11.90
  -3   4   4  228.98   10.02
  -3  -4  -3  186.88    8.48
  -3  -4  -3  203.37    7.68
  -3  -4  -3  200.75    8.19
  -3   4   3  207.32    8.71
   3  -4   3  191.87    7.85
  -3   4   3  175.15    8.28
   3   4  -3  209.78    9.83
   3   4  -2   21.21    1.35
  -3  -4  -2   19.02    1.29
   3  -4   2   21.49    1.48
  -3  -4  -2   19.87    1.49
  -3  -4  -2   17.16    1.14
  -3   4   2   20.28    1.39
  -3  -4  -1   71.72    3.74
  -3   4   1   74.27    3.47
   3   4  -1   71.04    3.42
   3  -4   1   73.19    3.83
  -3  -4  -1   70.35    3.43
   3  -4   0   26.81    1.59
  -3   4   0   26.95    1.59
  -3  -4   0   25.80    1.58
   3   4   0   27.08    1.95
  -3   4  -1   66.93    3.04
   3   4   1   67.54    3.45
  -3  -4   1   61.73    3.18
  -3  -4   1   63.69    3.35
   3  -4  -1   59.38    3.43
   3  -4  -1   69.30    3.20
  -3  -4   2   18.28    1.35
   3   4   2   20.02    1.39
   3   4   2   19.30    1.50
  -3   4  -2   16.31    1.22
   3  -4  -2   14.24    1.13
   3  -4  -2   18.38    1.25
   3   4   3  197.07    8.39
   3  -4  -3  175.94    8.39
  -3  -4   3  198.21    8.21
   3  -4  -3  212.98    8.37
   3   4   3  217.19    9.13
  -3   4  -3  196.84    7.67
   3   4   4  271.71   11.58
   3   4   4  236.12   10.31
   3   4   4  256.25   10.55
   3  -4  -4  256.51   10.41
  -3   4  -4  267.59    9.75
   3  -4  -4  229.12    9.02
  -3  -4   4  255.77    9.89
   3   4   5   50.48    2.92
  -3   4  -5   51.01    2.44
   3   4   5   45.72    2.65
   3  -4  -5   46.18    2.65
   3  -4  -5   44.79    2.43
   3   4   5   44.59    2.40
   3  -4  -6  453.43   16.66
   3   4   6  443.33   17.66
  -3   4  -6  490.86   18.08
   3   4   6  508.45   18.82
   3   4   6  418.72   17.41
   3  -4  -6  488.67   19.71
  -3   4  -7  295.96   11.39
   3  -4  -7  270.14   11.75
   3   4   7  302.02   12.06
   3  -4  -7  260.29   10.82
   3   4   8  249.41   11.63
   3  -4  -8  244.20   10.86
   3  -4  -9   66.68    4.00
   3   4   9   78.27    3.99
   3  -4 -10  308.42   12.15
   3   4  10  340.59   14.91
   3   4  11  144.03    6.41
   3   4  12   28.80    2.72
   3  -4 -12   22.90    2.39
   3  -4 -13   61.21    4.55
   3   4  13   92.93    6.67
   3  -4 -14    4.30    1.39
   3   4  14    5.18    1.97
   3  -4 -15   18.15    2.41
   3   4  15   18.59    2.71
   3   4  16    6.76    1.84
   3  -4 -16   10.18    2.04
  -3   4 -17    1.83    1.47
   3  -4 -17    2.29    1.66
   3  -4 -18   35.49    3.83
  -3   4 -18   34.33    3.30
  -3   4 -19   -0.37    1.47
   3  -4 -19    0.51    2.17
  -3   4 -20   26.15    3.18
   3  -4 -20   21.88    3.20
   3  -4 -21   19.33    3.97
  -3   4 -21    9.41    2.44
  -3   4 -22    0.86    2.20
   3  -4 -22    0.38    2.18
  -3   4 -23   -0.37    2.20
   3  -4 -23    1.92    2.69
  -3   4 -24    1.95    2.20
   3  -4 -24   -4.48    3.46
   3  -4 -25    4.74    2.94
  -3   4 -25    1.59    2.93
  -3   4 -26    2.08    2.93
   3  -4 -26   -1.41    3.07
   3  -4 -27    0.64    4.73
  -3   4 -27    1.22    3.30
  -3   4 -28   -2.93    3.42
   3  -4 -28    1.79    4.21
  -3  -5 -27    3.55    5.07
   3   5 -27   -2.59    2.96
   3   5 -26   14.45    4.44
   3   5 -25   10.87    3.71
  -3  -5 -25    9.63    3.93
  -3  -5 -24    9.11    4.18
   3   5 -24   17.43    4.20
  -3  -5 -23   18.97    4.68
   3   5 -23   17.80    3.96
   3   5 -22   28.82    4.08
  -3   5  22   40.38    3.67
  -3  -5 -22   31.71    4.55
   3   5 -21   12.61    2.85
  -3   5  21   15.93    2.28
  -3  -5 -21   11.10    2.65
  -3  -5 -20   27.08    4.03
  -3   5  20   28.42    3.03
  -3  -5 -19   18.73    3.14
  -3   5  19   23.85    2.52
  -3  -5 -18   26.35    3.51
  -3   5  18   27.47    2.40
  -3  -5 -17   23.04    3.38
  -3   5  17   28.83    2.52
  -3  -5 -16   -0.75    2.12
  -3   5  16    3.02    1.13
  -3   5  16    0.24    1.31
  -3   5  15   25.68    2.97
  -3   5  15   25.74    2.01
  -3  -5 -15   27.18    2.62
  -3  -5 -14    2.24    1.87
  -3   5  14    2.89    1.00
  -3   5  14    3.45    1.19
   3   5 -14    6.82    1.74
   3   5 -13   10.55    1.99
  -3  -5 -13   11.67    1.86
  -3   5  13    7.04    1.79
  -3   5  13   10.65    1.25
  -3  -5 -12   20.34    2.36
  -3   5  12   16.88    2.27
  -3   5  12   23.53    1.88
   3   5 -12   18.22    2.48
  -3   5  11  124.01    6.26
   3   5 -11  132.09    6.57
  -3   5  11  124.54    6.61
  -3  -5 -11  124.11    6.70
  -3  -5 -10    1.24    1.12
   3   5 -10    4.82    1.48
  -3   5  10    4.22    1.09
  -3   5  10    4.50    0.75
  -3  -5  -9   32.19    2.24
  -3   5   9   31.04    2.31
   3   5  -9   32.41    2.96
   3   5  -8  269.07   10.46
  -3   5   8  284.01   12.47
  -3   5   8  258.61   11.73
  -3  -5  -8  277.73   11.73
   3   5  -7  110.51    5.40
  -3  -5  -7  108.23    5.26
  -3   5   7  116.75    5.42
  -3   5   7  107.12    5.24
  -3  -5  -6   99.92    4.78
   3   5  -6   99.35    4.41
  -3   5   6   85.65    4.31
  -3   5   6   99.07    4.97
  -3   5   5  237.16   11.14
  -3   5   5  300.26   12.41
   3   5  -5  277.86   10.43
  -3  -5  -5  291.65   12.12
  -3   5   4   64.43    3.41
  -3  -5  -4   64.65    4.16
  -3   5   4   54.10    3.19
   3   5  -4   63.03    3.31
   3  -5   4   59.35    3.31
  -3  -5  -4   55.36    2.68
   3   5  -3  230.60    9.33
  -3  -5  -3  228.29    9.39
  -3   5   3  235.64    9.85
   3  -5   3  220.82    9.39
  -3  -5  -3  214.24    8.60
  -3  -5  -3  206.82    8.71
  -3  -5  -2   21.99    1.42
   3  -5   2   22.53    1.61
  -3  -5  -2   23.61    1.61
  -3   5   2   20.14    1.63
   3   5  -2   22.28    1.59
  -3  -5  -2   21.21    1.15
   3   5  -1  121.99    5.62
  -3   5   1  124.83    6.42
  -3  -5  -1  118.69    5.28
  -3  -5  -1  120.42    5.63
   3  -5   1  126.13    5.55
   3   5   0  195.25    7.82
  -3  -5   0  179.26    7.74
  -3  -5   0  180.13    7.68
  -3   5   0  192.23    7.81
   3  -5   0  186.37    8.22
   3  -5  -1  119.21    5.28
   3   5   1  111.77    5.16
  -3   5  -1  119.03    4.99
  -3  -5   1  118.03    5.75
  -3   5  -2   21.28    1.22
   3   5   2   21.77    1.49
  -3  -5   2   18.53    1.35
   3  -5  -2   22.12    1.74
   3  -5  -2   19.79    1.26
   3   5   3  227.84   10.84
  -3   5  -3  220.44    8.52
   3  -5  -3  233.00    9.07
   3  -5  -3  196.90    9.34
  -3  -5   3  222.49    9.46
  -3  -5   4   59.60    3.06
   3  -5  -4   55.92    3.55
   3  -5  -4   52.92    2.68
  -3   5  -4   58.97    2.80
   3   5   4   59.78    3.17
   3   5   5  234.69   10.35
   3   5   5  270.78   11.01
   3  -5  -5  265.51   11.92
  -3   5  -5  275.03   10.23
  -3  -5   5  285.94   11.97
   3   5   5  290.26   11.96
   3  -5  -5  258.34   10.44
   3   5   6   84.06    4.28
   3  -5  -6   94.01    5.05
  -3   5  -6   96.49    4.40
   3   5   6  106.53    5.08
   3   5   6   98.38    4.68
   3  -5  -6   94.18    4.48
   3   5   7  109.01    5.30
  -3   5  -7  129.53    4.91
   3   5   7  123.58    6.08
   3   5   7  113.61    5.17
   3  -5  -7  121.29    5.90
   3  -5  -7  112.54    4.85
   3   5   8  261.02   10.51
   3  -5  -8  254.45   10.39
   3  -5  -8  267.92   11.77
   3   5   8  284.37   11.48
  -3   5  -8  288.05   10.12
   3   5   9   35.12    2.51
   3   5   9   30.91    1.74
  -3   5  -9   31.58    2.48
   3  -5  -9   26.84    2.37
  -3   5 -10    3.98    1.24
   3   5  10    3.25    1.12
   3  -5 -10    4.99    1.25
   3  -5 -11  122.12    6.00
   3   5  11  131.54    7.23
  -3   5 -11  128.91    6.13
   3  -5 -12   18.26    2.13
   3   5  12   20.25    2.61
   3  -5 -13   11.28    1.88
   3   5  13    9.42    1.86
   3   5  14    5.69    1.61
   3  -5 -14    6.03    1.89
   3   5  15   28.91    3.58
   3  -5 -15   23.56    2.14
   3  -5 -16    0.51    1.26
   3   5  16    0.62    1.36
   3   5  17   20.09    3.33
   3  -5 -17   26.84    2.91
   3   5  18   22.07    2.92
  -3   5 -19   22.74    3.39
   3  -5 -19   20.33    3.94
   3  -5 -20   20.11    3.44
  -3   5 -20   21.42    3.75
  -3   5 -21   17.43    3.87
   3  -5 -21   14.14    3.06
   3  -5 -22   34.31    4.21
  -3   5 -22   30.87    4.60
   3  -5 -23   15.44    4.21
  -3   5 -23   27.00    4.72
  -3   5 -24   15.38    4.36
   3  -5 -24    8.81    4.21
   3  -5 -25   13.02    3.96
  -3   5 -25   15.26    4.48
   3  -5 -26    6.89    3.32
  -3   5 -26    5.81    4.24
  -3   5 -27   -3.88    4.60
   3  -5 -27    1.28    4.59
   3   6 -27   -0.37    4.78
  -3  -6 -27    4.81    3.29
   3   6 -26    2.66    3.54
   3   6 -25   13.75    4.67
  -3  -6 -25   15.42    3.54
  -3  -6 -24    7.83    3.41
   3   6 -24    5.52    4.05
  -3  -6 -23   22.32    4.79
   3   6 -23   16.21    3.68
  -3   6  22    9.30    2.14
  -3  -6 -22   12.21    3.78
   3   6 -22   11.42    3.19
  -3  -6 -21   25.02    4.02
  -3   6  21   16.81    2.63
  -3   6  20   40.47    3.89
  -3  -6 -20   49.20    5.02
  -3  -6 -19   25.81    3.63
  -3   6  19   27.40    2.75
  -3   6  18   11.37    1.75
  -3  -6 -18    5.63    1.75
  -3   6  17   12.37    2.26
  -3   6  17    9.74    1.50
   3   6 -17    7.05    2.10
  -3  -6 -17    6.74    2.00
  -3   6  16   43.85    4.41
   3   6 -16   42.59    4.46
  -3  -6 -16   50.82    4.24
  -3   6  16   41.65    3.24
   3   6 -15    2.11    1.73
  -3   6  15    1.43    1.19
  -3  -6 -15    1.87    1.49
  -3   6  15    1.49    0.87
   3   6 -14    1.11    2.48
  -3  -6 -14   -0.87    1.86
  -3   6  14    0.48    1.56
  -3   6  14   -0.37    0.75
  -3   6  13   40.48    3.85
  -3  -6 -13   41.32    3.48
   3   6 -13   43.69    4.09
  -3   6  13   40.21    2.74
  -3  -6 -12   13.15    1.86
   3   6 -12   16.69    2.10
  -3   6  12   14.59    2.05
  -3  -6 -11   92.27    5.47
  -3   6  11   95.69    5.46
   3   6 -11   92.05    5.06
  -3   6  10  133.36    6.83
   3   6 -10  138.90    7.64
  -3   6  10  123.11    6.55
  -3  -6 -10  133.14    6.10
  -3   6   9    5.76    1.23
   3   6  -9    4.42    1.35
  -3  -6  -9    2.25    1.25
  -3   6   9    2.93    0.76
  -3  -6  -8  193.29    8.52
   3   6  -8  194.77    7.74
  -3   6   8  177.37    8.10
  -3   6   8  200.38    8.78
  -3   6   7  112.71    5.60
   3   6  -7  110.50    5.27
  -3  -6  -7  111.91    5.16
  -3   6   7  100.86    5.05
   3   6  -6  100.06    4.78
  -3   6   6  107.39    5.27
  -3  -6  -6  100.86    5.80
  -3   6   6   91.06    4.81
  -3  -6  -5   -0.38    1.39
   3   6  -5   -0.25    1.10
   3  -6   5    0.37    0.73
  -3   6   5    1.13    1.01
  -3  -6  -5    0.51    0.38
  -3  -6  -4  259.27   10.68
  -3  -6  -4  257.46   10.24
   3   6  -4  274.60   10.43
  -3   6   4  281.22   12.88
   3  -6   4  265.46   10.99
  -3  -6  -4  235.58    9.98
   3   6  -3    7.47    1.23
  -3  -6  -3    5.81    0.76
  -3  -6  -3    6.16    0.77
  -3  -6  -3    4.86    1.37
  -3   6   3    6.53    1.01
   3  -6   3    3.96    1.24
  -3  -6  -2   82.32    4.25
  -3   6   2   85.37    4.23
  -3  -6  -2   80.36    4.19
   3  -6   2   87.79    4.58
   3   6  -2   79.59    4.16
  -3   6   1   76.50    3.57
  -3  -6  -1   77.37    4.16
   3   6  -1   75.50    3.54
   3  -6   1   71.35    3.70
  -3  -6  -1   74.21    3.74
   3   6   0  200.16    9.28
  -3  -6   0  208.30    8.42
   3  -6   0  190.95    8.84
  -3   6   0  209.20    8.18
   3   6   1   65.96    3.56
  -3  -6   1   67.57    3.18
   3  -6  -1   62.62    3.93
  -3   6  -1   70.35    3.16
   3  -6  -2   72.70    3.55
   3   6   2   81.57    3.84
   3  -6  -2   83.47    4.34
  -3   6  -2   81.42    3.65
  -3  -6   2   81.11    4.18
  -3  -6   3    6.64    1.48
   3  -6  -3    5.66    0.88
   3   6   3    4.76    1.38
   3  -6  -3    4.89    1.25
  -3   6  -3    5.23    0.85
  -3   6  -4  257.23   10.47
  -3  -6   4  257.65   11.07
   3  -6  -4  267.72   10.37
   3  -6  -4  238.31   10.27
   3   6   4  279.24   11.00
  -3  -6   5    4.04    1.35
   3  -6  -5    1.01    0.76
  -3   6  -5    0.73    0.73
   3   6   5    0.89    0.76
  -3  -6   6  106.10    5.62
   3  -6  -6  109.12    5.19
   3  -6  -6  105.77    4.85
   3   6   6  107.47    5.47
  -3   6  -6  109.24    4.75
   3  -6  -7   91.35    4.35
   3   6   7   89.47    4.29
  -3   6  -7  103.66    4.76
   3   6   7  103.16    5.47
   3  -6  -7  101.77    4.92
   3   6   8  178.62    7.56
   3   6   8  168.55    7.52
   3  -6  -8  194.01    7.79
   3   6   8  178.91    9.76
   3  -6  -8  181.70    7.24
  -3   6  -8  184.21    7.11
   3   6   9    5.18    1.39
   3   6   9    4.91    0.50
   3   6   9    3.79    0.63
   3  -6  -9    3.91    0.88
  -3   6  -9    2.70    1.48
   3  -6  -9    4.25    1.13
  -3   6 -10  128.63    5.69
   3   6  10  142.19    7.68
   3   6  10  129.49    5.27
   3  -6 -10  123.21    6.62
   3   6  11   88.67    3.86
  -3   6 -11   92.30    5.09
   3  -6 -11   93.40    4.87
   3   6  11   90.80    5.40
  -3   6 -12   14.29    2.24
   3   6  12   12.63    1.75
   3  -6 -12   13.59    2.12
   3   6  12   13.75    0.87
   3   6  13   37.16    3.87
   3  -6 -13   32.83    3.12
  -3   6 -13   36.36    3.24
  -3   6 -14   -0.62    1.12
   3  -6 -14   -0.13    1.25
   3   6  14   -0.37    1.87
   3  -6 -15    1.50    1.50
   3   6  15    0.25    1.37
  -3   6 -15    1.12    2.12
  -3   6 -16   43.53    4.74
   3   6  16   42.40    4.46
   3  -6 -16   38.28    3.64
   3   6  17    6.19    2.23
   3  -6 -17    1.01    2.26
  -3   6 -17   10.84    2.62
   3   6  18    6.81    2.27
   3   6  19   32.71    3.66
   3   6  20   46.69    4.81
  -3   6 -21   21.24    4.32
   3  -6 -21   19.77    3.55
  -3   6 -22    8.28    2.52
   3  -6 -22   10.15    3.05
   3  -6 -23   14.86    4.45
  -3   6 -23   20.30    4.57
   3  -6 -24    9.03    4.19
  -3   6 -24    6.25    2.76
  -3   6 -25   16.23    3.73
   3  -6 -25   14.88    4.07
   3  -6 -26    2.16    3.05
  -3   6 -26    4.57    3.37
  -3   6 -27    1.80    3.49
   3  -6 -27    1.27    3.05
  -3  -7 -27    3.53    3.66
   3   7 -27    4.27    3.30
  -3  -7 -26    2.02    3.28
   3   7 -26   -0.49    2.93
  -3  -7 -25    5.54    3.28
   3   7 -25    0.12    2.44
  -3  -7 -24   -0.50    2.89
   3   7 -24    2.08    2.56
   3   7 -23   10.62    3.30
  -3  -7 -23   12.19    3.52
   3   7 -22    8.41    4.14
  -3  -7 -21   -2.51    4.13
  -3   7  21    0.75    1.12
  -3  -7 -20    3.00    2.50
  -3   7  20    1.25    1.12
  -3  -7 -19   20.97    3.62
  -3   7  19   15.70    1.75
  -3  -7 -18    1.50    1.87
  -3   7  18    1.49    0.75
  -3  -7 -17   16.17    2.99
   3   7 -17   10.88    2.47
  -3   7  17   15.90    2.87
  -3   7  17   19.55    1.74
  -3   7  16   11.14    2.76
  -3  -7 -16   10.56    2.24
   3   7 -16    8.28    2.60
   3   7 -15    2.72    1.73
  -3  -7 -15   -1.61    1.99
  -3   7  15    2.88    1.56
  -3   7  14   16.64    2.65
  -3  -7 -14   15.76    2.61
   3   7 -14   13.71    2.84
   3   7 -13   59.24    4.45
  -3  -7 -13   64.42    4.47
  -3   7  13   65.48    5.09
  -3   7  12   32.32    2.29
  -3   7  12   38.30    3.28
   3   7 -12   35.62    3.70
  -3  -7 -12   41.25    3.11
   3   7 -11   52.04    3.69
  -3   7  11   68.21    4.53
  -3   7  11   50.38    3.17
  -3  -7 -11   56.88    3.61
   3   7 -10   11.79    1.84
  -3   7  10   13.28    1.97
  -3   7  10   12.97    1.39
  -3  -7 -10   13.48    2.37
   3   7  -9  228.20    9.82
  -3  -7  -9  229.50   10.02
  -3   7   9  232.16   10.53
  -3   7   9  207.87    9.30
   3   7  -8  105.95    5.03
  -3   7   8   96.05    4.66
  -3  -7  -8  105.77    5.78
  -3   7   8  118.33    5.74
   3   7  -7  193.67    7.48
  -3  -7  -7  192.05    8.32
  -3   7   7  173.93    8.51
  -3   7   7  211.89    9.41
  -3   7   6   34.62    2.90
   3   7  -6   36.00    2.57
  -3  -7  -6   43.35    3.28
   3  -7   6   34.85    2.69
  -3   7   5  174.28    7.57
  -3  -7  -5  169.15    7.55
  -3  -7  -5  163.72    6.63
   3   7  -5  165.00    7.72
   3  -7   5  167.48    7.65
   3   7  -4   94.08    4.41
   3  -7   4   97.55    5.20
  -3   7   4  100.06    5.16
  -3  -7  -4   97.45    5.51
  -3  -7  -4   86.44    4.40
  -3  -7  -4   91.12    4.10
  -3  -7  -3  204.99    8.13
  -3   7   3  240.08   10.02
  -3  -7  -3  213.83    8.94
   3   7  -3  226.43    9.19
   3  -7   3  223.05    9.69
  -3  -7  -2   32.46    1.93
  -3  -7  -2   32.36    2.34
  -3   7   2   34.96    2.23
   3  -7   2   33.68    2.23
   3   7  -2   28.22    2.20
  -3  -7  -1  194.14    7.47
  -3   7   1  192.56    9.34
   3  -7   1  200.75    8.39
   3   7  -1  200.28    8.30
  -3  -7   0    0.37    0.85
   3   7   0    0.49    0.85
   3  -7   0    1.23    1.10
  -3   7   0    0.37    0.73
  -3   7  -1  211.28    8.52
   3  -7  -1  193.87    8.12
  -3  -7   1  205.94    8.57
   3   7   1  218.39    8.95
  -3  -7   2   33.00    2.21
   3  -7  -2   31.15    2.47
   3   7   2   32.82    2.47
  -3   7  -2   31.11    1.95
   3  -7  -3  217.74    9.11
   3   7   3  233.64   10.22
  -3  -7   3  215.86    9.36
  -3   7  -3  217.08    8.03
   3  -7  -3  187.74    8.17
  -3  -7   4   89.04    5.18
   3  -7  -4   92.11    5.16
   3  -7  -4   80.45    3.78
  -3   7  -4   94.31    3.65
   3   7   4   90.71    4.65
   3  -7  -5  173.91    7.09
   3   7   5  171.90    7.59
  -3  -7   5  152.96    7.14
  -3   7  -5  162.19    7.90
   3  -7  -6   40.65    2.53
   3   7   6   38.10    2.67
  -3  -7   6   38.97    2.82
   3  -7  -6   35.74    2.28
  -3   7  -6   39.49    2.80
   3  -7  -7  192.65    7.97
   3   7   7  211.48    9.16
  -3  -7   7  197.68    9.30
   3  -7  -7  195.75    7.66
  -3   7  -7  209.22    8.40
   3   7   8  115.65    5.85
   3  -7  -8  109.10    5.55
   3  -7  -8  106.66    4.84
  -3   7  -8  117.53    5.13
   3   7   9  187.95    8.15
   3   7   9  229.22   11.43
   3  -7  -9  206.59    9.92
   3  -7  -9  205.63    7.71
  -3   7  -9  235.28    8.94
   3   7  10   12.91    1.77
   3   7  10    9.37    0.88
  -3   7 -10   11.90    1.84
   3  -7 -10   11.51    2.00
   3   7  11   54.25    4.17
   3   7  11   53.61    2.90
   3  -7 -11   57.66    3.99
  -3   7 -11   58.98    4.19
   3  -7 -12   29.16    3.24
  -3   7 -12   39.77    3.46
   3   7  12   40.01    4.40
  -3   7 -13   57.95    4.71
   3   7  13   58.85    5.02
   3  -7 -13   51.82    4.24
   3  -7 -14   15.70    3.49
   3   7  14    6.13    0.38
  -3   7 -14   16.62    2.23
   3   7  14   14.77    2.63
   3   7  15    1.49    0.25
  -3   7 -15    1.24    2.11
   3   7  15    4.00    1.62
   3  -7 -15   -0.62    1.62
   3  -7 -16   11.99    2.75
  -3   7 -16    8.08    2.11
   3   7  16   12.34    2.99
   3   7  16   11.78    0.74
  -3   7 -17   19.01    3.60
   3  -7 -17   16.26    2.63
   3   7  17    8.71    2.24
   3   7  18    2.01    1.88
   3   7  19   15.90    1.39
   3  -7 -19   13.69    3.14
   3  -7 -20    2.52    3.52
   3   7  20    1.90    0.76
   3   7  21   -1.64    2.90
  -3   7 -22    2.27    2.27
   3  -7 -22   -0.25    3.91
  -3   7 -23    8.23    2.86
   3  -7 -23   10.87    4.30
   3  -7 -24   -2.28    3.80
  -3   7 -24   -3.10    3.34
  -3   7 -25   -1.67    4.06
   3  -7 -25   -0.13    2.53
  -3   7 -26    3.58    4.78
   3  -7 -26   -4.05    3.04
   3  -7 -27    7.22    3.68
  -3   7 -27    9.56    5.02
  -3  -8 -26   18.97    4.65
   3   8 -26   14.96    4.74
   3   8 -25   12.05    4.02
   3   8 -24   16.67    5.39
   3   8 -23    7.26    4.13
   3   8 -22   38.37    5.13
   3   8 -21   22.84    3.74
   3   8 -20   17.94    4.61
   3   8 -19   20.41    3.36
   3   8 -18    8.57    3.48
   3   8 -17   58.34    5.46
   3   8 -16   59.71    5.80
  -3  -8 -16   71.45    5.58
  -3   8  16   70.67    5.67
   3   8 -15   11.59    2.71
  -3   8  15   10.74    1.52
  -3   8  15   11.98    2.42
  -3  -8 -15   11.29    2.36
  -3  -8 -14   69.86    4.97
   3   8 -14   67.52    5.67
  -3   8  14   66.20    5.35
  -3   8  14   69.88    3.91
   3   8 -13   32.12    3.45
  -3   8  13   25.59    2.01
  -3   8  13   33.31    3.78
  -3  -8 -13   28.94    3.11
  -3   8  12   18.14    2.58
   3   8 -12   13.27    2.09
  -3  -8 -12   11.95    2.24
  -3   8  12   14.51    1.38
  -3   8  11    5.13    0.88
  -3   8  11    8.13    1.73
   3   8 -11    8.59    1.84
  -3  -8 -11    7.11    1.75
   3   8 -10    9.44    2.33
  -3   8  10   16.48    2.48
  -3   8  10   10.66    1.13
  -3  -8 -10    9.13    2.25
  -3   8   9  260.49   12.60
   3   8  -9  240.46   11.52
  -3  -8  -9  242.13   11.05
  -3   8   9  232.27    9.88
  -3  -8  -8   47.41    3.40
   3   8  -8   44.05    3.31
  -3   8   8   39.84    3.26
  -3  -8  -7   52.25    3.40
   3   8  -7   51.39    3.79
  -3   8   7   58.73    3.65
   3  -8   6   20.06    2.09
   3   8  -6   20.44    2.57
  -3  -8  -6   20.56    1.27
  -3   8   6   25.83    2.27
  -3  -8  -6   23.78    2.14
   3  -8   5    7.55    1.11
  -3  -8  -5    6.65    1.51
  -3  -8  -5    7.78    0.76
   3   8  -5    6.37    1.35
  -3   8   5    8.82    1.64
  -3   8   4   24.34    2.13
  -3  -8  -4   26.56    2.25
   3  -8   4   24.95    2.23
  -3  -8  -4   21.96    1.26
  -3  -8  -4   26.76    1.54
   3   8  -4   25.83    1.84
  -3   8   3  113.32    5.37
  -3  -8  -3  107.25    4.89
   3   8  -3  110.32    5.63
   3  -8   3  106.76    5.72
  -3  -8  -3  104.25    5.20
  -3  -8  -2   30.86    2.34
  -3   8   2   34.75    2.47
   3  -8   2   31.44    2.48
   3   8  -2   29.19    2.57
   3   8  -1   79.43    3.91
  -3   8   1   77.43    4.18
  -3  -8  -1   87.46    4.04
   3  -8   1   84.69    4.07
   3  -8   0    1.23    0.86
   3   8   0    0.61    1.22
  -3  -8   0    1.22    1.22
  -3   8   0    1.59    1.22
   3   8   1   83.14    3.92
  -3  -8   1   84.38    4.28
   3  -8  -1   79.44    3.69
  -3   8  -1   78.22    4.14
   3   8   2   35.22    2.71
   3  -8  -2   34.59    2.22
  -3   8  -2   33.30    2.67
  -3  -8   2   28.34    2.58
   3   8   3   98.78    5.22
  -3  -8   3  101.56    5.42
   3  -8  -3   98.45    5.10
   3  -8  -3   99.78    4.53
  -3   8  -3  108.03    4.38
   3  -8  -4   25.71    2.26
   3  -8  -4   24.20    1.51
  -3  -8   4   29.47    2.34
  -3   8  -4   21.63    2.07
   3   8   4   27.89    2.25
   3   8   5    6.05    1.51
   3  -8  -5    9.21    1.39
  -3   8  -5    7.29    1.58
  -3  -8   5    8.75    1.48
   3  -8  -5    6.58    0.89
   3  -8  -6   26.18    2.40
  -3   8  -6   25.26    2.43
  -3  -8   6   22.64    2.09
   3   8   6   27.85    2.53
  -3  -8   7   47.60    3.07
   3   8   7   51.82    4.07
   3  -8  -7   47.43    3.29
   3  -8  -7   48.02    2.67
  -3   8  -7   51.63    3.40
   3  -8  -8   38.96    2.42
   3   8   8   41.83    3.18
   3  -8  -8   41.90    3.03
  -3   8  -8   43.66    2.68
  -3   8  -9  269.45   11.84
   3   8   9  265.29   13.36
   3  -8  -9  250.63   11.08
   3  -8  -9  249.61    9.75
   3  -8 -10   11.43    1.13
  -3   8 -10   12.83    2.32
   3   8  10   11.17    2.03
   3  -8 -10   12.66    2.13
   3   8  11    7.98    2.28
   3  -8 -11    7.38    2.00
  -3   8 -11    5.64    1.47
   3   8  11    5.74    0.62
   3   8  12    9.10    2.40
   3   8  12   14.56    1.12
  -3   8 -12   15.24    2.34
   3  -8 -12   15.96    2.62
  -3   8 -13   31.04    3.45
   3   8  13   29.64    3.91
   3   8  13   26.34    1.76
   3  -8 -13   34.61    3.74
   3  -8 -14   66.56    4.98
   3   8  14   76.64    5.92
  -3   8 -14   79.13    6.30
   3  -8 -15   10.45    1.87
  -3   8 -15   12.74    2.60
   3   8  15   10.42    2.26
   3  -8 -16   63.35    5.11
  -3   8 -16   58.54    5.95
   3   8  17   52.82    5.11
   3   8  18    9.61    2.99
   3   8  19   23.99    3.75
   3   8  20   23.27    3.88
   3   8  21   24.56    3.76
   3   8  22   31.63    5.40
  -3   8 -23    9.37    3.44
   3  -8 -23    1.13    3.77
   3  -8 -24   16.74    5.03
  -3   8 -24   17.45    4.51
  -3   8 -25   13.54    4.16
   3  -8 -25    9.83    3.91
   3  -8 -26   12.23    4.04
  -3   8 -26   16.52    4.40
   3   9 -26    5.34    4.98
  -3  -9 -26   -5.63    4.88
   3   9 -25   -3.75    4.75
   3   9 -24    5.62    4.49
   3   9 -23   14.34    4.74
   3   9 -22    8.72    2.86
   3   9 -21    7.09    2.86
  -3  -9 -20    2.48    2.36
  -3   9  20    3.51    1.13
  -3  -9 -19   11.91    3.47
  -3   9  19    7.64    1.75
  -3   9  18    5.25    1.25
  -3  -9 -18    7.81    2.60
  -3  -9 -17   28.13    3.47
  -3   9  17   24.21    2.37
  -3   9  16   11.33    1.49
  -3  -9 -16   13.63    2.60
  -3   9  15   96.13    7.32
  -3   9  15   83.19    5.35
   3   9 -15   90.65    7.26
  -3  -9 -15   87.03    5.83
  -3   9  14   17.90    1.62
  -3   9  14   22.51    3.30
   3   9 -14   18.19    2.95
  -3  -9 -14   19.24    2.85
  -3  -9 -13  101.70    6.22
   3   9 -13   98.70    7.49
  -3   9  13   97.32    7.75
  -3   9  13   97.32    4.99
   3   9 -12   22.44    2.58
  -3   9  12   30.74    3.21
  -3   9  12   22.31    1.50
  -3  -9 -12   27.04    3.49
  -3   9  11   29.28    2.73
  -3   9  11   24.16    1.77
   3   9 -11   23.03    2.70
  -3  -9 -11   21.86    2.87
  -3  -9 -10   37.45    3.01
  -3   9  10   37.40    3.49
   3   9 -10   34.26    3.67
  -3  -9  -9   10.80    2.51
   3   9  -9    8.44    1.83
  -3   9   9   11.39    1.88
   3   9  -8   20.05    2.32
  -3   9   8   27.39    2.51
  -3  -9  -8   21.25    2.64
  -3  -9  -7   48.05    3.77
   3   9  -7   41.95    3.18
  -3   9   7   45.83    3.27
   3  -9   7   46.87    3.33
  -3   9   6   22.79    2.14
  -3  -9  -6   19.09    2.13
   3  -9   6   22.38    2.10
   3   9  -6   18.96    2.08
   3   9  -5  213.64    9.06
   3  -9   5  203.56    9.45
  -3  -9  -5  184.55    7.44
  -3  -9  -5  194.53    8.04
  -3   9   5  204.44    9.81
  -3  -9  -5  205.52    9.01
  -3   9   4   39.78    2.88
  -3  -9  -4   37.82    2.18
  -3  -9  -4   36.33    2.99
  -3  -9  -4   33.02    1.76
   3   9  -4   37.68    2.45
   3  -9   4   38.41    3.11
  -3  -9  -3   13.41    1.29
  -3  -9  -3   16.57    1.98
   3   9  -3   12.96    1.83
  -3   9   3   14.30    1.87
   3  -9   3   12.42    1.61
  -3  -9  -2   81.97    4.79
   3   9  -2   92.09    4.64
  -3   9   2   84.58    4.45
   3  -9   2   83.94    4.71
  -3  -9  -1  277.10   11.03
   3   9  -1  295.39   11.49
   3  -9   1  280.38   11.86
  -3   9   1  285.61   13.02
  -3   9   0  122.58    5.38
   3   9   0  115.42    5.62
   3  -9   0  115.43    5.42
  -3  -9   0  119.41    5.63
   3   9   1  284.21   12.50
   3  -9  -1  290.75   11.83
  -3  -9   1  280.34   10.91
  -3   9  -1  277.58   13.41
   3   9   2   85.00    4.55
   3  -9  -2   75.23    4.20
  -3  -9   2   77.93    4.91
  -3   9  -2   85.48    4.26
   3  -9  -3   12.30    1.99
  -3   9  -3   12.15    1.58
   3   9   3   12.75    1.61
  -3  -9   3   15.02    1.85
   3  -9  -3   13.59    1.13
   3   9   4   35.77    2.74
  -3  -9   4   41.22    3.21
   3  -9  -4   40.15    2.75
   3  -9  -4   38.92    2.13
  -3   9  -4   40.21    2.92
  -3  -9   5  192.09    9.40
   3  -9  -5  191.96    9.82
   3  -9  -5  195.09    8.20
   3   9   5  212.92    9.92
  -3   9  -5  204.62    8.39
  -3  -9   6   25.80    2.47
   3  -9  -6   23.23    2.27
   3   9   6   22.20    2.65
  -3   9  -6   21.00    2.19
   3   9   7   48.26    3.80
  -3  -9   7   48.54    3.33
   3  -9  -7   42.75    2.53
  -3   9  -7   48.92    3.40
   3  -9  -7   46.39    3.79
   3  -9  -8   25.13    2.90
   3  -9  -8   26.70    1.78
  -3   9  -8   24.29    2.19
  -3  -9   8   26.78    2.95
   3   9   8   30.10    2.92
   3  -9  -9    8.62    1.01
   3   9   9   10.42    1.91
   3  -9  -9    9.83    2.14
  -3   9  -9   12.77    2.19
   3   9  10   30.38    3.43
   3  -9 -10   30.79    1.76
   3  -9 -10   37.43    3.02
  -3   9 -10   29.72    3.41
   3   9  11   29.85    3.18
   3  -9 -11   27.17    3.01
  -3   9 -11   25.15    2.81
   3   9  12   22.32    3.04
   3  -9 -12   27.22    3.00
  -3   9 -12   24.47    3.55
   3  -9 -13   99.02    5.61
   3   9  13   90.94    3.88
  -3   9 -13   97.87    7.12
   3   9  13  108.77    8.11
   3   9  14   16.94    2.91
   3   9  14   18.45    1.24
   3  -9 -14   17.53    2.74
  -3   9 -14   23.96    3.93
   3   9  15   81.51    4.48
  -3   9 -15   98.73    7.15
   3  -9 -15   80.37    5.47
   3   9  15   77.58    7.45
   3   9  16    9.65    1.13
   3  -9 -16   11.42    2.48
   3   9  17   21.49    2.02
   3  -9 -17   30.43    7.83
   3   9  18    7.08    2.49
   3   9  19   16.05    3.86
   3   9  20    5.60    2.37
   3   9  21    7.48    2.99
   3   9  22    8.62    3.37
   3   9  23    2.38    2.75
   3   9  24    7.76    3.51
  -3   9 -25    4.38    3.67
   3  -9 -25    3.51    3.51
  -3   9 -26    5.33    3.91
   3  -9 -26    6.53    3.76
   3  10 -25    5.98    5.11
   3  10 -24   20.27    5.72
   3  10 -23    3.23    4.97
   3  10 -22    4.84    3.47
   3  10 -21    1.24    2.35
   3  10 -20   10.90    3.47
  -3 -10 -19    9.90    3.71
  -3  10  19   14.96    1.73
  -3  10  18   11.01    1.36
  -3 -10 -18    8.04    2.60
  -3 -10 -17   35.89    4.58
  -3  10  17   38.51    2.73
  -3 -10 -16   28.73    3.59
  -3  10  16   23.48    1.99
  -3 -10 -15   45.99    4.22
  -3  10  15   53.82    4.54
  -3  10  15   53.85    3.88
  -3 -10 -14   93.50    6.46
  -3  10  14   98.97    8.13
   3  10 -14  100.27    7.61
  -3  10  14   91.23    5.80
  -3 -10 -13    9.46    2.24
  -3  10  13    8.78    2.10
   3  10 -13    5.14    2.08
   3  10 -12   84.18    6.86
  -3 -10 -12   92.92    5.87
  -3  10  12   93.36    7.33
  -3 -10 -11   83.91    5.25
   3  10 -11   73.11    5.50
  -3  10  11   78.29    5.86
  -3  10  10   29.66    3.38
   3  10 -10   20.77    3.06
  -3 -10 -10   17.55    3.01
   3  10  -9   61.82    4.52
  -3 -10  -9   63.16    4.02
  -3  10   9   60.88    4.77
  -3 -10  -8   45.87    3.65
  -3  10   8   46.67    3.52
   3 -10   8   39.97    3.69
   3  10  -8   40.08    3.67
   3 -10   7   48.21    3.84
  -3 -10  -7   48.10    3.89
  -3 -10  -7   44.49    2.15
   3  10  -7   54.02    3.67
  -3  10   7   53.62    3.78
  -3  10   6   30.55    2.39
   3  10  -6   27.88    2.69
  -3 -10  -6   25.31    2.63
   3 -10   6   29.53    2.98
  -3 -10  -6   27.65    1.90
  -3 -10  -5   95.11    4.26
   3  10  -5  104.08    5.87
  -3 -10  -5  111.84    5.49
  -3 -10  -5  101.68    4.85
  -3  10   5  116.46    6.65
   3 -10   5  101.12    5.48
  -3 -10  -4    5.53    0.75
  -3  10   4    5.12    1.25
  -3 -10  -4    4.72    1.86
   3 -10   4    6.10    1.37
   3  10  -4    5.38    1.71
  -3 -10  -4    5.14    0.90
   3  10  -3    2.20    1.71
  -3  10   3    4.09    1.36
  -3 -10  -3    6.05    1.48
   3 -10   3    4.10    1.37
   3 -10   2    5.45    1.73
  -3  10   2    6.29    1.23
   3  10  -2    3.91    1.34
  -3 -10  -2    3.93    1.35
   3 -10   1   46.79    3.46
  -3 -10  -1   52.67    3.43
   3  10  -1   58.26    4.03
  -3  10   1   59.26    3.19
   3  10   0   19.19    2.20
  -3 -10   0   23.12    2.45
   3 -10   0   19.47    1.97
  -3  10   0   19.67    2.08
  -3 -10   1   51.43    3.80
  -3  10  -1   56.05    4.02
   3  10   1   58.43    3.43
   3 -10  -1   52.13    3.33
   3  10   2    4.79    1.35
  -3 -10   2    5.52    1.47
  -3  10  -2    5.48    1.58
   3 -10  -2    5.81    1.48
   3 -10  -3    3.35    1.37
   3 -10  -3    4.53    0.88
   3  10   3    5.56    1.24
  -3 -10   3    1.72    1.72
  -3  10  -3    5.84    1.82
   3 -10  -4    3.87    1.37
   3  10   4    2.98    1.37
  -3 -10   4    5.56    1.85
   3 -10  -4    5.75    0.87
  -3  10  -4    6.93    1.70
   3 -10  -5  110.95    5.65
   3 -10  -5  101.14    4.65
   3  10   5  106.55    6.51
  -3  10  -5  110.86    5.83
  -3 -10   5  106.24    6.31
   3  10   6   22.13    2.77
  -3  10  -6   26.21    2.91
   3 -10  -6   30.74    2.39
  -3 -10   6   21.28    2.35
  -3 -10   7   41.16    3.34
   3 -10  -7   50.49    4.29
  -3  10  -7   43.07    3.64
   3  10   7   50.77    3.66
  -3 -10   8   40.09    3.33
   3 -10  -8   36.64    2.41
  -3  10  -8   37.37    3.16
   3 -10  -8   38.50    3.28
   3  10   8   41.06    3.68
   3 -10  -9   63.41    4.54
   3  10   9   59.81    5.21
   3 -10  -9   61.13    3.17
  -3  10  -9   60.46    5.10
   3 -10 -10   18.50    1.51
   3 -10 -10   19.74    2.52
   3  10  10   20.21    3.05
  -3  10 -10   19.32    2.55
  -3  10 -11   69.99    5.48
   3  10  11   71.71    5.34
   3 -10 -11   72.09    4.64
   3  10  12   88.95    6.99
   3 -10 -12   73.25    5.00
  -3  10 -12   81.34    6.22
   3  10  13    6.98    2.54
   3 -10 -13    7.73    2.12
  -3  10 -13   10.75    2.69
   3 -10 -14   97.00    6.35
   3  10  14   90.65    7.61
  -3  10 -14   99.51    7.72
  -3  10 -15   44.87    4.78
   3 -10 -15   54.62    5.22
   3  10  16   25.67    3.35
   3  10  17   32.22    1.86
   3 -10 -17   35.69    4.71
   3 -10 -18   12.39    2.73
   3  10  18   10.62    1.11
   3  10  19   17.11    3.60
   3  10  20    6.33    3.72
   3  10  21    2.48    2.73
   3  10  22    7.46    2.98
   3  10  23    1.99    2.61
   3  10  24   24.04    5.23
   3  10  25    4.74    4.99
   3  11 -24    2.97    4.46
   3  11 -23   13.61    5.57
   3  11 -22    2.23    2.72
   3  11 -21    3.34    2.84
   3  11 -20    6.42    3.95
   3  11 -19   -0.86    2.22
  -3 -11 -18   38.17    4.57
  -3  11  18   32.49    2.52
   3  11 -17   10.51    2.84
   3  11 -16   41.21    4.58
   3  11 -15   39.79    4.34
   3  11 -14   13.91    2.73
  -3  11  13   36.51    4.22
  -3 -11 -13   37.35    3.74
   3  11 -13   29.33    4.40
  -3 -11 -12   25.58    3.37
   3  11 -12   23.33    3.30
  -3  11  12   25.30    3.49
   3  11 -11   38.70    4.64
  -3  11  11   47.39    4.38
  -3 -11 -11   39.28    3.75
  -3 -11 -10   34.85    3.38
  -3  11  10   26.21    3.26
   3  11 -10   21.36    2.93
  -3  11   9    5.03    1.88
   3  11  -9    5.37    2.20
  -3 -11  -9    6.53    1.63
   3  11  -8   44.57    4.03
  -3 -11  -8   43.81    3.89
  -3  11   8   41.50    3.90
   3 -11   8   42.75    3.71
  -3  11   7   70.65    5.03
  -3 -11  -7   58.68    4.14
  -3 -11  -7   56.04    2.40
   3  11  -7   53.14    3.91
   3 -11   7   55.95    4.47
  -3 -11  -6    0.38    0.63
  -3 -11  -6    0.50    1.25
   3  11  -6    1.71    1.47
   3 -11   6    2.86    1.37
  -3  11   6    0.00    1.13
  -3 -11  -5    4.24    0.62
  -3 -11  -5    3.07    0.77
  -3 -11  -5    3.74    1.62
   3  11  -5    2.93    1.47
  -3  11   5    3.25    1.88
   3 -11   5    0.75    1.25
  -3 -11  -4   36.46    2.45
  -3 -11  -4   32.50    2.73
  -3 -11  -4   38.78    1.89
   3 -11   4   38.59    3.49
   3  11  -4   35.09    3.18
  -3  11   4   38.86    3.24
  -3 -11  -3   31.35    3.21
   3 -11   3   33.42    2.98
  -3  11   3   24.91    2.85
   3  11  -3   31.41    3.06
   3  11  -2   18.21    2.69
   3 -11   2   18.83    2.23
  -3  11   2   19.60    2.22
  -3 -11  -2   19.92    2.46
   3 -11   1   46.09    3.21
  -3 -11  -1   38.25    3.07
   3  11  -1   43.63    3.42
  -3  11   1   47.01    3.68
  -3  11   0   20.42    2.81
  -3 -11   0   17.76    2.45
   3 -11   0   18.87    2.10
   3  11   0   21.65    2.81
   3 -11  -1   41.46    3.09
  -3  11  -1   42.45    3.66
  -3 -11   1   40.20    2.82
   3  11   1   45.96    3.56
  -3  11  -2   18.26    2.56
  -3 -11   2   19.78    2.33
   3  11   2   18.56    2.21
   3 -11  -2   17.81    2.23
  -3 -11   3   30.67    2.96
  -3  11  -3   26.15    2.92
   3 -11  -3   31.03    2.98
   3  11   3   30.86    2.96
  -3 -11   4   39.89    2.97
   3 -11  -4   41.41    3.12
   3 -11  -4   36.96    2.37
   3  11   4   40.07    3.35
  -3  11  -4   39.62    3.16
   3  11   5    5.61    1.75
   3 -11  -5    2.76    1.88
  -3  11  -5    2.79    1.46
  -3 -11   5    2.72    1.36
   3 -11  -5    4.00    0.88
   3 -11  -6    0.25    0.63
  -3 -11   6   -2.35    1.61
   3 -11  -6    2.01    1.89
   3  11   6    3.01    1.76
  -3  11  -6   -0.36    1.33
  -3  11  -7   57.61    4.25
   3  11   7   61.46    5.04
   3 -11  -7   58.36    3.91
  -3 -11   7   58.85    4.22
   3  11   8   40.57    4.30
  -3 -11   8   39.85    3.84
  -3  11  -8   39.04    3.15
   3 -11  -8   36.77    2.15
   3 -11  -8   41.37    3.28
  -3 -11   9    3.95    1.73
   3  11   9    5.07    1.90
   3 -11  -9    3.55    0.89
   3 -11  -9    6.05    2.14
  -3  11  -9    4.73    1.94
   3  11  10   34.92    3.94
  -3  11 -10   29.61    3.64
   3 -11 -10   27.42    2.89
   3 -11 -10   25.71    1.64
   3 -11 -11   41.99    2.63
  -3  11 -11   50.41    4.74
   3 -11 -11   39.53    3.89
   3  11  11   48.93    5.09
  -3  11 -12   28.46    3.28
   3 -11 -12   20.02    3.25
   3  11  12   20.09    3.18
   3 -11 -13   33.18    3.62
   3  11  13   34.45    4.20
  -3  11 -13   32.28    4.39
   3  11  14   13.81    2.74
   3  11  15   37.98    6.21
   3  11  16   31.35    4.59
   3  11  17   10.52    2.97
   3  11  18   42.54    6.06
   3  11  19   -2.47    2.35
   3  11  20   11.13    3.96
   3  11  21    5.19    2.97
   3  11  22    0.00    2.72
   3  11  23    6.07    3.72
   3  11  24    6.32    4.71
   3  11  25    0.25    4.34
   3  12 -24    4.20    3.58
   3  12 -23    6.91    4.93
   3  12 -22    2.59    3.33
   3  12 -21    1.48    2.59
   3  12 -20   10.85    4.31
   3  12 -19    2.71    2.34
   3  12 -18   15.67    3.58
   3  12 -17   13.71    3.46
   3  12 -16   -2.72    2.72
   3  12 -15   29.87    4.71
   3  12 -14   50.56    4.47
   3  12 -13   17.43    2.74
  -3  12  12    4.37    2.00
  -3 -12 -12    2.37    2.12
  -3 -12 -11   23.52    3.50
   3  12 -11   23.05    3.29
  -3  12  11   24.43    3.51
  -3 -12 -10    4.01    1.88
  -3  12  10    2.01    1.63
   3  12 -10    3.54    1.83
  -3  12   9   13.44    2.51
  -3 -12  -9   18.81    3.14
   3  12  -9   15.49    3.17
   3  12  -8    5.61    1.95
   3 -12   8    3.84    1.61
  -3  12   8    2.14    2.14
  -3 -12  -8    3.76    1.88
   3  12  -7   64.24    4.89
  -3 -12  -7   66.85    4.76
   3 -12   7   64.80    4.98
  -3 -12  -7   63.43    2.91
  -3  12   7   77.08    5.90
   3 -12   6    3.86    1.87
  -3 -12  -6    0.00    1.87
  -3 -12  -6    0.63    0.63
   3  12  -6   -0.37    1.22
  -3  12   6    2.25    1.63
  -3 -12  -5   90.15    4.49
  -3  12   5   89.28    6.00
  -3 -12  -5   75.29    5.48
   3  12  -5   75.42    5.99
  -3 -12  -5   83.16    3.49
   3 -12   5   86.87    5.36
  -3 -12  -4   63.08    4.09
   3  12  -4   67.61    5.14
  -3 -12  -4   66.52    4.01
  -3  12   4   69.64    4.98
   3 -12   4   62.13    4.48
  -3 -12  -3  102.69    5.68
   3  12  -3  105.03    7.22
   3 -12   3  104.63    5.97
  -3  12   3  112.92    6.69
  -3 -12  -2  114.88    6.03
  -3  12   2  118.47    6.79
   3  12  -2  101.85    7.34
   3 -12   2  111.93    6.33
   3 -12   1   49.72    3.84
   3  12  -1   54.92    4.40
  -3 -12  -1   48.72    3.93
  -3  12   1   45.19    3.69
  -3  12   0  129.37    7.23
   3 -12   0  123.52    6.67
  -3 -12   0  114.64    6.26
   3  12   0  116.67    7.59
  -3 -12   1   48.83    3.80
   3 -12  -1   53.12    3.71
  -3  12  -1   52.62    4.03
   3  12   1   50.03    4.29
   3 -12  -2  110.15    6.44
  -3  12  -2  110.41    5.85
  -3 -12   2  118.11    6.76
   3  12   2  107.34    7.01
   3 -12  -3  107.15    5.96
   3  12   3  106.98    7.90
  -3 -12   3  107.57    7.03
  -3  12  -3  109.17    6.21
   3  12   4   63.19    4.71
   3 -12  -4   62.26    3.12
   3 -12  -4   60.58    4.61
  -3  12  -4   65.41    4.38
  -3 -12   4   64.12    4.20
   3 -12  -5   80.47    5.38
  -3  12  -5   92.31    5.95
   3  12   5   87.39    6.48
  -3 -12   5   91.51    5.82
   3 -12  -5   85.29    4.00
  -3  12  -6    1.33    2.06
  -3 -12   6    0.99    1.36
   3  12   6    0.25    1.25
   3 -12  -6    2.02    0.88
   3 -12  -6    0.25    1.26
   3  12   7   65.31    5.78
  -3  12  -7   63.54    5.22
  -3 -12   7   65.65    5.59
   3 -12  -7   72.50    4.53
  -3  12  -8    7.03    1.94
   3  12   8    7.56    2.14
   3 -12  -8    5.67    2.14
   3 -12  -8    5.17    1.01
  -3 -12   8    8.81    1.86
   3 -12  -9   14.05    1.65
  -3  12  -9   16.12    2.55
   3  12   9   12.65    2.66
  -3 -12   9   15.99    2.36
   3 -12  -9   14.23    2.14
   3 -12 -10    1.51    1.76
   3 -12 -10    1.14    0.63
   3  12  10    0.76    1.65
  -3  12 -10    6.91    2.79
  -3  12 -11   21.10    3.15
   3  12  11   31.61    4.19
   3 -12 -11   24.69    1.76
   3 -12 -11   23.10    3.14
  -3  12 -12    6.80    2.18
   3 -12 -12    7.14    2.63
   3  12  13   17.97    3.50
   3  12  14   55.14   10.58
   3  12  15   20.48    3.85
   3  12  16    1.24    1.86
   3  12  17   19.53    3.59
   3  12  18   11.61    3.95
   3  12  19    3.70    2.71
   3  12  20    6.04    3.95
   3  12  21    6.16    2.84
   3  12  22    1.48    3.33
   3  12  23    0.74    3.21
   3  12  24    3.46    4.57
   3  13 -23   17.33    4.80
   3  13 -22   14.38    5.53
   3  13 -21    4.30    3.44
   3  13 -20   20.54    4.92
   3  13 -19    6.89    3.20
   3  13 -18   18.36    4.07
   3  13 -17    9.26    3.09
   3  13 -16    9.03    3.71
   3  13 -15   30.24    4.59
   3  13 -14    4.97    2.36
   3  13 -13   29.27    3.49
   3  13 -12   10.73    3.62
  -3 -13 -11    2.88    2.75
  -3  13  11    2.76    2.26
  -3 -13 -10    3.51    2.25
  -3  13  10    3.39    2.01
  -3 -13  -9   11.27    2.38
   3  13  -9    9.63    3.05
  -3  13   9   15.82    2.89
   3 -13   9    8.92    2.60
  -3 -13  -8   38.32    3.51
   3  13  -8   45.14    4.88
  -3  13   8   40.67    4.27
   3 -13   8   40.03    4.23
  -3 -13  -7   35.01    4.00
  -3  13   7   34.60    4.26
  -3 -13  -7   33.78    2.40
   3  13  -7   43.22    4.40
   3 -13   7   35.26    3.37
   3 -13   6   12.22    2.12
  -3  13   6    9.88    2.50
  -3 -13  -6   11.56    1.27
   3  13  -6    5.74    2.57
  -3 -13  -6   12.97    2.49
  -3 -13  -5   54.16    3.34
  -3  13   5   58.73    4.86
  -3 -13  -5   60.05    4.48
   3 -13   5   56.73    4.37
   3  13  -5   49.38    4.52
  -3 -13  -5   54.96    2.74
   3  13  -4    4.65    2.45
  -3  13   4    6.34    2.24
   3 -13   4    5.36    1.74
  -3 -13  -4    7.43    1.73
   3 -13   3  156.74    8.58
  -3 -13  -3  149.24    7.29
   3  13  -3  139.93    8.57
  -3  13   3  161.26    9.91
   3 -13   2   10.54    2.36
   3  13  -2    8.32    2.57
  -3 -13  -2    7.38    2.34
  -3  13   2    8.14    1.85
  -3  13   1  162.43    9.22
   3 -13   1  144.60    7.80
  -3 -13  -1  143.59    8.11
   3  13  -1  147.39    9.43
  -3 -13   0   16.45    2.09
   3  13   0   15.56    2.33
   3 -13   0   12.99    2.60
  -3  13   0   17.76    2.45
  -3  13  -1  144.21    8.44
   3  13   1  149.47    8.47
  -3 -13   1  146.00    8.60
   3 -13  -1  163.03    8.66
  -3  13  -2    8.66    1.95
   3 -13  -2    9.17    2.23
  -3 -13   2    7.13    2.09
   3  13   2    5.53    1.85
   3  13   3  158.40   10.00
  -3 -13   3  166.52    8.88
   3 -13  -3  160.48    8.08
  -3  13  -3  165.65    9.75
   3 -13  -4    5.73    1.00
   3  13   4    5.20    2.60
  -3 -13   4    5.56    1.61
   3 -13  -4    2.49    1.50
  -3  13  -4    5.23    2.19
   3  13   5   57.43    5.22
   3 -13  -5   50.25    3.00
  -3 -13   5   53.76    4.83
   3 -13  -5   51.90    4.00
  -3  13  -5   52.86    4.50
   3 -13  -6   12.29    2.13
  -3  13  -6   12.74    2.67
  -3 -13   6   12.91    2.36
   3  13   6   12.73    2.75
   3 -13  -6   13.97    1.38
  -3  13  -7   31.77    4.12
   3  13   7   34.59    4.39
   3 -13  -7   38.34    3.27
  -3 -13   7   35.28    3.73
  -3 -13   8   44.49    3.73
   3  13   8   42.26    4.15
  -3  13  -8   39.75    4.36
   3 -13  -8   44.43    4.28
   3  13   9   11.10    3.03
  -3 -13   9   12.92    2.24
   3 -13  -9    9.85    1.26
  -3  13  -9    9.33    2.66
   3 -13  -9    9.94    2.27
  -3  13 -10    3.39    1.94
   3 -13 -10    2.27    0.76
  -3 -13  10    2.98    1.86
   3 -13 -10    2.52    2.14
   3 -13 -11    3.26    2.13
   3 -13 -11    4.89    0.75
   3  13  12    6.76    2.25
   3  13  13   33.09    4.25
   3  13  14    4.36    2.86
   3  13  15   17.38    3.35
   3  13  16    9.04    2.85
   3  13  17    3.34    2.47
   3  13  18   24.79    4.93
   3  13  19    8.37    3.08
   3  13  20   13.41    4.68
   3  13  21    7.25    3.57
   3  13  22    1.97    3.44
   3  13  23   16.60    5.53
   3  14 -22   -9.81    4.05
   3  14 -21    7.85    4.17
   3  14 -20   -1.35    3.19
   3  14 -19    4.67    4.43
   3  14 -18    6.90    2.96
   3  14 -17    6.66    3.21
   3  14 -16    1.98    3.21
   3  14 -15   84.02    7.93
   3  14 -14   -0.75    2.24
   3  14 -13    6.97    2.61
   3  14 -12    3.74    2.12
   3  14 -11   14.75    3.12
   3  14 -10   36.03    3.88
   3 -14   9   22.87    3.48
  -3 -14  -9   22.03    3.00
   3 -14   8   39.86    4.49
  -3 -14  -8   44.29    2.39
  -3 -14  -8   44.03    4.63
  -3  14   8   36.36    4.51
  -3 -14  -7   22.61    3.00
  -3 -14  -7   22.19    1.77
  -3  14   7   22.41    3.38
   3 -14   7   28.06    2.87
   3  14  -7   18.31    3.54
  -3 -14  -6  143.05    8.23
   3 -14   6  139.38    8.99
  -3 -14  -6  130.05    6.50
   3  14  -6  122.28    9.17
  -3  14   6  135.38    9.87
  -3  14   5    6.97    2.12
  -3 -14  -5    7.46    1.29
  -3 -14  -5    6.71    0.62
   3 -14   5    7.86    2.62
   3  14  -5    5.62    2.20
  -3 -14  -5    1.37    2.24
   3  14  -4   46.48    4.53
  -3 -14  -4   38.15    3.72
   3 -14   4   41.35    4.11
  -3  14   4   45.81    4.97
  -3 -14  -3   -4.57    1.98
  -3  14   3    1.73    2.23
   3 -14   3    0.99    1.37
   3  14  -3   -0.98    2.08
   3  14  -2    4.78    2.45
  -3  14   2   10.11    2.34
  -3 -14  -2    6.16    2.46
   3 -14   2   11.42    1.99
  -3  14   1   31.84    3.81
   3  14  -1   28.55    3.92
   3 -14   1   30.98    3.35
  -3 -14  -1   23.48    3.07
  -3  14   0    6.87    2.45
  -3 -14   0   10.20    2.46
   3 -14   0    9.04    1.98
   3  14   0    8.46    2.21
  -3 -14   1   23.97    2.95
   3 -14  -1   25.51    3.10
  -3  14  -1   27.77    3.67
   3  14   1   31.56    3.19
  -3 -14   2    2.95    1.60
   3 -14  -2    7.69    1.98
  -3  14  -2    8.91    2.20
   3  14   2    5.78    2.09
   3 -14  -3    1.74    1.99
  -3  14  -3    2.44    1.71
   3  14   3   -0.37    2.10
  -3 -14   3   -1.23    1.48
  -3 -14   4   39.67    3.59
  -3  14  -4   45.40    4.75
   3  14   4   41.83    4.83
   3 -14  -4   42.75    4.36
   3 -14  -4   35.99    2.99
   3  14   5    9.07    2.48
  -3 -14   5    3.10    2.35
   3 -14  -5    9.38    2.63
   3 -14  -5    7.85    1.25
  -3  14  -5   10.58    2.55
   3 -14  -6  134.99    8.40
   3  14   6  128.38    9.35
  -3 -14   6  131.83    8.08
   3 -14  -6  121.57    6.42
  -3  14  -6  118.14    8.26
  -3 -14   7   27.10    2.99
   3  14   7   22.77    3.00
  -3  14  -7   20.38    3.52
   3 -14  -7   28.76    3.14
  -3  14  -8   34.53    4.61
  -3 -14   8   39.70    3.86
   3 -14  -8   47.16    4.15
  -3 -14   9   27.51    3.49
   3 -14  -9   23.77    3.02
   3 -14  -9   24.08    2.14
  -3  14  -9   15.62    3.03
  -3 -14  10   32.23    3.86
   3 -14 -10   26.02    4.02
   3 -14 -10   27.39    2.40
   3 -14 -11   11.91    1.25
   3 -14 -11   11.55    2.64
   3  14  12    4.01    2.25
   3  14  13    6.24    2.37
   3  14  14    0.75    2.37
   3  14  15   65.68    6.96
   3  14  16    2.23    2.10
   3  14  17    8.77    2.72
   3  14  18   14.54    4.31
   3  14  19   -0.25    2.71
   3  14  20    3.32    4.18
   3  14  21    7.48    3.56
   3  14  22    0.61    3.07
   3  15 -21   -0.12    4.65
   3  15 -20    4.66    3.56
   3  15 -19   15.84    4.91
   3  15 -18    5.29    4.80
   3  15 -17    3.08    3.08
   3  15 -16    3.46    3.71
   3  15 -15   -2.11    2.48
   3  15 -14    7.95    2.73
   3  15 -13   13.82    2.86
   3  15 -12   25.07    4.37
   3  15 -11   13.87    3.00
   3  15 -10   21.88    4.00
  -3 -15  -9   15.38    3.13
   3 -15   9   13.20    2.74
  -3 -15  -8   60.73    5.75
   3 -15   8   54.00    4.99
  -3 -15  -8   49.88    2.89
  -3 -15  -7    8.86    2.50
  -3 -15  -7    7.57    1.01
   3 -15   7    4.99    2.12
   3 -15   6   58.79    5.49
  -3 -15  -6   59.40    4.48
  -3 -15  -6   54.27    3.82
  -3  15   6   60.88    5.12
  -3 -15  -5   42.73    4.47
  -3  15   5   43.06    4.85
  -3 -15  -5   46.22    3.22
  -3 -15  -5   45.94    2.24
   3 -15   5   46.03    4.87
  -3 -15  -4   34.56    3.72
  -3  15   4   32.14    3.97
   3 -15   4   33.26    3.86
  -3 -15  -3   29.28    3.95
   3 -15   3   35.57    3.48
  -3  15   3   38.85    4.45
   3  15  -3   35.39    4.41
  -3 -15  -2   12.70    2.84
   3 -15   2   15.77    2.48
  -3  15   2   16.78    3.33
   3  15  -2   13.72    2.08
  -3  15   1   65.82    5.78
  -3 -15  -1   57.10    4.92
   3  15  -1   56.29    5.76
   3 -15   1   58.79    5.46
  -3  15   0   39.76    4.30
   3  15   0   40.14    4.91
  -3 -15   0   38.00    3.81
   3 -15   0   38.43    4.34
  -3 -15   1   60.77    5.05
  -3  15  -1   63.80    6.00
   3  15   1   53.60    6.15
   3 -15  -1   65.72    4.96
   3  15   2   12.81    2.59
  -3  15  -2   16.26    3.06
  -3 -15   2   11.70    2.96
   3 -15  -2   13.78    2.48
  -3 -15   3   28.25    3.95
   3  15   3   35.55    3.95
  -3  15  -3   32.82    3.78
   3 -15  -3   33.33    3.48
   3 -15  -4   34.16    3.87
  -3 -15   4   34.00    4.33
   3 -15  -4   32.59    2.61
  -3  15  -4   37.28    4.51
  -3 -15   5   48.81    4.96
   3 -15  -5   43.25    4.00
  -3  15  -5   48.05    4.99
   3 -15  -5   43.70    3.36
  -3  15  -6   51.62    5.22
   3 -15  -6   62.64    5.14
   3 -15  -6   55.18    3.65
  -3 -15   6   54.75    5.09
   3 -15  -7    9.79    3.01
  -3 -15   7    7.71    2.99
   3 -15  -8   57.42    5.15
  -3 -15   8   63.26    5.73
  -3 -15   9   10.47    2.99
   3 -15  -9    9.44    1.38
   3 -15  -9    9.30    3.27
   3 -15 -10   27.51    3.52
  -3 -15  10   28.55    4.24
   3 -15 -10   22.59    2.27
   3 -15 -11   13.68    1.26
   3 -15 -11   12.04    2.89
   3  15  12   15.65    3.26
   3  15  13    7.49    3.12
   3  15  14    3.74    3.36
   3  15  15   -2.73    2.48
   3  15  16   -0.62    2.72
   3  15  17    5.93    2.84
   3  15  18   -4.06    3.33
   3  15  19    9.95    3.81
   3  15  20    2.94    4.17
   3  15  21    6.74    3.92
   3  16 -20   -0.73    3.31
   3  16 -19   13.74    4.91
   3  16 -18    9.10    3.32
   3  16 -17   11.46    4.44
   3  16 -16    7.17    3.58
   3  16 -15    6.69    2.85
   3  16 -14   -4.35    2.36
   3  16 -13   10.70    2.99
   3  16 -12    3.24    2.49
   3  16 -11    3.37    2.50
  -3 -16 -10   -2.75    2.25
   3 -16  10   -1.99    1.62
  -3 -16  -9   14.99    4.00
   3 -16   9   11.97    3.37
   3 -16   8    6.74    3.24
  -3 -16  -8   10.36    2.75
  -3 -16  -8    7.51    1.00
   3 -16   7    1.87    2.75
  -3 -16  -7    6.36    2.37
  -3 -16  -7    6.43    1.14
  -3 -16  -6   17.21    1.91
   3 -16   6   14.48    3.37
  -3 -16  -6   19.54    3.24
  -3 -16  -5    4.22    2.11
  -3 -16  -5    4.25    1.42
  -3 -16  -5    3.72    0.62
   3 -16   5    4.24    2.12
  -3 -16  -4   21.19    3.10
   3 -16   4   24.92    3.36
  -3 -16  -3    4.45    2.84
   3 -16   3    8.58    2.74
   3 -16   2    5.22    2.61
  -3 -16  -2   -1.36    2.34
  -3 -16  -1    2.46    1.97
   3 -16   1    5.59    2.48
   3 -16   0   31.77    3.97
  -3 -16   0   31.02    3.45
  -3 -16   1    2.59    2.09
   3 -16  -1    0.74    1.74
   3 -16  -2    4.23    1.99
  -3 -16   2    2.71    2.09
   3 -16  -3    6.60    2.24
  -3 -16   3    5.43    2.10
   3 -16  -3    3.62    1.12
   3 -16  -4   25.34    2.49
  -3 -16   4   28.31    3.34
   3 -16  -4   27.32    3.74
   3 -16  -5    5.25    2.63
   3 -16  -5    4.11    1.00
  -3 -16   5    3.22    1.98
   3 -16  -6   19.24    2.01
   3 -16  -6   18.79    3.01
  -3 -16   6   22.35    3.60
   3 -16  -7    7.28    2.01
  -3 -16   7    6.97    3.11
  -3 -16   8    9.09    3.11
   3 -16  -8    5.27    3.27
   3 -16  -9    8.17    1.51
  -3 -16   9   12.60    2.87
   3 -16  -9   11.68    2.76
   3 -16 -10   -0.63    0.88
   3 -16 -10    2.39    2.13
  -3 -16  10   -3.24    2.25
   3  16  11   -1.25    2.13
   3  16  12    1.00    3.25
   3  16  13   12.86    4.12
   3  16  14    5.11    3.24
   3  16  15   13.04    4.35
   3  16  16    7.43    3.47
   3  16  17   18.02    3.95
   3  16  18   15.88    4.80
   3  16  19   11.79    4.42
   3  16  20    1.10    4.78
   3  17 -18    1.84    4.55
   3  17 -17    6.41    4.07
   3  17 -16   -1.61    3.09
   3  17 -15    2.48    3.47
   3  17 -14    1.61    4.47
   3  17 -13   -1.24    3.48
   3  17 -12    7.35    4.11
   3  17 -11   -1.12    3.37
  -3 -17 -10   20.60    4.00
   3 -17  10   16.19    3.24
   3 -17   9   50.27    5.87
  -3 -17  -9   55.45    6.12
  -3 -17  -8   20.47    3.37
   3 -17   8   22.47    4.12
  -3 -17  -7   17.33    4.11
   3 -17   7   20.73    4.00
  -3 -17  -6   29.84    2.42
   3 -17   6   36.57    4.25
  -3 -17  -6   37.09    4.61
  -3 -17  -5   53.78    5.71
   3 -17   5   52.51    5.74
  -3 -17  -5   50.76    2.61
  -3 -17  -5   49.23    4.00
  -3 -17  -4   53.73    3.39
  -3 -17  -4   56.27    5.21
  -3 -17  -4   45.74    4.42
   3 -17   4   57.19    5.73
   3 -17   3   34.72    4.48
  -3 -17  -3   31.66    4.21
  -3 -17  -2   55.19    5.68
   3 -17   2   53.46    5.22
  -3 -17  -1    6.29    2.34
   3 -17   1    8.20    2.73
   3 -17   0   64.10    5.72
  -3 -17   0   74.18    5.92
   3 -17  -1    8.33    2.98
  -3 -17   1    1.36    2.71
  -3 -17   2   47.84    4.81
   3 -17  -2   57.35    5.23
   3 -17  -3   36.16    3.37
   3 -17  -3   36.13    4.36
  -3 -17   3   41.85    4.82
   3 -17  -4   57.53    7.24
   3 -17  -4   58.46    4.22
  -3 -17   4   58.74    5.81
   3 -17  -5   56.54    3.61
  -3 -17   5   59.47    4.96
   3 -17  -5   55.64    5.50
  -3 -17   6   33.64    4.22
   3 -17  -6   36.70    4.76
  -3 -17   7   22.76    4.35
   3 -17  -7   16.43    3.39
   3 -17  -8   26.11    3.77
  -3 -17   8   24.05    3.99
  -3 -17   9   50.78    6.12
   3 -17  -9   58.89    5.90
   3 -17  -9   39.93    3.89
  -3 -17  10   22.61    4.37
   3 -17 -10   12.05    4.02
   3  17  11    2.26    3.39
   3  17  12   10.64    3.25
   3  17  13    3.25    2.87
   3  17  14    7.60    3.74
   3  17  15    0.00    3.73
   3  17  16   -7.43    3.84
   3  17  17    4.20    3.70
   3  17  18    1.85    3.20
   3  17  19    9.94    4.91
   3  18 -17    9.98    4.06
   3  18 -16    8.03    5.06
   3  18 -15   11.39    4.58
   3  18 -14    2.11    2.85
   3  18 -13   11.07    5.10
   3  18 -12   -0.87    2.49
   3  18 -11    8.61    3.37
  -3 -18 -10    4.24    2.87
   3 -18  10    0.00    2.24
  -3 -18  -9   19.35    4.49
   3 -18   9   21.96    4.12
  -3 -18  -8   25.70    4.62
   3 -18   8   36.20    5.12
  -3 -18  -7    3.86    2.37
   3 -18   7    3.99    2.50
   3 -18   6   14.22    3.62
  -3 -18  -6   17.55    4.11
  -3 -18  -5   17.14    3.23
   3 -18   5   25.19    4.12
  -3 -18  -4    4.03    1.82
   3 -18   4    4.98    3.11
  -3 -18  -4    7.26    1.13
  -3 -18  -4    3.84    2.48
   3 -18   3   20.42    3.98
  -3 -18  -3   14.36    3.09
   3 -18   2    9.70    2.36
  -3 -18  -2    7.54    3.46
   3 -18   1    1.87    1.99
  -3 -18  -1    1.48    1.85
  -3 -18   0   -0.49    2.96
   3 -18   0    0.50    1.99
  -3 -18   1   -0.99    2.59
   3 -18  -1    1.74    2.99
  -3 -18   2    8.76    2.96
   3 -18  -2    7.10    2.37
   3 -18  -3   20.53    2.36
  -3 -18   3   18.40    3.71
   3 -18  -3   16.71    3.24
  -3 -18   4    4.95    3.46
   3 -18  -4    2.12    3.25
   3 -18  -4    3.35    1.36
   3 -18  -5   16.89    3.50
  -3 -18   5   15.98    3.35
  -3 -18   6   11.30    2.98
   3 -18  -6   13.90    4.01
  -3 -18   7    7.83    2.74
   3 -18  -7    5.27    2.51
   3 -18  -8   24.35    4.02
  -3 -18   8   32.39    5.23
   3 -18  -9   22.97    4.52
  -3 -18   9   17.47    3.99
  -3 -18  10    5.12    2.87
   3 -18 -10    7.78    3.39
   3  18  11    9.40    3.64
   3  18  12    5.26    3.13
   3  18  13   11.74    3.37
   3  18  14    2.86    3.11
   3  18  15    5.46    3.35
   3  18  16    6.93    4.83
   3  18  17   16.42    5.18
   3  19 -15    2.72    3.59
   3  19 -14    4.34    3.47
   3  19 -13   13.43    4.23
   3  19 -12   10.34    4.61
   3  19 -11   -7.23    3.99
  -3 -19 -10    2.87    2.74
   3 -19  10    1.12    2.62
  -3 -19  -9   -3.24    2.75
   3 -19   9    0.37    2.49
   3 -19   8    1.25    3.74
  -3 -19  -8    0.37    2.62
   3 -19   7    5.12    2.74
  -3 -19  -7    2.99    2.62
  -3 -19  -6   20.04    4.48
   3 -19   6   13.97    3.37
  -3 -19  -5    1.86    2.49
   3 -19   5    0.62    3.12
  -3 -19  -4    0.00    3.60
   3 -19   4    4.86    2.62
   3 -19   3   22.78    4.11
  -3 -19  -3   19.81    3.72
  -3 -19  -2   13.85    3.96
   3 -19   2   10.20    3.73
  -3 -19  -1   20.01    3.71
   3 -19   1   21.28    3.98
   3 -19   0   40.07    5.23
  -3 -19   0   58.01    5.93
  -3 -19   1   19.87    3.95
   3 -19  -1   21.42    4.86
  -3 -19   2   12.72    3.46
   3 -19  -2    6.23    2.62
  -3 -19   3   23.35    4.57
   3 -19  -3   24.21    4.37
   3 -19  -4    0.87    2.25
  -3 -19   4    1.86    2.72
   3 -19  -5    2.75    2.25
  -3 -19   5    2.35    3.47
  -3 -19   6   15.14    3.72
   3 -19  -6   26.81    4.51
   3 -19  -7    2.76    3.64
  -3 -19   7    5.35    2.73
  -3 -19   8    1.87    3.61
   3 -19  -8   -0.25    2.38
  -3 -19   9    3.74    3.24
   3 -19  -9   -1.00    3.01
   3 -19 -10    2.01    2.76
  -3 -19  10    3.12    2.75
   3  19  11   -0.50    3.89
   3  19  12   20.14    5.38
   3  19  13    9.99    5.12
   3  19  14    9.09    3.36
   3  19  15    8.20    3.48
   3  19  16   -2.85    3.34
   3  20 -13    7.96    3.85
   3  20 -12    3.98    3.61
   3  20 -11   -3.12    3.24
  -3 -20 -10    5.86    3.37
   3 -20  10    5.11    2.99
   3 -20   9   -0.12    4.49
  -3 -20  -9    1.87    2.62
  -3 -20  -8   -2.99    3.99
   3 -20   8    5.24    2.99
   3 -20   7    2.62    2.62
  -3 -20  -7    3.74    4.36
  -3 -20  -6    4.61    3.11
   3 -20   6    6.11    3.86
  -3 -20  -5    7.21    3.60
   3 -20   5    7.10    3.12
  -3 -20  -4   15.02    4.10
   3 -20   4   12.83    3.61
  -3 -20  -3   11.90    3.35
   3 -20   3   12.95    4.11
  -3 -20  -2   19.68    4.08
   3 -20   2   21.54    4.11
  -3 -20  -1   17.06    3.34
   3 -20   1   10.08    4.11
   3 -20   0   53.68    6.60
  -3 -20   0   58.43    6.42
   3 -20  -1   17.45    3.61
  -3 -20   1   17.91    3.33
  -3 -20   2   25.19    5.06
   3 -20  -2   13.35    3.74
  -3 -20   3   10.63    3.34
   3 -20  -3   10.12    3.37
   3 -20  -4   10.75    3.75
  -3 -20   4   18.55    4.21
  -3 -20   5    3.22    2.97
   3 -20  -5    6.13    4.01
   3 -20  -6    1.50    2.76
  -3 -20   6    3.23    3.97
  -3 -20   7    7.46    3.23
   3 -20  -7    1.51    2.51
  -3 -20   8   -2.12    2.36
   3 -20  -8    8.03    4.02
   3 -20  -9    7.03    4.52
  -3 -20   9    4.36    4.24
   3 -20 -10    4.89    3.26
  -3 -20  10    4.99    3.37
   3  20  11    1.63    3.26
   3  20  12    3.75    3.13
   3  20  13   -0.62    3.00
   3  20  14    2.99    3.74
   3  21 -11    3.61    4.86
   3 -21  10    3.36    2.99
  -3 -21 -10    6.11    5.11
   3 -21   9    4.98    4.36
  -3 -21  -9    4.24    4.24
   3 -21   8   -2.62    2.87
  -3 -21  -8   -2.99    4.61
   3 -21   7   -3.99    3.99
  -3 -21  -7   -4.61    2.49
  -3 -21  -6    4.23    3.11
   3 -21   6    1.74    2.99
  -3 -21  -5    2.49    2.98
   3 -21   5    0.75    3.86
   3 -21   4   -1.25    2.74
  -3 -21  -4    3.60    4.22
  -3 -21  -3   -3.97    2.73
   3 -21   3    1.87    3.36
  -3 -21  -2   -1.86    2.72
   3 -21   2    4.48    3.24
  -3 -21  -1   10.51    4.33
   3 -21   1    7.72    3.24
  -3 -21   0    0.87    2.84
   3 -21   0    8.47    4.36
  -3 -21   1    6.80    4.08
   3 -21  -1    6.48    3.37
   3 -21  -2    8.24    3.62
  -3 -21   2    7.04    2.97
  -3 -21   3    1.36    3.71
   3 -21  -3    1.12    4.00
   3 -21  -4   -1.38    2.75
  -3 -21   4    0.25    2.72
   3 -21  -5   -3.26    4.13
  -3 -21   5    7.06    4.33
  -3 -21   6    4.71    3.60
   3 -21  -6    3.76    4.26
   3 -21  -7   -2.26    3.01
  -3 -21   7   -4.35    4.10
   3 -21  -8    1.13    3.26
  -3 -21   8    3.23    2.86
  -3 -21   9    7.10    4.48
   3 -21  -9    8.03    3.51
   3 -21 -10   -4.14    4.39
  -3 -21  10    2.25    2.99
   3  21  11    9.65    5.26
   3  22  -8   -3.73    4.36
  -3 -22  -7   -0.25    3.49
   3 -22   7   -2.12    2.61
  -3 -22  -6    3.11    3.61
   3 -22   6   -3.98    4.61
  -3 -22  -5   15.80    4.98
   3 -22   5    0.87    2.99
  -3 -22  -4    5.34    4.72
   3 -22   4    1.99    4.48
   3 -22   3    7.35    3.73
  -3 -22  -3    6.08    3.60
   3 -22   2   17.19    5.23
  -3 -22  -2   15.86    4.21
  -3 -22  -1    3.59    4.46
   3 -22   1    4.36    3.49
   3 -22   0   32.29    5.74
  -3 -22   0   23.00    5.44
   3 -22  -1    6.11    3.49
  -3 -22   1    4.94    3.21
   3 -22  -2   15.61    4.50
  -3 -22   2   12.11    3.58
   3 -22  -3    8.63    4.50
  -3 -22   3    3.71    3.21
  -3 -22   4    5.57    4.58
   3 -22  -4    6.51    3.51
  -3 -22   5    4.08    3.34
   3 -22  -5    5.26    3.63
   3 -22  -6   -3.89    4.39
  -3 -22   6   -0.50    4.34
   3 -22  -7    1.26    4.52
  -3 -22   7    9.68    3.60
   3  22   8    3.89    3.14
   4   0   0 1594.39   55.50
  -4   0   0 1503.01   52.92
   4   0   0 1477.58   53.76
   4   0   1  186.08    7.96
  -4   0   1  184.92    7.80
   4   0  -1  193.51    8.25
  -4   0   1  198.94    8.65
   4   0  -1  204.93    7.15
   4   0  -1  204.48    8.67
  -4   0  -1  182.94    8.05
  -4   0  -1  215.15    7.45
  -4   0   2    9.04    0.90
  -4   0  -2   10.54    0.74
  -4   0   2    9.32    1.02
   4   0   2   10.01    1.01
   4   0  -2   11.02    1.02
  -4   0  -3  217.43    8.55
  -4   0   3  217.18    9.61
   4   0  -3  219.65    9.36
  -4   0  -4   -0.12    0.49
  -4   0   4   -0.77    0.64
   4   0  -4    0.89    0.64
   4   0  -4    0.13    0.39
   4   0  -5   31.05    1.81
  -4   0   5   30.04    1.93
   4   0  -5   30.50    2.16
  -4   0  -5   31.74    1.72
   4   0  -6  285.96   11.43
  -4   0   6  294.12   12.21
  -4   0  -6  289.44   11.15
  -4   0   7  562.72   22.09
   4   0  -7  573.64   21.18
  -4   0  -7  561.29   20.40
  -4   0   8    0.00    0.77
  -4   0  -8   -1.24    0.99
   4   0  -8   -0.52    0.78
  -4   0   9  122.82    5.51
  -4   0  -9  120.99    5.62
   4   0  -9  119.75    5.84
  -4   0  10    5.37    1.15
   4   0 -10    3.50    1.17
  -4   0 -10    1.37    1.00
  -4   0  11    4.22    1.15
   4   0 -11    5.57    1.30
  -4   0 -11    3.38    1.13
  -4   0 -12    2.13    1.63
  -4   0  12    2.30    1.41
   4   0 -12    1.17    1.55
  -4   0  13   32.33    2.56
   4   0 -13   30.31    2.85
  -4   0 -13   37.11    3.01
  -4   0  14  225.14   10.11
   4   0 -14  236.80    9.73
  -4   0 -14  232.00    9.93
  -4   0  15   87.40    5.63
  -4   0 -15   80.86    5.53
   4   0 -15   74.66    4.92
  -4   0  16  157.58    8.58
   4   0 -16  163.81    8.03
  -4   0 -16  166.33    8.30
  -4   0  17   21.48    2.94
   4   0 -17   11.50    2.33
  -4   0 -17   22.24    2.89
  -4   0  18   89.52    6.79
  -4   0 -18   93.02    6.42
   4   0 -18   81.55    6.07
  -4   0 -19    1.51    2.39
   4   0 -19   -3.48    1.80
  -4   0  19    2.43    1.41
   4   0 -20    0.90    1.80
  -4   0  20   -1.41    1.79
  -4   0 -20    1.89    2.14
  -4   0  21   -1.54    2.43
  -4   0 -21    2.51    2.77
   4   0 -21    0.26    1.80
  -4   0 -22   26.52    3.90
  -4   0  22   14.86    3.07
   4   0 -22   24.65    4.11
   4   0 -24    0.00    2.69
  -4   0 -24    4.52    2.89
   4   0 -25    8.81    3.70
  -4   0 -25    9.29    2.89
  -4   0 -26    0.00    4.27
   4   0 -26    4.08    2.93
  -4   0 -27    3.51    3.39
   4   0 -27    2.80    3.44
  -4   0 -28    1.75    3.38
   4   0 -28   -0.89    3.30
  -4  -1 -28   24.04    6.04
   4   1 -28   10.88    4.17
  -4  -1 -27   37.78    5.67
   4   1 -27   24.08    6.08
  -4  -1 -26   10.58    4.16
   4   1 -26   11.68    3.81
  -4  -1 -25   21.43    4.79
   4   1 -25   13.61    4.07
   4   1 -24    2.42    3.69
  -4  -1 -24   -0.38    2.40
  -4  -1 -23   60.92    6.56
   4   1 -23   51.04    6.64
  -4  -1 -22    1.51    2.40
   4   1 -22    1.92    2.43
  -4  -1 -21   43.77    5.17
   4   1 -21   47.74    5.12
  -4   1  21   45.34    4.74
  -4   1  20   29.06    3.71
  -4  -1 -20   29.38    3.66
   4   1 -20   31.15    3.85
   4   1 -19   12.32    3.08
  -4  -1 -19   18.78    2.90
  -4   1  19   13.43    2.30
  -4   1  18  139.01    9.35
  -4  -1 -18  137.96    8.45
   4   1 -18  135.57    8.62
  -4   1  17   36.43    3.96
  -4  -1 -17   42.68    3.65
   4   1 -17   43.61    4.25
  -4  -1 -16   -0.13    1.26
  -4   1  16   -0.51    1.02
   4   1 -16    1.42    1.29
   4   1 -15   75.14    4.52
  -4   1  15   76.91    4.86
  -4  -1 -15   74.12    5.15
   4   1 -14   74.16    4.52
  -4  -1 -14   76.40    5.02
  -4   1  14   77.28    4.09
  -4   1  13  107.81    5.88
   4   1 -13  108.01    5.30
  -4  -1 -13  103.31    5.64
  -4  -1 -12  204.20    9.14
   4   1 -12  225.14    9.45
  -4   1  12  203.65    8.44
  -4   1  11   55.85    2.94
  -4  -1 -11   67.32    3.74
   4   1 -11   67.66    4.14
  -4   1  10    6.01    1.02
  -4  -1 -10    2.74    1.24
  -4   1   9  150.17    7.81
  -4  -1  -9  145.87    6.45
  -4  -1  -8   82.13    3.96
  -4   1   8   77.29    4.22
  -4  -1  -7  171.19    7.03
  -4   1   7  177.49    7.56
  -4  -1  -6  221.07    9.21
  -4   1   6  223.98    9.09
  -4  -1  -5   23.15    1.59
  -4   1   5   22.61    1.66
  -4  -1  -4   75.82    3.44
   4   1  -4   72.67    3.94
  -4   1   4   76.24    3.95
  -4   1   3   26.89    1.81
  -4   1   3   33.31    2.42
  -4  -1  -3   31.34    1.62
   4   1  -3   31.01    2.17
   4   1  -3   33.43    1.84
  -4  -1  -2  169.22    6.82
   4   1  -2  166.76    6.64
   4   1  -2  149.63    7.30
  -4   1   2  147.15    6.91
  -4   1   1   97.00    3.69
  -4  -1  -1   85.61    4.57
  -4  -1  -1   98.65    3.82
   4   1  -1  100.01    3.93
   4   1  -1   90.49    4.48
  -4   1   1   86.23    4.33
   4  -1   1   87.13    4.05
   4   1   0    3.10    0.37
   4   1   0    3.69    1.02
  -4  -1   0    3.95    0.77
  -4  -1   0    3.90    0.37
   4  -1   0    1.90    0.63
  -4  -1   0    3.95    0.76
   4   1   0    2.06    0.90
  -4   1   0    2.93    0.76
  -4  -1   1   95.45    4.38
   4  -1  -1  103.62    4.80
   4  -1  -1  105.52    4.06
  -4  -1   1   98.98    4.74
   4   1   1  104.06    4.45
   4   1   1   98.54    4.80
   4  -1  -1   96.64    4.85
  -4  -1   1  101.19    4.02
  -4   1  -1  102.25    3.90
   4   1   1   95.62    4.58
  -4  -1   2  158.12    6.81
   4  -1  -2  152.18    7.52
   4   1   2  146.67    6.65
   4   1   2  146.24    6.70
   4   1   2  159.36    6.50
   4  -1  -2  157.50    6.26
   4  -1  -3   32.74    1.63
   4   1   3   34.82    1.99
   4   1   3   26.74    2.03
  -4  -1   3   29.85    2.06
   4  -1  -3   28.84    1.92
   4  -1  -4   80.45    3.53
  -4  -1   4   75.94    3.86
   4   1   4   83.80    3.87
   4  -1  -4   74.35    3.98
  -4   1  -4   77.28    3.49
  -4  -1   5   24.31    1.67
  -4   1  -5   26.12    1.62
   4   1   5   23.08    1.50
   4  -1  -5   24.59    1.78
   4  -1  -5   26.17    1.79
   4  -1  -6  231.83    9.92
  -4   1  -6  227.55    9.99
   4   1   6  241.53   10.02
   4  -1  -6  240.45    9.71
  -4  -1   6  227.84    9.78
   4  -1  -7  193.95    8.21
  -4   1  -7  194.62    8.12
  -4  -1   7  188.81    7.97
   4   1   7  190.53    8.64
  -4  -1   8   68.84    3.59
   4  -1  -8   70.71    4.37
  -4   1  -8   69.46    3.62
  -4   1  -9  141.14    6.63
   4  -1  -9  144.07    5.93
  -4  -1   9  147.91    6.28
  -4   1 -10    2.62    1.00
  -4  -1  10    5.25    1.28
   4  -1 -10    4.38    1.16
  -4   1 -11   60.22    3.38
   4  -1 -11   63.61    3.75
  -4   1 -12  229.38   10.40
   4  -1 -12  222.02    9.06
   4  -1 -13  105.33    5.56
  -4   1 -13  107.29    5.51
   4  -1 -14   82.61    5.18
  -4   1 -14   79.43    4.51
   4  -1 -15   70.21    4.53
  -4   1 -15   73.56    4.13
  -4   1 -16    0.13    1.38
   4  -1 -16   -0.13    1.29
  -4   1 -17   34.41    3.38
   4  -1 -17   40.58    3.49
  -4   1 -18  129.48    7.27
   4  -1 -18  137.43    8.53
   4  -1 -19   13.42    3.10
  -4   1 -19   14.51    2.63
   4   1  20   26.56    3.87
  -4   1 -21   45.88    5.00
   4  -1 -21   50.36    5.41
  -4  -1  22   -0.26    1.92
  -4   1 -22    4.75    2.62
   4  -1 -22   -0.77    1.93
  -4   1 -23   49.22    6.25
   4  -1 -23   59.49    6.68
   4  -1 -24    1.92    2.95
  -4   1 -24    2.25    2.62
  -4   1 -25   14.73    3.99
   4  -1 -25    8.45    3.59
   4   1  26   12.15    4.99
   4  -1 -27   19.02    5.36
  -4   1 -27   28.92    5.11
   4  -1 -28   16.95    4.72
  -4   1 -28    7.60    4.36
  -4  -2 -28    6.44    4.04
   4   2 -28    6.79    3.90
   4   2 -27    3.28    3.28
  -4  -2 -27    3.03    4.80
   4   2 -26   10.60    3.79
  -4  -2 -26   13.02    3.92
   4   2 -25    0.89    2.66
  -4  -2 -25    7.08    4.17
  -4  -2 -24   10.11    3.16
   4   2 -24    8.61    4.05
  -4  -2 -23   -0.25    2.15
   4   2 -23    2.92    3.55
  -4   2  22   12.68    3.07
  -4  -2 -22   10.62    3.67
   4   2 -22   13.97    2.92
   4   2 -21    0.64    1.65
  -4   2  21    1.28    1.54
  -4  -2 -21    0.51    1.89
  -4  -2 -20    6.57    2.40
   4   2 -20    7.13    2.55
  -4   2  20    4.60    2.17
  -4  -2 -19   23.34    3.15
   4   2 -19   21.67    3.32
  -4   2  19   26.84    3.07
  -4  -2 -18   10.46    2.14
  -4   2  18    9.58    2.17
   4   2 -18   11.48    2.42
   4   2 -17   59.76    4.73
  -4   2  17   56.30    4.60
  -4  -2 -17   58.52    4.28
  -4   2  16    1.28    1.53
  -4  -2 -16   -1.13    1.38
   4   2 -16   -0.89    1.41
  -4  -2 -15  105.61    6.15
   4   2 -15  108.15    5.76
  -4   2  15   98.59    5.23
   4   2 -14   57.66    3.71
  -4   2  14   52.41    3.70
  -4  -2 -14   47.31    3.38
  -4  -2 -13   12.99    1.87
  -4   2  13   12.88    1.78
  -4   2  12   50.22    3.32
  -4  -2 -12   49.06    3.61
  -4   2  11   88.46    4.46
  -4  -2 -11   93.99    5.22
  -4  -2 -10    4.58    1.24
  -4   2  10    4.84    1.02
  -4   2   9   63.58    3.44
  -4  -2  -9   67.52    3.71
  -4   2   8  297.51   14.40
  -4  -2  -8  311.84   12.70
  -4   2   7   54.05    3.12
  -4  -2  -7   56.22    2.95
  -4   2   7   55.73    3.31
  -4  -2  -6  338.43   13.69
  -4   2   6  332.11   14.43
  -4   2   6  345.55   14.37
   4   2  -5   41.91    2.83
  -4   2   5   40.66    2.40
  -4  -2  -5   41.49    2.48
  -4   2   5   38.92    2.41
  -4  -2  -4   63.90    3.25
   4   2  -4   59.95    3.31
  -4   2   4   59.46    3.42
  -4   2   4   54.88    3.75
  -4   2   4   58.93    3.01
   4   2  -3   73.17    3.44
  -4   2   3   71.25    3.50
  -4   2   3   66.64    3.45
  -4  -2  -3   74.34    3.54
   4   2  -2  188.62    7.64
  -4  -2  -2  195.95    7.66
  -4   2   2  181.89    6.83
   4   2  -2  175.87    8.41
  -4  -2  -2  172.65    7.76
  -4   2   2  163.29    7.76
   4  -2   1   52.17    3.18
   4   2  -1   56.83    2.57
  -4  -2  -1   54.52    2.94
  -4  -2  -1   55.38    2.45
  -4  -2  -1   44.83    2.92
  -4   2   1   57.14    2.63
   4  -2   1   54.91    2.44
   4   2  -1   54.16    3.19
  -4   2   1   51.45    2.93
  -4  -2   0   20.52    1.41
   4  -2   0   22.67    1.23
   4   2   0   21.34    1.66
   4  -2   0   20.95    1.52
  -4  -2   0   19.23    1.54
   4   2   0   20.35    1.35
  -4  -2   0   23.93    1.46
  -4   2   0   22.34    1.12
   4  -2  -1   48.58    2.53
   4   2   1   50.73    2.65
   4   2   1   50.82    3.06
  -4  -2   1   52.85    2.32
  -4  -2   1   50.31    2.96
   4  -2  -1   51.71    2.35
  -4   2  -1   47.21    2.19
   4   2   1   41.67    2.96
   4  -2  -2  181.11    7.00
   4   2   2  190.59    7.77
   4  -2  -2  148.82    7.03
  -4   2  -2  175.18    7.18
  -4  -2   2  175.39    7.48
  -4  -2   2  178.05    7.06
   4  -2  -2  159.50    7.21
   4   2   2  162.27    7.63
   4   2   2  166.15    7.47
   4   2   3   74.37    3.66
   4   2   3   70.48    3.89
   4   2   3   63.23    3.53
  -4  -2   3   68.18    3.35
   4  -2  -3   70.08    3.40
   4  -2  -3   64.16    3.19
  -4   2  -3   71.15    3.18
   4  -2  -4   59.35    2.88
   4   2   4   54.96    3.04
   4   2   4   59.59    3.13
  -4  -2   4   57.70    3.22
   4  -2  -4   56.92    3.33
  -4  -2   5   44.26    2.45
   4  -2  -5   39.97    2.56
   4   2   5   45.64    3.23
   4  -2  -5   42.20    2.62
   4   2   6  348.13   15.04
  -4  -2   6  345.61   14.67
   4  -2  -6  335.84   12.80
   4  -2  -6  336.18   13.78
  -4  -2   7   58.63    3.72
   4  -2  -7   56.00    3.15
   4   2   7   60.65    3.60
   4  -2  -7   60.57    3.17
   4   2   8  304.76   13.05
   4  -2  -8  324.00   13.17
   4  -2  -9   66.90    3.68
   4   2   9   64.83    3.85
   4   2  10    5.58    1.36
   4  -2 -10    6.62    1.40
   4   2  11   94.36    5.46
  -4   2 -11   92.12    4.60
  -4   2 -12   49.55    2.99
   4  -2 -12   48.29    3.59
   4   2  13   11.30    2.31
   4  -2 -14   48.46    3.47
  -4   2 -14   52.80    3.73
   4  -2 -15   98.97    5.67
  -4   2 -15  107.60    5.97
   4  -2 -16    2.45    1.67
  -4   2 -16   -0.50    1.49
  -4   2 -17   52.30    3.61
   4  -2 -17   57.47    4.51
   4  -2 -18    6.96    2.06
  -4   2 -18    4.60    1.86
   4  -2 -19   19.72    3.09
  -4   2 -19   24.34    3.48
   4  -2 -20    5.15    2.96
  -4   2 -20   16.76    3.48
   4  -2 -21    0.52    2.06
  -4   2 -21   -0.74    2.11
   4  -2 -22    9.26    3.73
  -4   2 -22   12.28    2.73
  -4   2 -23   -1.86    1.98
   4  -2 -23   -1.67    2.44
   4  -2 -24    8.09    3.98
  -4   2 -24    9.17    4.09
   4  -2 -25    1.67    2.57
  -4   2 -25    8.80    3.47
  -4   2 -26   13.01    3.96
   4  -2 -26   11.14    4.48
   4   2  27   -0.64    3.20
  -4   2 -28   12.13    5.32
   4  -2 -28    5.36    5.11
   4   3 -28   -1.75    3.25
  -4  -3 -28    1.65    3.67
  -4  -3 -27    3.80    4.94
   4   3 -27    3.38    3.88
   4   3 -26    1.13    4.27
  -4  -3 -26    1.52    3.16
   4   3 -25    6.78    4.02
  -4  -3 -25   -1.14    3.92
  -4  -3 -24   13.54    3.80
   4   3 -24   24.27    4.78
   4   3 -23    1.01    2.39
  -4  -3 -23    0.51    2.28
  -4   3  23    2.43    1.92
  -4   3  22   12.90    2.55
   4   3 -22    7.82    2.65
  -4  -3 -22   13.28    3.92
   4   3 -21   30.03    4.17
  -4   3  21   27.31    3.83
  -4  -3 -21   26.15    3.41
  -4  -3 -20   31.04    3.66
   4   3 -20   30.44    4.04
  -4   3  20   37.74    3.83
  -4   3  19   38.22    3.44
   4   3 -19   28.56    3.79
  -4  -3 -19   27.60    3.15
   4   3 -18   14.92    2.91
  -4  -3 -18   20.39    3.02
  -4   3  18   20.75    2.67
  -4  -3 -17   14.19    2.64
   4   3 -17   21.12    2.78
  -4   3  17   23.15    2.54
  -4  -3 -16   57.41    4.14
  -4   3  16   57.72    4.07
  -4  -3 -15   73.30    5.01
  -4   3  15   73.69    4.45
  -4   3  14   17.27    2.03
  -4  -3 -14   17.34    2.50
  -4   3  13    0.00    0.76
  -4  -3 -13   -1.24    1.62
  -4  -3 -12  237.34   10.44
  -4   3  12  250.00   10.66
  -4   3  11   13.88    1.78
  -4  -3 -11   16.10    2.11
  -4   3  11   17.62    1.65
  -4   3  10   63.04    3.45
  -4   3  10   60.17    3.42
  -4  -3 -10   59.32    3.59
  -4   3   9   49.33    2.98
  -4  -3  -9   40.12    2.59
  -4   3   9   44.93    3.16
  -4   3   8  231.81   10.12
  -4   3   8  227.72   10.14
  -4  -3  -8  227.97   10.13
  -4  -3  -7   92.11    4.83
   4   3  -7   91.48    4.32
  -4   3   7   88.15    4.78
  -4   3   7   89.99    4.67
   4   3  -6  579.27   20.32
  -4  -3  -6  561.19   21.79
  -4   3   6  559.42   21.36
  -4   3   6  515.18   22.09
  -4   3   6  534.27   21.69
   4   3  -5  271.07   11.55
  -4  -3  -5  268.22   10.91
  -4   3   5  244.16   11.46
  -4   3   5  272.02   11.93
   4   3  -4    5.40    0.86
  -4   3   4    4.98    1.02
  -4  -3  -4    4.42    0.88
  -4   3   4    5.59    0.73
  -4  -3  -3    3.15    0.76
   4   3  -3    3.69    0.74
  -4  -3  -3    2.29    0.64
  -4   3   3    1.65    0.76
  -4   3   3    3.70    0.49
  -4  -3  -2   80.27    4.48
   4   3  -2   79.24    3.57
  -4   3   2   83.24    3.77
  -4  -3  -2   67.50    3.55
  -4  -3  -2   74.96    3.83
  -4   3   2   79.03    4.46
   4  -3   2   79.47    3.79
   4   3  -1  161.31    6.84
  -4  -3  -1  168.29    7.81
  -4  -3  -1  154.47    7.57
  -4   3   1  169.18    6.68
  -4  -3  -1  148.09    7.90
   4  -3   1  163.16    6.80
   4   3  -1  162.15    7.75
  -4   3   0  177.04    6.76
   4   3   0  170.73    8.16
  -4  -3   0  160.66    6.83
  -4  -3   0  147.20    7.74
   4  -3   0  175.19    7.37
   4  -3   0  162.76    7.48
  -4  -3   0  176.19    7.30
   4   3   0  180.83    7.34
   4   3   1  164.74    6.98
   4   3   1  148.01    7.40
  -4  -3   1  157.41    6.97
  -4  -3   1  150.75    6.46
   4  -3  -1  156.05    6.75
   4  -3  -1  137.65    6.94
  -4   3  -1  159.03    5.95
   4   3   2   76.11    3.95
  -4  -3   2   78.43    3.75
   4  -3  -2   79.52    3.90
   4   3   2   78.35    3.93
   4  -3  -2   70.84    3.68
  -4   3  -2   79.90    3.65
  -4  -3   2   77.37    4.03
   4   3   2   69.99    3.73
   4  -3  -3    2.66    1.01
  -4  -3   3    0.85    0.61
   4   3   3    0.89    0.51
   4   3   3    2.42    0.76
  -4   3  -3    2.07    0.61
   4  -3  -3    1.02    0.64
   4   3   3    1.27    0.64
   4  -3  -3    1.40    0.51
  -4  -3   3    2.19    0.77
   4  -3  -4    4.42    0.88
   4   3   4    4.30    0.63
  -4   3  -4    4.39    0.73
   4   3   4    4.90    0.88
   4   3   4    5.42    1.01
  -4  -3   4    6.05    1.03
   4  -3  -4    2.94    1.02
  -4  -3   5  275.62   11.08
   4  -3  -5  254.05   12.70
   4  -3  -5  272.42   10.79
   4   3   5  264.13   11.33
   4   3   5  256.01   11.11
  -4   3  -5  270.53   10.35
   4   3   5  239.11   10.88
   4   3   6  574.44   21.78
   4  -3  -6  543.07   20.63
   4  -3  -6  548.28   21.89
   4   3   7  100.83    4.74
   4  -3  -7   92.67    4.50
   4  -3  -7   80.11    4.45
   4  -3  -8  231.23    9.24
   4  -3  -8  237.40   10.27
   4   3   8  255.64   10.94
   4   3   9   47.22    3.10
   4  -3  -9   48.33    3.14
   4  -3 -10   59.21    3.66
   4   3  10   65.61    3.72
   4   3  11   17.31    1.98
   4  -3 -11   13.78    1.77
   4  -3 -12  244.54   11.17
   4   3  12  256.37   12.99
   4  -3 -13   -0.51    1.14
   4   3  13    1.85    1.11
  -4   3 -14   19.32    2.58
   4  -3 -14   14.92    2.04
   4  -3 -15   78.60    4.86
  -4   3 -15   72.24    5.05
  -4   3 -16   58.59    4.31
   4  -3 -16   52.62    4.23
   4  -3 -17   13.08    2.95
  -4   3 -17   23.14    3.08
  -4   3 -18   14.53    2.95
   4  -3 -18   14.50    2.82
   4  -3 -19   26.45    3.21
  -4   3 -19   26.84    3.45
  -4   3 -20   42.71    4.56
   4  -3 -20   37.12    4.24
   4  -3 -21   26.85    4.11
  -4   3 -21   33.97    3.94
   4  -3 -22    9.76    2.95
  -4   3 -22   15.87    3.08
   4  -3 -23    2.31    2.18
  -4   3 -23    2.83    2.09
   4  -3 -24   22.59    5.00
  -4   3 -24   23.25    4.55
  -4   3 -25    9.22    4.43
   4  -3 -25   -0.13    2.69
   4  -3 -26   -1.15    2.95
  -4   3 -26    6.64    3.44
   4  -3 -27    5.12    3.58
  -4   3 -27   11.92    3.93
   4  -3 -28   -1.79    3.32
  -4   3 -28   -0.61    3.19
   4   4 -27   11.40    4.05
   4   4 -26   22.06    4.74
  -4  -4 -26   16.84    4.56
  -4  -4 -25    6.20    4.43
   4   4 -25    3.37    2.49
  -4  -4 -24    7.21    3.04
   4   4 -24    8.12    3.12
  -4   4  23   16.40    3.05
  -4  -4 -23   15.04    3.79
   4   4 -23   10.12    3.37
  -4  -4 -22    4.80    2.90
  -4   4  22   10.29    2.16
   4   4 -22   11.25    2.75
  -4  -4 -21   23.72    4.42
   4   4 -21   31.15    4.13
  -4   4  21   24.50    3.43
   4   4 -20   41.68    5.13
  -4  -4 -20   37.67    4.41
  -4   4  20   34.63    3.68
  -4  -4 -19   42.63    4.65
  -4   4  19   43.72    4.31
  -4   4  18   32.53    3.17
  -4  -4 -18   31.38    3.52
  -4  -4 -17   -1.75    2.00
  -4   4  17   -0.89    1.26
  -4   4  16   38.91    2.91
  -4  -4 -16   37.75    4.00
  -4  -4 -15    5.86    1.75
  -4   4  15    6.56    1.51
  -4   4  14   29.89    2.52
  -4  -4 -14   29.74    2.86
  -4   4  13   19.91    1.89
  -4  -4 -13   23.47    2.36
  -4   4  13   20.31    2.36
  -4   4  12   39.78    2.90
  -4   4  12   37.96    3.20
  -4  -4 -12   34.83    3.22
  -4   4  11   47.16    3.02
  -4   4  11   46.08    3.56
  -4  -4 -11   49.76    3.84
  -4  -4 -10   67.44    3.71
  -4   4  10   77.41    4.40
  -4   4  10   71.12    3.90
   4   4 -10   63.48    4.71
   4   4  -9  183.68    7.30
  -4  -4  -9  171.19    7.81
  -4   4   9  188.86    8.47
  -4   4   9  172.11    8.29
  -4  -4  -8   75.77    4.22
   4   4  -8   73.33    4.56
  -4   4   8   79.54    4.27
  -4   4   8   83.09    4.43
  -4   4   7   31.25    2.17
   4   4  -7   32.83    2.21
  -4  -4  -7   32.94    2.50
  -4   4   7   35.09    2.32
  -4   4   6  257.24   11.40
  -4  -4  -6  296.08   12.68
  -4   4   6  296.06   12.98
   4   4  -6  286.21   10.45
  -4  -4  -5   73.37    3.41
   4   4  -5   68.38    4.30
  -4   4   5   77.00    3.80
  -4   4   5   63.59    3.56
   4   4  -4  124.49    6.27
  -4   4   4  104.26    5.58
  -4   4   4  121.40    5.83
  -4  -4  -4  126.03    5.30
   4   4  -3  222.76    8.98
  -4  -4  -3  241.16    9.15
  -4  -4  -3  207.82    9.25
  -4  -4  -3  213.07    9.83
  -4   4   3  199.33    9.81
   4  -4   3  238.74    9.42
  -4   4   3  232.54    9.93
  -4  -4  -2  156.71    6.55
   4  -4   2  145.86    6.54
  -4  -4  -2  146.38    6.41
   4   4  -2  157.24    6.26
  -4   4   2  155.50    6.81
  -4  -4  -2  125.27    5.58
  -4   4   1  165.82    7.61
  -4  -4  -1  151.23    6.79
   4   4  -1  160.83    7.08
  -4  -4  -1  155.94    6.57
  -4  -4  -1  157.42    6.95
   4  -4   1  159.51    6.68
  -4   4   0    0.98    0.37
   4   4   0    1.22    0.61
   4  -4   0    1.59    0.61
  -4  -4   0    0.36    0.61
  -4  -4   0    0.64    0.77
   4   4   1  160.23    7.05
   4   4   1  156.07    7.23
  -4  -4   1  150.20    6.85
  -4  -4   1  150.56    6.60
   4  -4  -1  149.25    6.38
   4  -4  -1  144.41    6.82
  -4   4  -1  159.65    6.43
  -4   4  -2  145.87    6.20
  -4  -4   2  149.66    6.85
   4  -4  -2  152.12    6.36
   4  -4  -2  135.12    6.18
   4   4   2  151.60    6.79
   4   4   2  148.59    6.99
  -4  -4   2  158.80    6.12
   4  -4  -3  246.33    9.88
  -4  -4   3  223.55    9.17
   4   4   3  248.61   10.16
  -4  -4   3  237.61    9.05
   4   4   3  227.86   10.42
   4  -4  -3  207.61    8.52
  -4   4  -3  238.47    9.85
   4   4   4  122.62    6.21
   4   4   4  132.63    6.11
  -4   4  -4  126.42    5.60
   4   4   4  111.01    5.34
  -4  -4   4  125.20    5.48
   4  -4  -4  128.32    5.59
   4  -4  -4  114.68    5.97
   4   4   5   72.08    4.32
   4   4   5   66.03    3.28
   4  -4  -5   69.94    3.92
   4  -4  -5   67.08    3.96
   4   4   5   71.16    3.78
  -4   4  -5   72.06    3.17
   4   4   6  301.10   12.76
   4   4   6  282.25   11.77
   4   4   6  248.72   11.10
   4  -4  -6  292.13   11.57
   4  -4  -6  275.72   11.79
  -4   4  -6  297.88   12.40
   4  -4  -7   34.19    2.04
   4   4   7   38.81    2.39
   4   4   7   33.58    2.11
   4   4   7   30.23    2.29
   4  -4  -7   31.04    2.50
  -4   4  -7   32.84    1.98
   4  -4  -8   76.40    3.68
   4   4   8   75.03    3.88
   4  -4  -8   74.06    4.25
  -4   4  -8   73.43    3.61
   4  -4  -9  183.00    8.63
   4   4   9  183.83    8.98
   4   4  10   65.88    4.35
   4  -4 -10   76.06    4.51
   4   4  11   49.00    3.48
   4  -4 -11   44.14    3.14
   4   4  12   42.23    3.22
   4  -4 -12   33.20    3.14
   4   4  13   22.63    2.72
   4  -4 -13   20.56    2.40
   4   4  14   23.22    3.21
   4  -4 -14   18.72    2.53
   4   4  15    5.80    1.85
   4  -4 -15    6.09    2.16
   4  -4 -16   43.21    3.56
  -4   4 -16   33.37    3.54
  -4   4 -17    0.49    1.46
   4  -4 -17   -1.02    1.66
   4  -4 -18   30.49    3.19
  -4   4 -18   27.67    3.54
   4  -4 -19   42.66    4.34
  -4   4 -19   42.79    4.27
  -4   4 -20   49.50    5.00
   4  -4 -20   43.09    4.73
   4  -4 -21   18.81    3.07
  -4   4 -21   22.80    3.42
   4  -4 -22    4.99    2.56
  -4   4 -22    7.68    2.93
   4  -4 -23   12.16    3.46
  -4   4 -23   12.19    3.17
   4  -4 -24   10.11    4.48
  -4   4 -24   11.10    3.17
  -4   4 -25    4.39    3.05
   4  -4 -25    0.51    2.82
  -4   4 -26   23.05    5.00
   4  -4 -26   11.39    4.22
  -4   4 -27    8.54    4.63
   4  -4 -27    9.08    3.71
  -4  -5 -27    1.65    3.54
   4   5 -27    5.20    3.34
   4   5 -26    4.95    2.72
  -4  -5 -26   -1.52    3.80
  -4  -5 -25    4.68    4.55
   4   5 -25    2.35    2.97
  -4  -5 -24   11.24    3.41
   4   5 -24    7.68    2.97
  -4  -5 -23    3.91    2.90
   4   5 -23    6.08    2.98
   4   5 -22    2.11    2.36
  -4  -5 -22    0.13    2.27
  -4   5  22    2.40    1.89
  -4   5  21    7.94    2.14
   4   5 -21   12.03    2.48
  -4  -5 -21   14.73    3.02
   4   5 -20   -0.12    2.11
  -4  -5 -20    2.76    2.14
  -4   5  20   -0.38    1.76
  -4  -5 -19    8.90    2.63
  -4   5  19   11.82    2.01
  -4   5  18    8.67    1.63
  -4  -5 -18    4.76    1.88
  -4  -5 -17   13.49    2.62
  -4   5  17   14.68    2.13
  -4  -5 -16   20.07    3.12
   4   5 -16   20.77    2.72
  -4   5  16   24.82    2.26
  -4   5  15   18.16    2.00
   4   5 -15   15.59    2.60
  -4   5  15   17.33    2.71
  -4  -5 -15   21.03    2.74
  -4  -5 -14   70.55    4.85
   4   5 -14   64.02    5.70
  -4   5  14   66.18    4.51
  -4   5  14   60.11    4.49
   4   5 -13   24.40    2.73
  -4   5  13   25.13    2.13
  -4  -5 -13   21.21    2.48
  -4   5  13   25.56    2.72
   4   5 -12   76.61    5.20
  -4  -5 -12   72.76    4.59
  -4   5  12   73.96    3.88
  -4   5  12   73.19    5.22
  -4  -5 -11   10.66    1.74
   4   5 -11    9.52    1.73
  -4   5  11   11.31    1.79
  -4   5  11   11.99    1.37
  -4   5  10   11.35    1.55
  -4  -5 -10   11.30    1.49
  -4   5  10   13.37    1.25
   4   5 -10   12.34    1.60
   4   5  -9  131.83    5.55
  -4  -5  -9  126.70    6.85
  -4   5   9  128.49    6.25
  -4   5   9  116.42    6.57
  -4   5   8   87.15    4.72
  -4  -5  -8   84.45    4.50
   4   5  -8   79.57    5.29
  -4   5   8   77.70    4.48
  -4   5   7   50.50    3.05
   4   5  -7   56.62    2.95
  -4  -5  -7   54.33    3.64
  -4   5   7   52.27    2.93
  -4  -5  -6   23.05    2.02
  -4   5   6   24.73    1.72
   4   5  -6   22.71    1.96
  -4   5   6   21.28    1.65
  -4   5   5  207.15    9.58
  -4  -5  -5  214.07    8.46
   4   5  -5  202.89    9.34
  -4   5   5  176.91    8.62
  -4   5   4   34.73    2.29
  -4  -5  -4   36.46    2.14
  -4  -5  -4   36.17    2.04
  -4   5   4   38.41    2.26
   4  -5   4   29.77    1.95
  -4  -5  -4   30.62    2.03
   4   5  -4   33.05    2.09
  -4  -5  -3  110.87    4.67
   4   5  -3  122.88    6.51
  -4   5   3  125.70    6.05
   4  -5   3  117.32    5.42
  -4  -5  -3  119.48    4.74
  -4  -5  -3  121.96    5.61
   4  -5   2    3.84    0.99
  -4  -5  -2    1.67    0.90
   4   5  -2    3.43    0.73
  -4  -5  -2    2.03    0.76
  -4   5   2    2.64    1.00
  -4  -5  -2    1.72    0.62
  -4   5   1   55.85    3.10
  -4  -5  -1   50.75    2.84
  -4  -5  -1   50.80    2.80
   4  -5   1   50.27    2.60
   4   5  -1   52.66    2.93
   4  -5   0   60.96    2.82
   4   5   0   59.04    3.05
  -4  -5   0   58.69    2.92
  -4  -5   0   56.64    3.23
  -4   5   0   60.43    2.81
   4  -5  -1   49.27    3.19
  -4  -5   1   48.65    3.42
  -4   5  -1   56.76    2.67
   4   5   1   55.23    2.83
   4  -5  -1   48.32    3.04
  -4  -5   1   53.70    2.71
  -4  -5   2    1.81    0.77
   4  -5  -2    2.35    0.74
  -4  -5   2    0.86    0.61
   4   5   2    2.37    0.75
   4  -5  -2    1.89    0.88
  -4   5  -2    0.85    0.73
   4  -5  -3  112.14    5.03
   4   5   3  122.73    5.68
   4  -5  -3  104.41    5.05
   4   5   3  103.75    5.18
  -4  -5   3  117.66    5.76
  -4   5  -3  109.94    5.11
   4  -5  -4   41.21    2.92
   4   5   4   44.08    2.54
   4  -5  -4   39.50    2.42
  -4  -5   4   37.60    2.57
   4   5   4   41.37    2.53
  -4   5  -4   43.74    2.31
   4   5   5  221.34    9.43
   4   5   5  196.53    8.86
   4   5   5  175.68    8.16
  -4  -5   5  207.64    8.78
   4  -5  -5  195.97    8.77
   4  -5  -5  205.63    9.27
  -4   5  -5  199.98    8.40
   4  -5  -6   16.87    1.53
   4   5   6   17.64    1.39
   4   5   6   17.15    1.78
   4   5   6   16.27    1.39
   4  -5  -6   18.84    1.64
  -4   5  -6   18.41    1.71
   4   5   7   52.98    2.89
   4   5   7   49.10    2.64
   4   5   7   59.75    3.29
   4  -5  -7   51.38    3.20
   4  -5  -7   48.19    3.02
  -4   5  -7   47.38    2.70
   4  -5  -8   90.48    4.58
   4   5   8   91.65    4.92
   4   5   8   81.54    3.92
   4   5   8   85.84    4.12
   4  -5  -8   91.21    4.51
  -4   5  -8   83.20    4.19
   4   5   9  136.88    6.91
   4  -5  -9  118.59    6.50
   4   5   9  128.12    5.72
   4  -5  -9  125.26    5.18
  -4   5  -9  143.12    5.82
   4  -5 -10   13.48    1.75
   4   5  10   15.64    2.00
  -4   5 -10   16.90    2.24
  -4   5 -11   13.21    2.12
   4   5  11   12.85    2.00
   4  -5 -11   12.36    1.87
   4  -5 -12   74.41    4.13
   4   5  12   64.98    5.11
   4  -5 -13   24.81    2.88
   4   5  13   23.11    2.61
   4  -5 -14   65.44    4.78
   4   5  14   63.25    5.58
   4   5  15   15.48    2.85
   4  -5 -15   17.38    2.90
   4  -5 -16   21.96    2.90
   4   5  16   19.54    2.85
   4   5  17   17.08    2.78
  -4   5 -18    7.12    1.93
   4  -5 -18    6.34    2.15
  -4   5 -19   10.74    2.66
   4  -5 -19    6.73    2.29
   4  -5 -20   -1.02    1.78
  -4   5 -20   -0.60    1.81
   4  -5 -21    9.42    2.93
  -4   5 -21   10.15    2.30
   4  -5 -22    4.08    2.55
  -4   5 -22    1.09    2.18
   4  -5 -23   10.33    3.83
  -4   5 -23    3.87    3.02
  -4   5 -24    1.33    2.90
   4  -5 -24    9.31    4.21
  -4   5 -25    1.93    2.30
   4  -5 -25   -2.94    2.94
  -4   5 -26   -0.60    2.90
   4  -5 -26    0.51    3.06
   4  -5 -27    6.12    5.23
  -4   5 -27    0.12    2.90
  -4  -6 -27    9.48    3.67
   4   6 -27    3.69    3.32
  -4  -6 -26   15.03    5.05
   4   6 -26    5.29    3.32
  -4  -6 -25    8.83    4.54
   4   6 -25    9.72    4.43
   4   6 -24   16.62    4.68
  -4  -6 -24    9.58    3.40
  -4  -6 -23    8.31    3.27
   4   6 -23    0.12    3.20
  -4  -6 -22   18.48    3.27
   4   6 -22   11.45    3.08
  -4   6  22   13.66    2.38
  -4  -6 -21   28.36    3.77
  -4   6  21   25.54    3.13
  -4   6  20    6.88    1.38
  -4  -6 -20    3.63    2.38
  -4  -6 -19    2.50    1.75
  -4   6  19    6.87    1.75
  -4  -6 -18   39.69    4.24
  -4   6  18   29.69    3.37
  -4   6  17    1.53    1.53
  -4  -6 -17    0.37    1.62
   4   6 -17   -0.99    1.85
  -4   6  17    1.00    1.12
  -4  -6 -16    8.33    2.36
   4   6 -16    7.29    2.72
  -4   6  16   10.63    2.60
  -4   6  16    7.97    1.37
   4   6 -15    4.58    1.98
  -4  -6 -15    4.35    2.24
  -4   6  15    2.60    1.54
  -4   6  15    5.60    1.25
  -4   6  14    0.95    1.66
   4   6 -14   -1.86    1.98
  -4  -6 -14    0.62    1.37
  -4   6  14    1.12    1.00
  -4  -6 -13   85.60    5.46
   4   6 -13   86.41    6.43
  -4   6  13   79.13    5.24
  -4   6  13   87.92    4.61
  -4   6  12   41.68    3.35
  -4  -6 -12   42.45    3.23
   4   6 -12   43.48    3.46
  -4   6  11   32.39    3.00
  -4  -6 -11   30.82    2.86
   4   6 -11   27.75    2.59
  -4   6  11   26.77    2.31
  -4  -6 -10  105.52    5.11
   4   6 -10  111.95    6.29
  -4   6  10  105.20    5.92
  -4   6  10   97.15    5.23
  -4  -6  -9  147.61    6.63
   4   6  -9  145.97    6.89
  -4   6   9  130.91    6.85
  -4   6   9  155.31    7.54
   4   6  -8  160.53    7.01
  -4   6   8  138.10    7.20
  -4   6   8  172.05    7.60
  -4  -6  -8  157.68    7.28
  -4   6   7  265.96   11.49
   4   6  -7  265.50    9.71
  -4  -6  -7  275.00   11.96
  -4   6   7  235.49   11.11
  -4   6   6  197.57    8.23
   4   6  -6  180.81    7.25
  -4   6   6  156.16    7.98
  -4  -6  -6  188.10    8.83
  -4  -6  -5  185.44    8.94
   4   6  -5  198.06    7.62
   4  -6   5  175.40    8.31
  -4   6   5  207.09    8.66
  -4  -6  -4  135.69    5.69
  -4  -6  -4  151.37    6.51
   4  -6   4  143.37    6.77
   4   6  -4  155.80    6.27
  -4   6   4  160.23    7.18
  -4   6   3  540.43   21.03
  -4  -6  -3  530.19   19.12
   4   6  -3  521.34   18.41
  -4  -6  -3  464.72   19.23
  -4  -6  -3  442.16   18.03
   4  -6   3  507.77   19.33
  -4  -6  -2   39.16    2.09
  -4  -6  -2   32.86    2.04
   4   6  -2   37.64    2.45
  -4  -6  -2   32.28    2.06
   4  -6   2   35.07    2.11
  -4   6   2   36.70    2.25
  -4  -6  -1  152.50    7.10
  -4   6   1  150.84    6.54
   4   6  -1  158.59    6.59
   4  -6   1  155.88    7.04
  -4  -6  -1  151.33    7.93
  -4  -6   0   61.33    3.49
   4   6   0   57.33    3.54
  -4  -6   0   60.19    3.29
   4  -6   0   56.33    2.95
  -4   6   0   64.42    3.18
  -4  -6   1  158.40    6.99
  -4  -6   1  165.07    6.72
   4   6   1  147.48    6.51
   4  -6  -1  152.32    6.63
  -4   6  -1  165.90    6.56
  -4   6  -2   35.30    2.18
   4   6   2   37.55    2.48
  -4  -6   2   39.90    2.45
   4  -6  -2   39.79    2.60
   4  -6  -2   34.96    2.14
  -4  -6   3  514.58   19.53
   4  -6  -3  487.62   19.27
   4   6   3  523.94   20.32
  -4   6  -3  523.98   18.96
   4  -6  -3  446.62   19.50
   4  -6  -4  128.81    5.70
   4   6   4  151.58    8.22
  -4   6  -4  152.29    5.96
  -4  -6   4  144.33    6.87
   4  -6  -4  136.87    6.57
   4   6   5  202.04    8.65
  -4  -6   5  201.33    8.69
   4  -6  -5  189.13    9.64
   4  -6  -5  187.34    7.97
  -4   6  -5  187.29    7.42
   4  -6  -6  172.73    7.26
   4   6   6  179.70    8.02
   4   6   6  172.76    7.56
  -4  -6   6  176.18    8.78
   4  -6  -6  177.51    7.87
  -4   6  -6  189.06    7.31
   4  -6  -7  251.21   10.37
   4   6   7  262.79   11.71
   4   6   7  235.69    9.86
   4   6   7  250.35   10.84
   4  -6  -7  249.48   10.10
  -4   6  -7  265.20    9.77
   4   6   8  152.69    7.43
   4   6   8  166.38    8.12
   4   6   8  139.71    6.64
   4  -6  -8  154.38    6.92
   4  -6  -8  154.11    7.39
  -4   6  -8  174.78    6.49
   4   6   9  133.29    6.15
   4   6   9  148.84    6.91
   4  -6  -9  142.99    7.08
   4   6   9  150.69    7.97
  -4   6  -9  147.75    6.64
   4  -6  -9  150.65    7.40
   4   6  10  121.09    6.81
   4   6  10   92.82    4.68
   4  -6 -10  103.74    5.13
  -4   6 -10  113.09    5.56
   4  -6 -10   99.23    4.27
   4  -6 -11   27.33    3.00
   4   6  11   30.90    2.76
  -4   6 -11   28.34    2.72
   4   6  12   43.72    3.63
   4   6  12   43.97    2.23
   4  -6 -12   36.68    3.24
  -4   6 -12   42.71    3.48
  -4   6 -13   89.95    6.10
   4  -6 -13   82.39    5.12
   4   6  13   88.85    6.25
   4  -6 -14    1.25    1.25
  -4   6 -14    1.49    2.12
   4   6  15    3.86    1.74
   4  -6 -15    4.76    2.38
  -4   6 -15    2.87    1.74
   4  -6 -16    4.52    1.76
   4   6  16   11.43    2.36
  -4   6 -16    9.22    2.49
  -4   6 -17    0.87    1.62
   4   6  17    0.00    1.61
   4  -6 -17    0.50    1.51
   4   6  18   29.35    4.03
   4   6  19    5.68    3.16
  -4   6 -20    9.22    2.51
   4  -6 -20    3.92    3.16
  -4   6 -21   20.48    3.24
   4  -6 -21   21.78    4.43
  -4   6 -22   15.70    4.07
   4  -6 -22   11.41    3.93
   4  -6 -23    7.36    3.55
  -4   6 -23    7.79    3.48
   4  -6 -24    3.56    2.92
  -4   6 -24    1.68    3.48
   4  -6 -25    8.77    3.30
  -4   6 -25   10.08    4.44
   4  -6 -26    5.72    3.31
  -4   6 -26    0.12    4.32
   4  -6 -27    4.71    4.96
  -4   6 -27    9.01    4.44
  -4  -7 -26    8.31    4.79
   4   7 -26   11.39    3.31
  -4  -7 -25    5.28    3.15
   4   7 -25    7.71    3.67
  -4  -7 -24   13.32    3.77
   4   7 -24   12.12    3.31
  -4  -7 -23   12.05    3.51
   4   7 -23   15.06    3.43
   4   7 -22   30.20    4.51
  -4  -7 -21   46.41    5.13
  -4   7  21   42.85    4.25
  -4  -7 -20   26.23    3.75
  -4   7  20   26.46    2.87
  -4  -7 -19   48.50    4.99
  -4   7  19   44.15    4.24
   4   7 -18   25.02    3.36
  -4  -7 -17   49.85    4.85
  -4   7  17   41.80    4.62
  -4  -7 -16   12.29    2.61
   4   7 -16    8.03    2.35
  -4   7  16    9.02    2.61
  -4  -7 -15   58.46    5.21
   4   7 -15   61.26    5.81
  -4   7  15   63.91    5.24
  -4  -7 -14   28.42    2.98
   4   7 -14   28.02    3.58
  -4   7  14   34.63    3.58
  -4   7  13    6.71    2.04
  -4  -7 -13    5.96    1.74
   4   7 -13    4.81    1.73
  -4   7  13    8.64    1.40
  -4  -7 -12   20.64    2.36
   4   7 -12   25.51    2.96
  -4   7  12   23.97    2.65
  -4   7  12   21.65    2.03
  -4   7  11    7.82    1.26
  -4  -7 -11   11.59    1.99
   4   7 -11   16.12    2.34
  -4   7  11   13.69    1.94
  -4  -7 -10   79.23    4.88
   4   7 -10   75.97    4.80
  -4   7  10   82.88    4.88
  -4   7  10   68.31    3.78
  -4  -7  -9   25.32    2.38
   4   7  -9   21.12    2.33
  -4   7   9   30.19    2.70
  -4   7   9   21.62    1.89
  -4  -7  -8  106.61    5.41
   4   7  -8  100.62    5.16
  -4   7   8  116.59    5.57
  -4   7   8   94.39    4.92
  -4  -7  -7   64.11    3.78
   4   7  -7   56.80    3.56
  -4   7   7   55.67    3.49
  -4   7   7   51.96    3.30
  -4  -7  -6   38.91    2.77
   4   7  -6   41.60    3.19
  -4   7   6   50.13    3.26
  -4  -7  -5   64.97    3.05
  -4  -7  -5   58.74    3.77
   4   7  -5   58.66    3.44
  -4   7   5   64.55    3.90
   4  -7   5   61.17    3.81
  -4  -7  -4    4.74    1.50
  -4  -7  -4    6.64    0.89
  -4  -7  -4    6.91    0.88
   4   7  -4   11.04    1.59
  -4   7   4    8.94    1.26
   4  -7   4    4.57    1.36
  -4  -7  -3   98.08    4.33
  -4  -7  -3   94.50    4.11
  -4  -7  -3   82.46    4.04
   4   7  -3   96.49    4.66
  -4   7   3  100.89    4.77
   4  -7   3   93.39    5.09
  -4  -7  -2   22.52    1.80
  -4  -7  -2   26.98    2.33
   4   7  -2   29.32    2.08
  -4   7   2   26.10    2.11
   4  -7   2   23.79    2.11
  -4  -7  -1  144.21    7.20
  -4  -7  -1  142.72    6.59
   4   7  -1  146.56    5.98
  -4   7   1  150.86    6.41
   4  -7   1  142.01    6.55
   4  -7   0   16.95    1.60
   4   7   0   20.50    1.71
  -4  -7   0   17.89    1.70
  -4  -7   0   17.19    1.81
  -4   7   0   19.52    1.59
   4   7   1  151.46    6.13
  -4  -7   1  136.32    5.98
   4  -7  -1  139.21    6.14
  -4   7  -1  147.94    6.69
   4   7   2   27.91    2.10
  -4  -7   2   28.15    1.96
   4  -7  -2   27.40    2.10
   4  -7  -2   23.42    1.76
  -4   7  -2   30.94    1.82
   4   7   3  105.21    5.36
  -4  -7   3   99.65    5.16
   4  -7  -3  103.77    4.86
   4  -7  -3   91.16    4.39
  -4   7  -3   98.66    4.37
   4   7   4    8.30    1.13
  -4  -7   4    6.63    1.35
   4  -7  -4    5.66    1.51
   4  -7  -4    6.43    0.88
  -4   7  -4    4.98    1.09
  -4  -7   5   66.82    3.07
   4   7   5   66.33    3.67
   4  -7  -5   60.09    3.42
   4  -7  -5   56.94    3.18
  -4   7  -5   61.91    3.28
   4   7   6   41.55    3.05
  -4   7  -6   46.87    2.55
  -4  -7   6   42.06    2.81
   4  -7  -6   40.57    2.66
   4  -7  -6   37.75    2.28
   4   7   7   58.53    3.56
   4  -7  -7   60.78    3.55
   4  -7  -7   51.35    3.06
  -4   7  -7   54.35    3.53
  -4   7  -8  103.45    4.88
   4   7   8   95.13    6.11
   4   7   8   88.25    4.32
   4  -7  -8  101.86    5.18
   4  -7  -8   90.63    4.97
   4   7   9   28.19    2.79
   4   7   9   27.47    1.76
   4  -7  -9   33.32    3.02
   4  -7  -9   30.03    2.54
  -4   7  -9   31.29    2.69
   4   7  10   73.72    6.34
   4   7  10   82.42    3.77
   4   7  10   71.14    3.62
   4  -7 -10   77.06    4.89
   4  -7 -10   68.91    3.77
  -4   7 -10   83.87    4.66
   4   7  11   16.93    2.27
   4   7  11   14.29    1.00
   4   7  11   11.88    1.25
   4  -7 -11   14.49    2.00
  -4   7 -11   16.36    2.58
   4   7  12   24.07    2.90
   4   7  12   25.54    1.63
   4   7  12   19.15    1.64
   4  -7 -12   25.07    2.25
  -4   7 -12   20.73    2.22
   4   7  13    9.05    2.01
   4   7  13    7.99    0.75
   4  -7 -13    1.00    1.12
  -4   7 -13    5.94    1.61
   4   7  14   24.58    3.64
   4   7  14   29.87    1.75
   4  -7 -14   28.92    3.12
  -4   7 -14   24.91    3.47
   4   7  15   59.95    5.63
   4   7  15   64.06    3.36
   4  -7 -15   59.62    4.74
  -4   7 -15   62.91    5.59
   4   7  16   13.24    2.87
   4   7  16   15.99    1.12
   4  -7 -16   14.61    2.62
  -4   7 -16   13.78    2.61
   4   7  17   50.85    2.86
   4  -7 -17   49.28    4.63
  -4   7 -17   38.86    4.72
   4   7  18   22.73    1.74
   4  -7 -18   16.16    3.01
   4   7  19   41.16    4.64
   4   7  20   27.15    3.77
   4   7  21   43.19    5.29
   4  -7 -22   31.53    5.17
  -4   7 -22   21.17    4.28
   4  -7 -23   18.81    3.79
  -4   7 -23   12.61    3.81
   4  -7 -24    5.56    2.78
  -4   7 -24   16.67    3.93
   4  -7 -25    9.49    3.80
  -4   7 -25    5.60    3.34
   4  -7 -26    6.96    3.93
  -4   7 -26    4.29    3.46
  -4  -8 -26   -2.51    3.39
   4   8 -26    0.24    3.17
  -4  -8 -25    9.91    4.26
   4   8 -25    8.29    3.42
   4   8 -24    0.63    2.63
   4   8 -23    9.88    3.25
   4   8 -22    9.62    3.25
   4   8 -21   -0.62    3.49
   4   8 -20    4.48    3.36
   4   8 -19    4.97    1.99
   4   8 -18    3.97    2.24
  -4  -8 -17   27.80    3.85
  -4   8  17   22.48    2.65
  -4  -8 -16   21.71    3.23
   4   8 -16   20.71    3.58
  -4   8  16   23.53    3.70
  -4   8  16   20.67    2.14
  -4   8  15   19.24    1.76
  -4  -8 -15   18.49    2.48
   4   8 -15   22.06    3.21
  -4   8  15   19.89    2.88
  -4  -8 -14   19.87    2.73
   4   8 -14   16.38    2.96
  -4   8  14   16.72    2.77
  -4   8  14   18.32    2.13
  -4  -8 -13   12.93    2.49
   4   8 -13   10.83    2.34
  -4   8  13   12.21    2.54
  -4   8  13    9.64    1.38
  -4  -8 -12   42.85    3.61
   4   8 -12   40.70    4.18
  -4   8  12   42.65    3.89
  -4   8  12   35.27    2.38
  -4  -8 -11  107.27    5.75
   4   8 -11  112.28    7.25
  -4   8  11  111.94    7.10
  -4   8  11   96.88    5.14
  -4  -8 -10   19.16    2.38
   4   8 -10   11.29    2.33
  -4   8  10   16.36    2.46
  -4   8  10   14.44    1.38
  -4  -8  -9   11.43    1.88
   4   8  -9    8.95    1.59
  -4   8   9   14.73    1.98
  -4   8   9   13.64    1.39
  -4  -8  -8   49.94    3.65
   4   8  -8   60.08    4.29
  -4   8   8   61.65    4.24
  -4  -8  -7   69.10    4.03
   4   8  -7   80.31    5.03
  -4   8   7   85.27    5.01
  -4  -8  -6  145.38    6.79
   4   8  -6  149.61    7.00
  -4   8   6  152.44    7.55
   4  -8   6  134.40    7.38
   4   8  -5  103.12    5.03
  -4  -8  -5  118.76    5.63
  -4  -8  -5  105.15    4.33
  -4  -8  -5   98.83    4.68
  -4   8   5  112.48    5.41
   4  -8   5  106.57    5.69
  -4  -8  -4  222.85    9.33
  -4  -8  -4  220.86    8.82
  -4  -8  -4  210.61    9.03
   4   8  -4  225.95    8.83
  -4   8   4  237.17    9.68
   4  -8   4  227.18   10.68
  -4  -8  -3  303.51   12.11
  -4   8   3  309.58   14.75
  -4  -8  -3  276.93   11.30
  -4  -8  -3  286.90   12.39
   4   8  -3  317.87   12.37
   4  -8   3  307.53   13.18
  -4  -8  -2   67.28    3.43
  -4  -8  -2   64.94    3.48
   4   8  -2   61.55    3.67
  -4   8   2   70.63    3.60
   4  -8   2   67.65    4.09
  -4  -8  -1  240.41   11.96
  -4  -8  -1  239.38   10.35
   4   8  -1  250.91   10.38
  -4   8   1  257.20   10.71
   4  -8   1  255.43   10.87
  -4  -8   0   42.63    2.92
   4   8   0   37.84    2.93
   4  -8   0   39.59    2.58
  -4   8   0   38.94    3.05
   4   8   1  251.05   10.79
  -4  -8   1  259.58   10.02
   4  -8  -1  246.17   10.33
  -4   8  -1  268.17   11.44
   4   8   2   67.15    3.70
  -4  -8   2   62.17    4.16
   4  -8  -2   69.84    3.83
   4  -8  -2   64.69    3.41
  -4   8  -2   73.19    4.37
   4   8   3  321.33   12.93
  -4  -8   3  292.14   12.54
   4  -8  -3  293.20   11.82
   4  -8  -3  286.71   11.66
  -4   8  -3  304.58   11.54
   4  -8  -4  207.95    8.92
   4   8   4  244.05   10.40
  -4  -8   4  220.08   10.46
   4  -8  -4  208.50    9.28
  -4   8  -4  212.01    8.50
   4   8   5  111.40    5.80
  -4  -8   5  103.39    5.41
   4  -8  -5  108.08    5.17
   4  -8  -5   96.29    4.81
  -4   8  -5  109.46    4.74
   4   8   6  159.73    7.99
  -4  -8   6  146.66    6.88
   4  -8  -6  144.16    6.59
   4  -8  -6  135.11    6.06
  -4   8  -6  136.77    6.20
   4   8   7   76.74    4.83
  -4  -8   7   83.97    4.78
   4  -8  -7   71.93    3.67
   4  -8  -7   70.45    3.56
  -4   8  -7   73.22    3.89
   4   8   8   58.90    4.45
   4  -8  -8   55.12    3.41
   4  -8  -8   46.10    2.68
  -4   8  -8   53.37    4.26
   4  -8  -9   10.59    1.76
   4   8   9   11.70    2.16
   4  -8  -9   12.44    1.40
  -4   8  -9   17.05    2.44
   4   8  10   15.88    2.41
   4  -8 -10   16.08    2.26
   4  -8 -10   16.12    1.51
  -4   8 -10   17.46    2.32
   4   8  11  117.34    8.38
   4   8  11   96.66    4.38
   4  -8 -11  107.67    6.01
  -4   8 -11  103.59    6.01
   4   8  12   45.45    4.56
   4   8  12   41.90    2.49
   4  -8 -12   41.45    3.00
  -4   8 -12   48.99    4.05
   4   8  13   14.02    2.78
   4   8  13    9.22    1.12
   4  -8 -13    8.23    1.99
  -4   8 -13   12.68    2.34
   4   8  14   18.16    1.75
   4  -8 -14   21.29    2.61
  -4   8 -14   20.35    2.84
   4   8  15   22.77    3.52
   4  -8 -15   27.88    3.24
  -4   8 -15   21.37    3.34
   4   8  16   21.97    3.14
   4  -8 -16   16.68    3.11
  -4   8 -16   21.52    3.71
   4   8  17   22.67    3.24
   4   8  18    3.99    2.74
   4   8  19    4.25    2.37
   4   8  20    7.25    2.75
   4   8  21   -4.01    2.13
   4   8  22    2.76    2.51
   4  -8 -23    8.79    3.64
  -4   8 -23    7.45    4.02
   4  -8 -24    3.40    3.27
  -4   8 -24   -7.34    3.55
   4  -8 -25   -2.52    2.90
  -4   8 -25    5.92    3.20
   4  -8 -26    3.65    3.65
  -4   8 -26    3.32    3.68
  -4  -9 -26    9.88    3.88
   4   9 -26    2.55    3.53
   4   9 -25   18.37    4.12
   4   9 -24    2.75    3.24
   4   9 -23    8.85    3.36
   4   9 -22    6.22    2.99
  -4  -9 -21   45.24    5.60
  -4   9  21   45.81    4.76
  -4  -9 -20   21.23    3.48
  -4   9  20   21.37    2.63
  -4   9  19   19.22    2.75
  -4  -9 -19   16.99    2.98
  -4   9  18   24.68    2.74
  -4  -9 -18   20.70    3.72
  -4  -9 -17   39.29    4.46
  -4   9  17   26.14    2.62
  -4   9  16   21.14    2.24
  -4  -9 -16   25.17    3.60
  -4   9  15   37.18    2.61
  -4  -9 -15   31.27    3.35
   4   9 -15   35.54    4.31
  -4   9  15   36.21    4.47
   4   9 -14    3.44    2.83
  -4  -9 -14    2.61    1.74
  -4   9  14   -0.85    1.94
  -4   9  14    4.23    1.12
  -4  -9 -13   40.08    3.61
   4   9 -13   34.51    4.55
  -4   9  13   41.29    3.78
  -4   9  13   36.44    2.75
  -4   9  12   40.38    2.64
  -4  -9 -12   38.42    3.62
   4   9 -12   42.46    4.30
  -4   9  12   41.88    4.17
  -4  -9 -11   49.77    3.50
   4   9 -11   50.04    4.66
  -4   9  11   51.10    4.68
  -4   9  11   47.22    3.16
  -4  -9 -10   34.85    3.26
   4   9 -10   41.18    3.92
  -4   9  10   36.40    3.59
  -4  -9  -9   83.41    5.40
   4   9  -9   73.76    5.52
  -4   9   9   86.65    5.48
  -4  -9  -8   32.32    3.14
   4   9  -8   25.24    3.06
  -4   9   8   34.77    3.38
  -4  -9  -7   27.15    2.51
   4   9  -7   27.08    2.94
  -4   9   7   24.35    2.51
   4  -9   7   21.46    2.33
  -4  -9  -6   -2.13    1.50
  -4  -9  -6    0.76    0.51
   4   9  -6    0.12    1.10
  -4   9   6    0.50    1.01
   4  -9   6    0.62    0.99
  -4   9   5    3.39    1.13
  -4  -9  -5    3.62    1.25
  -4  -9  -5    2.54    0.76
  -4  -9  -5    2.89    0.63
   4   9  -5    2.45    1.35
   4  -9   5    5.21    1.24
   4   9  -4   93.79    5.02
  -4  -9  -4   93.93    5.71
  -4  -9  -4   90.23    4.48
  -4  -9  -4   91.08    4.26
  -4   9   4  105.05    5.51
   4  -9   4  102.24    5.22
  -4  -9  -3   12.77    1.27
  -4  -9  -3   13.93    1.97
  -4  -9  -3   13.49    1.41
   4   9  -3   10.76    1.96
  -4   9   3   16.31    1.99
   4  -9   3   15.53    1.86
   4   9  -2   84.27    4.77
  -4  -9  -2   79.29    4.17
  -4  -9  -2   84.42    4.65
  -4   9   2   90.89    4.58
   4  -9   2   88.34    4.84
  -4  -9  -1   48.70    3.91
  -4  -9  -1   51.81    3.11
   4   9  -1   49.06    3.17
  -4   9   1   53.91    2.95
   4  -9   1   48.88    2.96
   4   9   0    1.10    0.98
  -4  -9   0    0.49    0.98
   4  -9   0   -0.12    1.23
  -4   9   0    0.85    0.85
   4   9   1   50.82    3.31
  -4  -9   1   54.32    2.93
   4  -9  -1   49.96    3.32
  -4   9  -1   54.03    3.29
   4   9   2   83.42    5.54
  -4  -9   2   86.90    4.78
   4  -9  -2   81.46    4.94
  -4   9  -2   82.23    4.25
   4  -9  -3   11.64    1.25
   4  -9  -3   14.77    1.74
   4   9   3   14.49    1.73
  -4  -9   3   15.22    2.09
  -4   9  -3   14.44    2.06
  -4   9  -4   89.92    5.34
   4   9   4  100.11    5.49
  -4  -9   4   94.37    5.05
   4  -9  -4   93.12    4.75
   4  -9  -4   85.47    3.88
   4   9   5    2.51    1.26
  -4  -9   5    2.46    1.48
   4  -9  -5    4.28    1.26
   4  -9  -5    1.51    0.76
  -4   9  -5    2.79    1.46
   4   9   6    1.14    1.01
  -4  -9   6   -0.25    1.48
   4  -9  -6   -1.14    1.52
  -4   9  -6   -0.85    0.97
  -4  -9   7   25.19    2.34
   4   9   7   20.40    3.68
   4  -9  -7   26.70    2.66
   4  -9  -7   20.99    1.64
  -4   9  -7   20.14    2.43
   4   9   8   31.76    3.18
  -4   9  -8   30.83    3.04
  -4  -9   8   36.04    3.07
   4  -9  -8   28.83    2.66
   4  -9  -8   25.42    2.29
   4   9   9   76.32    6.49
   4  -9  -9   82.04    4.67
   4  -9  -9   70.88    4.07
  -4   9  -9   90.79    4.99
   4   9  10   43.89    3.44
   4  -9 -10   33.98    2.89
   4  -9 -10   30.53    2.15
  -4   9 -10   42.13    3.78
   4   9  11   53.01    4.71
   4  -9 -11   49.04    4.14
   4  -9 -11   52.36    3.01
  -4   9 -11   56.12    4.27
   4   9  12   45.71    4.70
   4  -9 -12   37.89    3.88
  -4   9 -12   40.96    4.28
   4   9  13   41.97    4.44
   4   9  13   35.42    2.37
   4  -9 -13   36.29    3.99
  -4   9 -13   33.21    3.80
   4   9  14    2.53    1.90
   4   9  14    2.60    0.62
   4  -9 -14    3.73    1.99
  -4   9 -14    2.82    1.96
  -4   9 -15   33.58    4.06
   4   9  15   32.60    3.92
   4   9  15   29.47    2.11
   4  -9 -15   30.08    3.48
   4   9  16   20.12    1.99
   4  -9 -16   28.08    3.36
   4   9  17   27.23    2.25
   4  -9 -17   28.20    3.98
   4   9  18   20.98    2.26
   4  -9 -18   23.74    3.48
   4   9  19   14.05    2.86
   4   9  20   18.68    4.73
   4   9  21   52.73    6.24
   4   9  22   -0.12    2.62
   4   9  23   10.75    3.62
   4  -9 -24    2.50    3.13
  -4   9 -24    3.89    3.18
  -4   9 -25   22.29    5.55
   4  -9 -25   24.55    5.51
   4  -9 -26    5.39    3.89
  -4   9 -26    5.19    5.08
   4  10 -25    2.74    4.11
   4  10 -24    7.09    3.11
   4  10 -23    6.46    3.35
   4  10 -22    7.69    4.34
   4  10 -21   -3.72    3.47
  -4 -10 -20    3.10    2.60
  -4  10  20    2.47    1.24
  -4 -10 -19    4.46    2.48
  -4  10  19    5.44    1.36
  -4 -10 -18   33.42    4.46
  -4  10  18   30.70    3.59
  -4 -10 -17   13.87    2.97
  -4  10  17   13.15    1.86
  -4 -10 -16   66.67    5.95
  -4  10  16   49.02    4.48
  -4 -10 -15   41.07    4.72
  -4  10  15   43.26    4.62
  -4  10  15   41.38    3.50
  -4 -10 -14   41.02    4.23
   4  10 -14   26.86    3.44
  -4  10  14   34.05    4.15
  -4  10  14   31.45    2.52
  -4 -10 -13    2.86    2.37
   4  10 -13    4.41    1.84
  -4  10  13    3.19    1.96
  -4 -10 -12   16.73    2.87
   4  10 -12   15.68    2.57
  -4  10  12   15.40    2.59
  -4 -10 -11   26.28    2.63
   4  10 -11   24.12    3.18
  -4  10  11   25.51    3.22
  -4  10  10   11.82    2.24
  -4 -10 -10   11.29    2.13
   4  10 -10   12.73    2.57
   4  10  -9   91.81    5.63
  -4 -10  -9   93.18    5.78
  -4  10   9   92.96    6.50
  -4 -10  -8   -0.13    1.88
   4  10  -8    1.22    1.47
  -4  10   8    1.50    1.63
  -4 -10  -7   63.61    4.39
   4  10  -7   59.88    4.53
  -4  10   7   73.34    4.78
   4 -10   7   54.24    4.20
  -4 -10  -6   60.30    4.63
  -4 -10  -6   56.17    2.91
   4  10  -6   48.26    4.17
  -4  10   6   59.91    4.40
   4 -10   6   51.52    4.09
   4  10  -5   66.37    4.41
  -4 -10  -5   60.28    3.86
  -4 -10  -5   64.72    3.31
  -4 -10  -5   60.31    3.13
  -4  10   5   68.83    4.14
   4 -10   5   70.31    4.60
  -4 -10  -4   10.28    1.86
  -4 -10  -4    6.27    1.02
  -4 -10  -4    7.38    0.75
   4  10  -4    7.96    2.08
  -4  10   4    9.99    1.62
   4 -10   4    8.08    1.49
  -4 -10  -3   45.82    3.33
  -4 -10  -3   42.99    2.58
   4  10  -3   44.76    3.67
  -4  10   3   41.37    2.98
   4 -10   3   39.88    3.36
  -4 -10  -2   43.64    3.43
  -4 -10  -2   42.69    3.11
   4  10  -2   40.32    3.54
  -4  10   2   47.30    3.09
   4 -10   2   40.15    3.22
  -4 -10  -1   33.96    3.05
   4  10  -1   34.68    3.30
  -4  10   1   38.80    2.83
   4 -10   1   40.64    2.84
   4  10   0   68.19    5.01
  -4 -10   0   63.21    3.66
   4 -10   0   61.13    3.70
  -4  10   0   67.82    4.40
   4  10   1   34.66    3.43
  -4 -10   1   38.23    2.81
   4 -10  -1   36.35    2.59
  -4  10  -1   38.49    2.80
   4  10   2   41.06    3.81
  -4 -10   2   38.81    3.31
   4 -10  -2   43.72    3.09
  -4  10  -2   38.05    2.68
   4  10   3   41.40    3.34
  -4 -10   3   59.43    3.81
   4 -10  -3   49.01    3.23
   4 -10  -3   42.81    2.63
  -4  10  -3   50.52    2.92
   4  10   4   10.94    1.74
  -4 -10   4   10.96    1.85
   4 -10  -4    9.98    1.62
   4 -10  -4    8.24    1.12
  -4  10  -4    7.16    1.82
   4  10   5   57.78    5.25
  -4 -10   5   68.05    4.32
   4 -10  -5   63.50    3.89
   4 -10  -5   59.91    3.14
  -4  10  -5   60.54    4.13
   4  10   6   51.56    4.28
  -4 -10   6   49.70    4.20
   4 -10  -6   50.91    3.91
  -4  10  -6   52.88    3.40
  -4  10  -7   60.27    4.25
   4 -10  -7   56.95    3.28
   4  10   7   62.78    4.68
  -4 -10   7   72.34    4.20
   4 -10  -7   60.13    4.42
  -4  10  -8    1.09    1.33
   4  10   8    1.77    1.27
  -4 -10   8    0.86    1.72
   4 -10  -8    1.52    1.90
   4 -10  -8    2.41    1.01
   4  10   9   85.87    5.97
   4 -10  -9   90.02    5.43
   4 -10  -9   72.12    4.70
  -4  10  -9   94.17    6.44
   4  10  10   13.48    2.67
   4 -10 -10   12.47    2.14
   4 -10 -10   11.25    1.14
  -4  10 -10   10.33    2.55
  -4  10 -11   22.63    3.16
   4  10  11   20.86    3.05
   4 -10 -11   25.75    3.39
   4 -10 -11   24.57    1.88
   4  10  12   18.31    2.93
   4 -10 -12   16.28    2.25
  -4  10 -12   18.53    3.05
  -4  10 -13    9.77    2.81
   4  10  13    6.99    2.29
   4 -10 -13    3.12    1.62
   4  10  14   33.26    4.32
   4 -10 -14   27.52    3.24
  -4  10 -14   36.45    4.28
   4 -10 -15   42.50    4.10
  -4  10 -15   45.94    5.15
   4  10  16   56.84    5.71
   4  10  17    9.76    0.99
   4 -10 -17   12.15    2.73
   4  10  18   26.90    4.46
   4  10  19    4.34    2.73
   4  10  20    3.97    3.60
   4  10  21    2.23    2.61
   4  10  22   16.03    3.85
   4  10  23    6.84    3.73
   4  10  24    4.98    3.61
   4 -10 -25    3.99    3.62
  -4  10 -25    6.70    3.41
   4  11 -24    0.62    3.22
   4  11 -23    8.91    3.71
   4  11 -22    0.99    2.60
   4  11 -21    2.84    4.08
   4  11 -20   14.46    3.21
   4  11 -19    1.48    2.22
  -4  11  18   14.20    2.14
  -4 -11 -18   14.09    3.21
  -4 -11 -17   -0.49    2.85
  -4  11  17    1.52    0.89
   4  11 -16   15.49    3.35
   4  11 -15   29.78    4.10
   4  11 -14   14.18    2.86
  -4 -11 -13   31.41    3.61
  -4  11  13   33.53    4.32
  -4 -11 -12    3.37    1.75
   4  11 -12    0.61    1.83
  -4  11  12    3.10    1.98
  -4 -11 -11    0.00    1.75
   4  11 -11   -0.98    1.59
  -4  11  11    2.24    1.62
  -4 -11 -10   90.15    5.89
   4  11 -10   87.68    6.48
  -4  11  10   88.73    6.99
  -4 -11  -9   82.57    5.65
   4  11  -9   82.32    5.75
  -4  11   9   93.88    7.01
  -4 -11  -8   25.84    3.26
   4  11  -8   25.82    2.81
  -4  11   8   29.85    3.14
   4 -11   8   25.25    2.83
  -4 -11  -7   10.59    1.01
  -4 -11  -7    9.64    2.25
   4  11  -7   10.53    1.84
  -4  11   7   10.92    1.88
   4 -11   7   10.52    2.23
  -4 -11  -6   97.02    5.75
  -4  11   6   99.21    6.40
   4  11  -6   92.67    6.37
  -4 -11  -6   91.16    4.94
   4 -11   6  101.94    6.34
  -4 -11  -5   23.38    2.74
  -4 -11  -5   17.30    1.65
  -4 -11  -5   21.08    1.25
   4  11  -5   18.24    2.45
  -4  11   5   19.64    2.75
   4 -11   5   18.41    2.49
   4 -11   4  112.74    7.10
  -4 -11  -4  102.83    5.94
  -4 -11  -4  103.53    5.51
  -4 -11  -4  100.16    4.63
   4  11  -4  104.75    6.24
  -4  11   4  110.56    6.24
  -4 -11  -3    2.34    1.35
  -4 -11  -3    2.84    1.16
   4  11  -3    3.30    1.83
  -4  11   3    3.47    1.36
   4 -11   3    4.97    1.62
  -4 -11  -2   68.79    4.29
  -4 -11  -2   73.91    4.54
   4  11  -2   82.88    5.26
  -4  11   2   76.39    4.32
   4 -11   2   70.28    4.59
   4 -11   1   82.46    5.19
  -4 -11  -1   92.45    4.65
   4  11  -1   90.20    6.24
  -4  11   1   92.47    5.41
   4  11   0  141.50    7.95
  -4 -11   0  118.37    6.84
   4 -11   0  125.13    6.30
  -4  11   0  139.42    6.98
  -4 -11   1   82.76    4.77
   4  11   1   87.12    5.88
   4 -11  -1   91.43    4.81
  -4  11  -1   84.86    4.76
   4  11   2   74.61    5.04
  -4 -11   2   72.02    4.78
   4 -11  -2   72.94    4.58
  -4  11  -2   74.22    4.63
   4  11   3    6.05    1.60
  -4 -11   3    3.93    1.35
   4 -11  -3    5.83    1.74
   4 -11  -3    5.63    1.38
  -4  11  -3    4.98    1.82
   4  11   4  104.70    6.21
  -4 -11   4  112.66    5.92
   4 -11  -4  105.35    6.24
   4 -11  -4   97.52    4.87
  -4  11  -4  104.06    6.07
   4 -11  -5   20.80    2.38
   4  11   5   20.83    2.74
  -4 -11   5   19.12    2.84
   4 -11  -5   24.55    2.00
  -4  11  -5   23.42    2.67
   4  11   6   98.53    6.90
  -4  11  -6  107.20    5.95
  -4 -11   6  108.55    6.80
   4 -11  -6  103.15    5.91
   4 -11  -6   96.75    4.68
   4  11   7    4.91    2.27
  -4 -11   7   12.97    2.35
   4 -11  -7   10.34    1.77
  -4  11  -7   14.06    1.94
   4  11   8   23.13    3.03
  -4 -11   8   26.28    2.84
   4 -11  -8   24.24    3.03
   4 -11  -8   22.74    2.02
  -4  11  -8   21.70    2.55
   4  11   9   86.20    6.34
  -4 -11   9   86.87    5.92
   4 -11  -9   83.18    5.05
   4 -11  -9   78.36    4.32
  -4  11  -9   88.74    5.58
   4  11  10   82.17    6.35
   4 -11 -10   85.06    5.17
   4 -11 -10   76.13    5.19
  -4  11 -10   88.91    6.19
   4  11  11   -0.89    2.16
   4 -11 -11   -0.13    1.51
   4 -11 -11    0.50    0.50
  -4  11 -11    0.61    2.19
   4  11  12    0.89    2.29
   4 -11 -12    4.01    1.63
  -4  11 -12    2.43    1.70
   4 -11 -13   36.36    3.62
  -4  11 -13   40.91    4.51
   4 -11 -14    5.86    2.62
  -4  11 -14    8.78    2.56
   4  11  15   28.71    3.73
   4  11  16   16.87    2.98
   4  11  17    3.10    2.35
   4  11  18   17.20    3.96
   4  11  19    1.24    2.23
   4  11  20   19.79    3.96
   4  11  21    4.45    3.96
   4  11  22    2.85    2.97
   4  11  23   14.61    3.72
   4  11  24   -7.19    2.60
   4  12 -24    7.78    4.20
   4  12 -23    1.23    3.21
   4  12 -22    6.91    3.45
   4  12 -21    1.11    4.19
   4  12 -20   10.11    3.45
   4  12 -19    2.34    2.71
   4  12 -18   17.66    3.46
   4  12 -17   56.51    6.43
   4  12 -16   15.85    3.22
   4  12 -15   34.37    4.47
   4  12 -14   17.91    3.23
   4  12 -13    4.74    2.12
  -4 -12 -12   35.48    3.75
  -4  12  12   31.18    3.73
  -4 -12 -11   20.77    3.00
   4  12 -11   17.71    3.42
  -4  12  11   19.07    2.99
  -4 -12 -10   34.46    4.01
   4  12 -10   32.87    3.79
  -4  12  10   40.13    4.63
  -4 -12  -9   29.46    3.13
   4  12  -9   26.89    3.42
  -4  12   9   32.94    4.01
  -4 -12  -8   47.35    4.64
   4  12  -8   39.50    4.28
  -4  12   8   47.15    4.89
   4 -12   8   45.25    4.08
  -4 -12  -7    0.25    1.50
  -4 -12  -7    1.01    0.63
   4  12  -7    3.30    2.08
  -4  12   7    1.76    1.63
   4 -12   7    1.12    1.74
  -4 -12  -6   61.34    4.36
  -4 -12  -6   57.64    3.92
   4  12  -6   58.37    5.02
  -4  12   6   73.38    5.89
   4 -12   6   55.23    4.48
  -4  12   5   -1.00    1.25
  -4 -12  -5    1.24    1.49
  -4 -12  -5    1.66    0.76
  -4 -12  -5    0.87    0.62
   4  12  -5    1.59    2.08
   4 -12   5    1.12    1.37
  -4 -12  -4   31.04    2.97
  -4 -12  -4   30.55    2.44
  -4 -12  -4   32.51    1.88
   4  12  -4   28.51    3.55
  -4  12   4   30.99    3.36
   4 -12   4   32.12    2.99
  -4 -12  -3    8.66    1.42
  -4 -12  -3   13.18    2.46
   4  12  -3    6.61    2.08
  -4  12   3    9.54    1.74
   4 -12   3    9.69    2.36
  -4 -12  -2    7.41    1.56
  -4 -12  -2   10.55    2.21
   4  12  -2   12.72    2.32
  -4  12   2   12.58    2.10
   4 -12   2   10.29    1.86
  -4 -12  -1    0.00    1.35
   4  12  -1    3.67    1.96
  -4  12   1    1.97    1.72
   4 -12   1    1.61    1.24
   4  12   0   70.39    5.02
  -4 -12   0   71.66    4.77
   4 -12   0   71.79    5.07
  -4  12   0   74.91    5.02
   4  12   1    2.70    1.96
  -4 -12   1    0.37    1.22
   4 -12  -1    3.83    1.48
  -4  12  -1    0.73    1.22
   4  12   2    9.22    2.34
  -4 -12   2   10.42    2.33
   4 -12  -2   12.38    1.86
  -4  12  -2    9.50    2.19
   4  12   3    4.44    2.22
  -4 -12   3   11.06    2.09
   4 -12  -3    4.97    1.86
   4 -12  -3    6.13    1.13
  -4  12  -3    9.24    1.70
  -4  12  -4   34.99    3.16
   4  12   4   30.97    3.59
  -4 -12   4   28.82    3.08
   4 -12  -4   35.02    2.87
   4 -12  -4   31.51    2.24
  -4 -12   5    2.84    1.48
   4  12   5    0.62    1.37
   4 -12  -5    0.25    1.13
   4 -12  -5    2.50    1.00
  -4  12  -5    0.61    1.70
   4  12   6   57.39    4.75
  -4 -12   6   58.47    4.21
   4 -12  -6   53.76    4.15
   4 -12  -6   58.74    3.66
  -4  12  -6   62.83    4.73
   4  12   7    2.51    1.63
  -4 -12   7    0.12    1.11
   4 -12  -7    1.76    1.26
  -4  12  -7    3.52    1.58
   4  12   8   43.49    4.79
  -4 -12   8   50.46    3.96
   4 -12  -8   46.04    4.04
   4 -12  -8   40.81    2.90
  -4  12  -8   54.04    4.24
   4  12   9   27.82    3.79
  -4 -12   9   32.63    3.83
   4 -12  -9   26.36    2.65
   4 -12  -9   27.09    2.03
  -4  12  -9   26.77    3.76
   4  12  10   34.61    4.44
   4 -12 -10   31.12    3.40
   4 -12 -10   23.15    2.28
  -4  12 -10   35.02    3.64
   4 -12 -11   16.21    1.63
  -4  12 -11   14.18    3.39
   4  12  11   14.73    3.05
   4 -12 -11   18.99    2.64
   4 -12 -12   28.72    3.26
  -4  12 -12   28.27    3.88
   4  12  13    6.25    1.88
   4  12  14   20.32    3.37
   4  12  15   28.72    3.98
   4  12  16   12.28    2.98
   4  12  17   50.37    6.44
   4  12  18   13.47    3.09
   4  12  19    1.36    2.59
   4  12  20   12.71    3.70
   4  12  21    4.44    3.95
   4  12  22    0.86    2.59
   4  12  23    4.44    3.33
   4  12  24    6.17    3.95
   4  13 -23    3.69    3.69
   4  13 -22    2.46    3.32
   4  13 -21   -2.46    4.31
   4  13 -20    0.12    2.34
   4  13 -19    0.86    2.71
   4  13 -18    9.01    3.21
   4  13 -17    0.12    3.21
   4  13 -16   25.01    4.09
   4  13 -15   28.54    4.10
   4  13 -14   16.29    3.36
   4  13 -13    7.48    2.74
   4  13 -12   27.10    3.62
  -4 -13 -11    3.00    2.00
  -4  13  11    6.74    2.25
  -4 -13 -10   14.77    3.01
  -4  13  10   19.76    3.38
  -4 -13  -9   56.10    4.88
   4  13  -9   46.05    4.40
  -4  13   9   54.98    4.76
   4 -13   8   80.47    6.21
  -4 -13  -8   82.32    5.76
   4  13  -8   72.97    6.72
  -4  13   8   79.57    7.02
  -4 -13  -7   34.47    3.37
  -4 -13  -7   32.05    2.14
   4  13  -7   29.11    3.42
  -4  13   7   36.19    3.76
   4 -13   7   35.81    3.36
  -4  13   6   51.76    4.88
  -4 -13  -6   48.57    4.11
  -4 -13  -6   43.49    2.91
   4  13  -6   47.96    4.41
   4 -13   6   45.70    3.86
  -4 -13  -5   40.70    3.85
  -4 -13  -5   38.37    3.32
  -4 -13  -5   39.39    2.61
   4  13  -5   34.27    3.67
  -4  13   5   42.15    4.37
   4 -13   5   40.37    3.61
  -4 -13  -4   18.54    2.84
  -4 -13  -4   16.71    1.80
  -4 -13  -4   19.63    1.75
   4  13  -4   15.91    2.57
  -4  13   4   18.89    2.98
   4 -13   4   18.55    2.62
  -4  13   3   40.62    3.84
  -4 -13  -3   35.47    3.45
  -4 -13  -3   38.34    3.24
   4  13  -3   37.21    3.92
   4 -13   3   35.31    3.48
  -4 -13  -2   36.84    3.44
   4  13  -2   36.96    3.80
  -4  13   2   40.34    3.70
   4 -13   2   39.08    3.60
  -4 -13  -1    5.02    1.72
   4  13  -1    6.24    1.84
  -4  13   1    6.64    1.84
   4 -13   1    3.10    2.11
   4  13   0   29.28    4.04
  -4 -13   0   31.34    2.94
   4 -13   0   28.21    2.85
  -4  13   0   42.27    3.92
   4  13   1    5.40    1.72
  -4 -13   1    4.04    2.20
   4 -13  -1    4.83    2.23
  -4  13  -1   10.51    1.96
   4  13   2   35.29    3.94
  -4 -13   2   35.07    3.43
   4 -13  -2   40.26    3.59
  -4  13  -2   46.34    4.63
  -4  13  -3   41.75    4.02
   4 -13  -3   39.87    3.11
   4  13   3   37.24    3.95
  -4 -13   3   39.45    3.44
   4 -13  -3   35.61    3.00
  -4 -13   4   19.46    3.20
   4  13   4   20.30    3.22
   4 -13  -4   22.56    2.62
   4 -13  -4   19.41    2.12
  -4  13  -4   19.69    2.67
   4  13   5   39.39    4.10
  -4 -13   5   41.48    3.83
   4 -13  -5   42.77    4.13
   4 -13  -5   37.19    2.62
  -4  13  -5   38.01    3.77
   4  13   6   46.41    5.12
  -4 -13   6   52.93    4.21
   4 -13  -6   54.46    4.27
   4 -13  -6   48.21    3.15
  -4  13  -6   55.20    4.98
   4  13   7   37.33    4.39
  -4 -13   7   29.97    3.34
   4 -13  -7   30.32    3.77
  -4  13  -7   29.46    3.76
   4  13   8   73.56    6.79
  -4 -13   8   83.13    5.83
   4 -13  -8   90.34    6.30
   4 -13  -8   75.02    5.16
  -4  13  -8   73.29    6.30
   4  13   9   63.71    5.43
  -4 -13   9   54.01    5.58
   4 -13  -9   51.04    4.66
   4 -13  -9   44.08    3.67
  -4  13  -9   50.13    4.85
   4 -13 -10   14.23    2.64
   4 -13 -10   14.54    1.77
  -4  13 -10   22.28    3.51
   4 -13 -11    0.75    2.64
   4 -13 -11    3.77    1.01
  -4  13 -11    5.09    2.30
   4 -13 -12   19.44    3.01
   4 -13 -12   17.76    1.88
   4  13  13    9.76    2.38
   4  13  14   19.33    3.12
   4  13  15   25.74    3.61
   4  13  16   11.41    2.98
   4  13  17    2.72    3.46
   4  13  18   11.61    3.09
   4  13  19    2.34    3.33
   4  13  20   -0.12    2.83
   4  13  21   -2.34    3.57
   4  13  22    0.37    3.57
   4  13  23    5.16    3.44
   4  14 -22    8.96    4.05
   4  14 -21    9.46    3.93
   4  14 -20    0.86    4.55
   4  14 -19   15.75    3.57
   4  14 -18   12.57    4.19
   4  14 -17    1.11    2.35
   4  14 -16   11.26    2.97
   4  14 -15    1.24    2.48
   4  14 -14    6.34    2.49
   4  14 -13    0.87    2.49
   4  14 -12   19.85    3.25
   4  14 -11    0.38    2.00
   4  14 -10   11.51    2.75
  -4 -14  -9   10.13    3.50
  -4  14   9   12.52    2.75
   4 -14   9    6.07    1.98
  -4 -14  -8   15.62    2.87
  -4  14   8   11.89    2.63
   4 -14   8   10.93    2.24
  -4  14   7   66.91    6.01
  -4 -14  -7   56.01    5.36
  -4 -14  -7   55.26    3.65
   4  14  -7   50.13    5.01
   4 -14   7   62.74    4.74
   4 -14   6    2.87    2.37
  -4 -14  -6    8.34    2.12
  -4 -14  -6   11.13    1.39
   4  14  -6   10.52    2.94
  -4  14   6   12.61    2.87
   4  14  -5    3.55    2.57
  -4 -14  -5    8.68    2.48
  -4 -14  -5    6.64    1.15
  -4 -14  -5    7.45    0.87
  -4  14   5    3.24    2.49
   4 -14   5    5.61    1.74
  -4 -14  -4   26.95    3.46
  -4 -14  -4   23.57    2.19
  -4 -14  -4   19.37    1.63
   4  14  -4   16.90    2.82
  -4  14   4   20.49    3.23
   4 -14   4   22.41    2.74
  -4 -14  -3   15.40    2.83
  -4 -14  -3   13.36    1.95
   4  14  -3   15.68    2.57
  -4  14   3   15.60    2.72
   4 -14   3   15.92    2.24
   4  14  -2   43.98    4.41
  -4 -14  -2   44.48    4.18
  -4  14   2   49.10    4.69
   4 -14   2   51.27    4.10
  -4 -14  -1   62.18    5.28
   4  14  -1   61.03    4.78
  -4  14   1   66.78    5.54
   4 -14   1   75.99    4.84
  -4 -14   0   25.00    2.94
   4  14   0   19.99    3.19
   4 -14   0   20.19    2.85
  -4  14   0   28.45    3.31
   4  14   1   64.35    5.16
  -4 -14   1   59.82    4.54
   4 -14  -1   60.95    4.96
  -4  14  -1   63.48    5.38
   4  14   2   45.64    4.80
  -4 -14   2   49.21    4.54
   4 -14  -2   46.14    4.09
  -4  14  -2   52.12    4.88
   4  14   3   14.92    2.71
  -4 -14   3   19.67    3.32
   4 -14  -3   16.28    2.73
   4 -14  -3   14.10    2.00
  -4  14  -3   12.43    3.05
   4  14   4   24.62    3.34
  -4 -14   4   26.49    3.82
   4 -14  -4   18.45    2.74
   4 -14  -4   28.22    2.49
  -4  14  -4   23.73    3.53
   4  14   5    3.72    2.11
  -4 -14   5    4.94    1.85
   4 -14  -5    6.63    1.75
   4 -14  -5    6.61    1.25
  -4  14  -5    1.22    2.55
   4  14   6    8.84    2.37
  -4 -14   6   10.39    2.35
   4 -14  -6   10.03    2.26
   4 -14  -6    8.43    1.38
  -4  14  -6   12.26    3.03
   4  14   7   55.01    6.13
  -4 -14   7   71.62    5.46
   4 -14  -7   59.83    4.65
  -4  14  -7   59.65    5.46
  -4 -14   8   13.40    2.98
   4 -14  -8   12.46    2.52
   4 -14  -8    9.91    1.51
  -4  14  -8   11.99    2.54
  -4  14  -9    9.32    3.15
  -4 -14   9    4.34    2.23
   4 -14  -9    5.29    2.27
   4 -14  -9    6.68    1.26
  -4 -14  10   15.63    3.23
   4 -14 -10   16.24    3.65
   4 -14 -10   15.29    1.77
   4 -14 -11    3.02    1.01
   4 -14 -11   -0.75    2.51
   4 -14 -12   18.19    3.14
   4 -14 -12   17.77    1.75
   4  14  13    2.38    2.13
   4  14  14    7.24    2.74
   4  14  15    1.37    1.99
   4  14  16    8.19    3.10
   4  14  17    5.19    3.46
   4  14  18   15.30    3.46
   4  14  19   12.44    4.68
   4  14  20    9.84    3.32
   4  14  21   18.54    5.40
   4  14  22    1.84    3.31
   4  15 -21   -0.37    3.43
   4  15 -20   15.71    5.16
   4  15 -19   20.66    4.92
   4  15 -18    7.02    4.31
   4  15 -17   33.70    5.19
   4  15 -16    7.42    3.09
   4  15 -15   10.42    3.97
   4  15 -14   11.81    3.73
   4  15 -13    6.48    3.74
   4  15 -12    3.74    3.12
   4  15 -11   15.49    3.50
   4  15 -10    7.37    2.50
  -4 -15  -9   10.50    2.62
   4 -15   9    5.83    2.73
  -4 -15  -8    2.75    2.75
  -4 -15  -8    2.25    0.88
   4 -15   8    5.60    2.61
  -4 -15  -7   14.71    2.62
  -4 -15  -7   12.80    1.51
   4 -15   7   18.81    3.12
  -4 -15  -6    1.74    2.11
  -4 -15  -6   -0.25    0.89
  -4  15   6    0.75    2.12
   4 -15   6   -0.62    2.24
  -4 -15  -5   27.28    4.09
  -4 -15  -5   35.01    2.68
  -4 -15  -5   30.64    2.23
  -4  15   5   26.13    4.36
   4 -15   5   30.04    3.37
  -4 -15  -4    0.00    1.48
  -4 -15  -4    0.77    0.90
  -4 -15  -4   -0.87    0.75
  -4  15   4    0.12    2.61
   4 -15   4    0.00    1.74
  -4 -15  -3   36.98    3.95
  -4 -15  -3   37.15    3.25
  -4  15   3   39.48    4.46
   4 -15   3   39.68    3.73
  -4 -15  -2    6.76    2.09
   4  15  -2    7.48    2.21
  -4  15   2   10.24    2.96
   4 -15   2    5.71    1.86
  -4 -15  -1   37.57    3.68
   4  15  -1   39.50    4.29
  -4  15   1   34.09    4.06
   4 -15   1   38.59    3.85
   4 -15   0   -1.61    2.23
   4  15   0    0.25    1.60
  -4 -15   0   -2.82    1.59
  -4  15   0   -1.84    1.60
   4  15   1   35.52    3.93
  -4 -15   1   35.33    3.80
   4 -15  -1   35.48    3.72
  -4  15  -1   40.78    4.90
   4  15   2    6.03    2.09
  -4 -15   2    3.68    1.96
   4 -15  -2    5.84    2.61
  -4  15  -2    7.21    2.44
  -4 -15   3   36.90    3.57
   4 -15  -3   33.34    3.98
   4 -15  -3   34.27    3.24
  -4  15  -3   38.67    5.25
  -4 -15   4    0.25    1.60
   4 -15  -4    0.25    2.12
   4 -15  -4    1.37    1.24
  -4  15  -4    0.61    1.95
  -4 -15   5   32.23    3.83
   4 -15  -5   31.26    3.88
   4 -15  -5   34.89    2.74
  -4  15  -5   27.60    3.77
   4 -15  -6   -0.38    0.88
  -4 -15   6   -1.11    1.73
   4 -15  -6    0.38    1.38
  -4  15  -6    2.67    2.31
  -4 -15   7    9.05    2.36
   4 -15  -7   14.32    2.89
  -4 -15   8    0.62    1.99
   4 -15  -8    2.64    2.77
   4 -15  -9    6.80    2.39
  -4 -15   9    6.96    2.36
   4 -15  -9    7.55    1.64
  -4 -15  10    3.60    2.98
   4 -15 -10    1.38    2.77
   4 -15 -10    3.28    1.26
   4 -15 -11   19.14    1.89
   4 -15 -11   17.34    3.27
   4 -15 -12    8.53    2.63
   4 -15 -12    5.26    1.00
   4  15  13    4.38    2.75
   4  15  14    7.36    2.74
   4  15  15   10.20    3.23
   4  15  16    3.10    2.85
   4  15  17   29.80    5.57
   4  15  18   -0.49    2.84
   4  15  19   17.35    3.94
   4  15  20    5.40    3.68
   4  15  21   -1.72    3.68
   4  16 -20   -0.61    3.43
   4  16 -19    3.32    3.44
   4  16 -18    0.86    2.83
   4  16 -17    3.95    3.08
   4  16 -16   -2.35    4.21
   4  16 -15    8.43    4.34
   4  16 -14   -0.62    2.49
   4  16 -13   13.70    3.86
   4  16 -12   -1.12    2.24
   4  16 -11   27.97    4.62
   4  16 -10   29.60    4.37
  -4 -16  -9   67.69    6.75
   4 -16   9   66.37    6.47
   4 -16   8   62.00    6.35
  -4 -16  -8   48.78    5.86
  -4 -16  -8   47.87    3.75
   4 -16   7   26.80    3.86
  -4 -16  -7   30.15    4.11
  -4 -16  -7   27.36    2.14
  -4 -16  -6   36.09    3.17
  -4 -16  -6   39.53    4.72
   4 -16   6   37.03    4.74
  -4 -16  -5   78.24    6.57
  -4 -16  -5   81.71    5.63
  -4 -16  -5   87.81    4.97
   4 -16   5   89.75    6.61
  -4 -16  -4   42.54    4.70
  -4 -16  -4   49.42    4.39
   4 -16   4   52.19    5.36
  -4 -16  -3   81.79    6.66
  -4 -16  -3   88.79    5.72
   4 -16   3   95.56    7.22
  -4 -16  -2    8.49    2.34
   4 -16   2    9.45    2.24
  -4 -16  -1  125.97    8.61
   4 -16   1  112.90    7.70
   4 -16   0    4.84    2.48
  -4 -16   0    2.95    2.46
  -4 -16   1  115.80    7.62
   4 -16  -1  117.00    8.08
  -4 -16   2    8.11    2.21
   4 -16  -2    9.45    2.74
  -4 -16   3   82.07    6.40
   4 -16  -3   83.19    6.48
   4 -16  -3   82.36    5.11
  -4 -16   4   48.19    4.81
   4 -16  -4   50.67    5.24
   4 -16  -4   47.28    3.97
  -4 -16   5   95.22    7.79
   4 -16  -5   82.80    6.76
   4 -16  -5   87.35    6.48
  -4 -16   6   41.21    4.58
   4 -16  -6   35.35    4.14
   4 -16  -6   39.61    3.27
  -4 -16   7   25.54    3.47
   4 -16  -7   20.72    4.02
  -4 -16   8   64.94    6.46
   4 -16  -8   57.96    5.78
  -4 -16   9   69.99    7.09
   4 -16  -9   65.79    6.67
   4 -16  -9   62.22    4.53
  -4 -16  10   32.60    4.23
   4 -16 -10   29.05    4.40
   4 -16 -10   32.82    2.78
   4  16  11   23.24    4.27
   4  16  12    1.38    2.01
   4  16  13   18.89    3.63
   4  16  14   -1.87    2.37
   4  16  15    1.24    2.74
   4  16  16    3.47    2.85
   4  16  17    7.42    4.33
   4  16  18    5.92    3.33
   4  16  19    0.74    3.20
   4  16  20   -4.17    5.15
   4  17 -18    7.01    3.81
   4  17 -17   24.91    5.80
   4  17 -16   11.87    5.07
   4  17 -15   14.38    4.34
   4  17 -14    5.71    2.98
   4  17 -13    3.11    2.99
   4  17 -12    0.50    2.37
   4  17 -11    4.62    2.50
   4  17 -10    7.49    3.00
  -4 -17  -9    8.61    3.74
   4 -17   9    4.85    2.36
  -4 -17  -8    9.85    3.87
   4 -17   8   12.33    2.86
   4 -17   7   16.45    2.99
  -4 -17  -7    7.60    2.49
  -4 -17  -6    0.00    1.27
  -4 -17  -6    0.62    2.73
   4 -17   6   -0.87    2.62
  -4 -17  -5   -0.62    1.98
  -4 -17  -5    0.26    1.28
  -4 -17  -5    0.00    0.62
   4 -17   5   -0.37    2.74
  -4 -17  -4    5.94    3.09
  -4 -17  -4   -0.26    1.42
  -4 -17  -4    0.87    0.75
   4 -17   4   -2.24    2.62
  -4 -17  -3    1.73    2.10
  -4 -17  -3    2.47    1.82
   4 -17   3    2.36    1.87
  -4 -17  -2    3.57    2.09
   4 -17   2    0.99    1.74
  -4 -17  -1    9.72    3.32
   4 -17   1   12.18    2.98
  -4 -17   0    9.83    2.46
   4 -17   0    8.33    2.73
   4 -17  -1    7.59    2.24
  -4 -17   1   10.57    2.58
  -4 -17   2    4.55    2.34
   4 -17  -2   -3.49    2.37
  -4 -17   3    1.23    2.59
   4 -17  -3   -1.62    2.49
   4 -17  -3    3.48    1.74
  -4 -17   4    6.29    3.33
   4 -17  -4   -0.50    1.87
   4 -17  -4    0.37    1.36
  -4 -17   5    0.74    1.73
   4 -17  -5    1.63    2.13
   4 -17  -5    0.62    1.25
  -4 -17   6   -0.25    1.98
   4 -17  -6    1.76    2.63
   4 -17  -6    0.88    1.01
  -4 -17   7    4.34    2.48
   4 -17  -7   12.30    2.76
  -4 -17   8   14.03    3.85
   4 -17  -8   12.44    3.90
  -4 -17   9    9.20    3.73
   4 -17  -9    3.14    2.51
   4 -17  -9    5.78    1.38
  -4 -17  10   11.83    3.24
   4 -17 -10   -1.01    2.39
   4  17  11    4.65    2.64
   4  17  12    9.91    3.89
   4  17  13    3.63    4.00
   4  17  14    7.24    3.87
   4  17  15    7.84    3.61
   4  17  16    5.09    3.23
   4  17  17   29.06    5.57
   4  17  18    5.30    4.56
   4  18 -17   -2.10    3.70
   4  18 -16    3.71    3.21
   4  18 -15    0.00    3.35
   4  18 -14    4.97    4.35
   4  18 -13    0.12    4.11
   4  18 -12    4.11    4.24
   4  18 -11   11.23    4.24
   4  18 -10    5.12    3.74
   4 -18   9    0.25    2.24
  -4 -18  -9    1.75    2.37
   4 -18   8    8.22    2.86
  -4 -18  -8    9.97    3.24
  -4 -18  -7    9.09    4.11
   4 -18   7   11.59    3.49
  -4 -18  -6   19.64    4.10
   4 -18   6   13.09    4.11
  -4 -18  -5   18.73    3.85
   4 -18   5   16.20    3.24
  -4 -18  -4   34.16    4.58
  -4 -18  -4   21.94    2.97
  -4 -18  -4   32.33    2.36
   4 -18   4   29.65    4.36
  -4 -18  -3   39.90    4.69
  -4 -18  -3   37.96    3.64
   4 -18   3   37.60    4.73
   4 -18   2   44.80    5.10
  -4 -18  -2   40.20    5.06
  -4 -18  -2   39.20    4.57
  -4 -18  -1   34.97    4.80
   4 -18   1   39.69    4.98
  -4 -18   0    6.27    2.21
   4 -18   0    4.98    2.24
   4 -18  -1   42.33    4.86
  -4 -18   1   36.04    5.17
  -4 -18   2   36.30    4.55
   4 -18  -2   33.02    5.36
   4 -18  -2   41.89    3.37
  -4 -18   3   41.50    4.93
   4 -18  -3   38.43    4.87
   4 -18  -3   32.50    3.47
  -4 -18   4   32.18    4.44
   4 -18  -4   31.12    4.25
  -4 -18   5   21.74    4.20
   4 -18  -5   19.91    3.88
  -4 -18   6   24.25    4.33
   4 -18  -6   15.17    3.14
  -4 -18   7   17.11    3.97
   4 -18  -7    4.52    3.14
  -4 -18   8   12.04    3.10
   4 -18  -8   11.18    3.02
  -4 -18   9    2.36    3.36
   4 -18  -9    3.14    2.51
  -4 -18  10    4.86    2.62
   4 -18 -10    2.26    3.77
   4  18  11    6.40    3.64
   4  18  12   -3.38    3.76
   4  18  13    2.25    4.25
   4  18  14    8.36    4.49
   4  18  15    4.23    4.23
   4  18  16    4.71    3.72
   4  18  17    7.30    3.71
   4  19 -15   -0.87    4.46
   4  19 -14    1.99    3.10
   4  19 -13    3.86    2.99
   4  19 -12   -0.25    2.99
   4  19 -11    1.12    3.24
   4  19 -10    6.11    3.62
  -4 -19  -9    5.99    3.12
   4 -19   9    6.59    2.49
  -4 -19  -8    1.00    3.61
   4 -19   8    1.99    2.24
  -4 -19  -7    8.71    4.23
   4 -19   7    9.09    3.74
  -4 -19  -6    6.71    2.49
   4 -19   6    1.99    2.37
  -4 -19  -5    6.95    3.23
   4 -19   5   10.34    2.87
  -4 -19  -4   20.43    4.21
   4 -19   4   21.30    4.73
   4 -19   3    6.85    3.49
  -4 -19  -3    7.79    2.47
  -4 -19  -3    7.42    1.38
  -4 -19  -2   15.67    4.32
   4 -19   2   26.64    4.11
  -4 -19  -1    8.75    2.83
   4 -19   1   10.21    3.61
  -4 -19   0   27.71    4.68
   4 -19   0   32.88    4.36
  -4 -19   1   14.28    3.94
   4 -19  -1   10.09    2.74
  -4 -19   2   24.50    4.19
   4 -19  -2   24.07    4.49
  -4 -19   3    8.01    3.45
   4 -19  -3   10.24    2.87
  -4 -19   4   19.24    3.95
   4 -19  -4   18.26    3.88
  -4 -19   5    8.52    2.72
   4 -19  -5    7.14    3.01
  -4 -19   6    3.59    3.59
   4 -19  -6    5.90    2.51
  -4 -19   7    5.95    2.97
   4 -19  -7    9.92    3.27
  -4 -19   8   -0.99    2.23
   4 -19  -8    5.78    3.77
  -4 -19   9   10.07    4.48
   4 -19  -9    7.42    4.15
  -4 -19  10    6.48    3.24
   4 -19 -10    3.52    2.89
   4  19  11    8.03    3.39
   4  19  12    6.14    3.51
   4  19  13    7.01    3.63
   4  19  14    1.25    3.12
   4  19  15    7.72    4.36
   4  20 -13    2.61    5.22
   4  20 -12    3.86    4.98
   4  20 -11   -2.87    4.49
   4  20 -10    6.98    4.99
  -4 -20  -9   -0.50    4.36
   4 -20   9    1.62    2.86
  -4 -20  -8    1.74    3.12
   4 -20   8    0.62    3.73
  -4 -20  -7    0.12    2.99
   4 -20   7    2.24    2.74
  -4 -20  -6    2.49    3.23
   4 -20   6    3.61    2.62
  -4 -20  -5    4.59    3.97
   4 -20   5    1.12    3.11
   4 -20   4    2.37    2.49
  -4 -20  -4    3.10    2.97
  -4 -20  -3    2.60    2.60
   4 -20   3   -1.37    2.49
  -4 -20  -2   15.81    4.45
   4 -20   2    8.59    3.86
  -4 -20  -1    3.82    2.84
   4 -20   1    0.37    1.99
  -4 -20   0    3.70    3.45
   4 -20   0   -2.12    3.12
  -4 -20   1    3.70    2.71
   4 -20  -1   -0.87    2.25
  -4 -20   2   17.37    4.56
   4 -20  -2    6.24    2.75
  -4 -20   3   -0.37    2.83
   4 -20  -3   -1.88    2.13
  -4 -20   4    5.92    3.08
   4 -20  -4   -0.13    2.25
  -4 -20   5    5.68    3.09
   4 -20  -5    3.89    2.88
  -4 -20   6    1.73    2.72
   4 -20  -6    1.76    3.77
  -4 -20   7   -0.87    4.34
   4 -20  -7    0.75    2.76
  -4 -20   8    1.74    2.85
   4 -20  -8    3.02    2.77
  -4 -20   9   -2.36    3.98
   4 -20  -9    0.38    3.14
  -4 -20  10    7.47    3.73
   4 -20 -10   -3.64    4.40
   4  20  11   -4.14    4.27
   4  20  12    0.13    4.39
   4  20  13   14.51    5.13
   4  21 -10   -1.62    3.12
  -4 -21  -9    1.12    3.62
   4 -21   9    3.60    3.48
  -4 -21  -8    1.50    3.24
   4 -21   8    9.82    4.23
  -4 -21  -7   -0.87    3.49
   4 -21   7    2.86    2.74
  -4 -21  -6   10.07    5.10
   4 -21   6    7.09    4.36
  -4 -21  -5    4.47    4.72
   4 -21   5    1.24    2.61
   4 -21   4   23.90    5.10
  -4 -21  -4   22.44    4.84
  -4 -21  -3    0.99    3.22
   4 -21   3    7.10    3.11
  -4 -21  -2   20.77    5.44
   4 -21   2   18.06    4.61
  -4 -21  -1   19.01    4.57
   4 -21   1   23.80    3.86
  -4 -21   0   27.50    5.80
   4 -21   0   11.85    3.87
  -4 -21   1   18.86    4.44
   4 -21  -1   18.10    4.37
  -4 -21   2   18.12    4.07
   4 -21  -2   22.99    4.12
   4 -21  -3    6.38    2.75
  -4 -21   3    3.70    3.45
  -4 -21   4   20.11    4.69
   4 -21  -4   24.80    5.39
  -4 -21   5    6.67    3.46
   4 -21  -5    5.02    3.26
  -4 -21   6    7.54    3.46
   4 -21  -6    6.15    3.77
  -4 -21   7   -0.25    3.10
   4 -21  -7    5.28    3.90
  -4 -21   8    5.21    2.98
   4 -21  -8    6.91    3.65
   4 -21  -9    0.25    3.27
  -4 -21   9    2.98    3.10
  -4 -21  10    1.24    3.48
   4 -21 -10    0.75    3.27
   4  22  -7   -0.25    3.98
  -4 -22  -6    9.08    5.35
   4 -22   6    0.12    3.23
  -4 -22  -5    4.35    3.60
   4 -22   5    6.97    4.60
  -4 -22  -4    7.69    3.72
   4 -22   4    5.10    3.48
  -4 -22  -3    3.10    3.47
   4 -22   3    3.86    4.98
  -4 -22  -2    2.97    4.45
   4 -22   2    6.98    3.74
  -4 -22  -1    3.21    3.34
   4 -22   1    5.24    4.99
  -4 -22   0    2.72    3.33
   4 -22   0    9.86    3.62
  -4 -22   1    4.44    4.44
   4 -22  -1    1.87    4.12
  -4 -22   2    3.08    3.45
   4 -22  -2    8.88    3.63
  -4 -22   3    5.55    4.44
   4 -22  -3    1.63    3.38
  -4 -22   4    3.08    2.84
   4 -22  -4    6.39    4.89
  -4 -22   5    2.84    3.58
   4 -22  -5    2.64    3.64
  -4 -22   6    4.20    3.46
   4 -22  -6    0.50    3.14
   4  22   7   -2.39    3.14
   5   0   0   -1.14    0.63
   5   0   0   -2.42    0.89
  -5   0   0    0.38    0.76
  -5   0  -1   31.77    1.22
   5   0   1   24.97    2.01
   5   0   1   26.30    2.02
  -5   0   1   29.08    1.91
   5   0  -1   28.60    1.28
   5   0  -1   27.57    1.23
   5   0  -1   26.07    2.16
   5   0  -1   26.87    1.67
  -5   0  -1   22.97    1.91
   5   0   2   10.73    1.14
  -5   0   2   11.72    1.40
  -5   0   2   12.20    1.28
   5   0  -2   12.32    0.90
   5   0  -2   11.64    0.74
   5   0  -2   10.48    1.28
  -5   0  -2   12.12    0.75
   5   0   3    0.25    0.63
  -5   0   3    0.00    0.77
  -5   0   3    0.26    0.65
   5   0  -3    0.39    0.39
   5   0  -3   -1.28    1.02
  -5   0  -3    0.37    0.24
  -5   0   4   67.18    3.46
   5   0  -4   74.24    3.49
   5   0  -4   69.70    3.71
  -5   0  -4   68.99    3.17
   5   0  -5    1.29    0.52
  -5   0   5    1.28    0.77
   5   0  -5    0.64    1.15
  -5   0  -5    0.49    0.61
  -5   0   6  136.60    6.29
   5   0  -6  138.61    5.96
   5   0  -6  134.41    6.98
  -5   0  -6  143.23    6.01
  -5   0   7   15.27    1.54
   5   0  -7   15.77    1.29
  -5   0  -7   14.75    1.48
  -5   0   8  378.36   14.13
  -5   0  -8  348.16   13.96
  -5   0   9   80.42    4.11
   5   0  -9   83.48    4.15
  -5   0  -9   81.48    4.21
   5   0 -10  133.34    5.97
  -5   0  10  133.61    6.16
  -5   0 -10  137.72    6.58
  -5   0  11   34.22    2.44
   5   0 -11   33.53    2.59
  -5   0 -11   30.81    2.49
  -5   0  12  455.04   17.32
   5   0 -12  457.01   17.01
  -5   0 -12  458.26   17.10
  -5   0  13    0.26    1.15
   5   0 -13   -0.78    1.55
  -5   0 -13    0.12    1.00
  -5   0  14    3.84    1.41
   5   0 -14    2.46    1.42
  -5   0 -14    6.49    2.00
   5   0 -15   10.86    1.94
  -5   0  15   11.53    1.79
  -5   0 -15    6.25    1.87
  -5   0  16    2.18    1.54
   5   0 -16   -1.68    1.81
  -5   0 -16   -0.50    1.38
  -5   0  17  137.55    9.49
   5   0 -17  149.41    8.66
  -5   0 -17  143.46    8.02
  -5   0  18  113.74    8.73
   5   0 -18  101.79    7.49
  -5   0 -18  102.22    7.52
  -5   0 -19   29.95    3.89
   5   0 -19   25.39    3.74
  -5   0  19   26.04    3.46
  -5   0  20   53.65    5.27
   5   0 -20   55.87    5.15
  -5   0 -20   55.79    5.27
  -5   0  21    1.03    1.80
  -5   0 -21   -0.38    3.01
  -5   0  22   45.85    5.14
   5   0 -22   30.81    4.49
  -5   0 -22   42.01    5.39
   5   0 -23    0.77    2.31
  -5   0 -23    5.39    3.51
   5   0 -24   43.77    5.89
  -5   0 -24   47.78    6.15
   5   0 -25    0.77    2.43
  -5   0 -25    4.39    3.89
  -5   0 -26   24.20    4.76
   5   0 -26   21.43    4.85
   5   0 -27    3.31    4.97
  -5   0 -27   -1.50    3.01
   5   0 -28   47.92    7.12
  -5   0 -28   37.46    7.14
  -5  -1 -27    6.29    4.66
   5   1 -27    3.42    3.42
  -5  -1 -26    5.04    3.27
   5   1 -26    7.88    3.81
  -5  -1 -25   11.33    4.16
   5   1 -25    7.25    4.07
  -5  -1 -24    5.04    3.02
   5   1 -24    9.05    3.82
  -5  -1 -23   11.58    4.15
   5   1 -23    1.79    2.43
  -5   1  22   12.58    3.08
  -5  -1 -22    7.80    2.39
   5   1 -22    4.09    2.56
  -5  -1 -21    2.77    3.15
  -5   1  21    1.28    1.80
   5   1 -21   -2.31    2.82
  -5   1  20    1.03    1.67
   5   1 -20    2.05    2.69
  -5  -1 -20    3.39    1.76
  -5  -1 -19    6.53    2.26
   5   1 -19    5.27    1.80
  -5   1  19    2.43    1.79
  -5   1  18    4.87    1.79
  -5  -1 -18    5.52    2.76
   5   1 -18    3.21    1.80
  -5  -1 -17    7.27    1.63
   5   1 -17    6.95    1.93
  -5   1  17    4.35    1.66
  -5  -1 -16   96.43    6.14
   5   1 -16  102.94    5.93
  -5   1  16   89.18    6.14
  -5  -1 -15    0.88    1.50
   5   1 -15    1.03    1.16
  -5   1  15   -0.26    1.66
   5   1 -14  114.32    5.56
  -5   1  14  100.12    5.50
  -5  -1 -13   22.67    2.74
   5   1 -13   18.07    2.20
  -5   1  13   18.67    2.05
  -5  -1 -12   24.60    2.49
   5   1 -12   26.48    2.20
  -5   1  12   25.06    2.05
  -5  -1 -11    9.54    1.49
   5   1 -11    9.43    1.55
  -5   1  11    8.44    1.41
  -5   1  10   95.62    4.86
  -5  -1 -10   89.34    5.07
   5   1 -10   89.91    4.92
  -5  -1  -9   22.79    2.22
  -5   1   9   25.44    2.05
  -5  -1  -8   52.81    3.32
  -5   1   8   47.92    2.81
  -5  -1  -7   75.96    3.80
  -5   1   7   71.77    3.71
  -5  -1  -6  202.57    8.82
  -5   1   6  202.85    9.06
  -5  -1  -5  129.92    5.65
   5   1  -5  131.67    6.35
  -5   1   5  123.31    6.12
  -5  -1  -4  345.54   13.37
   5   1  -4  346.94   12.55
   5   1  -4  335.45   14.28
  -5   1   4  321.98   14.25
  -5   1   4  325.63   14.67
  -5  -1  -3   81.86    4.02
   5   1  -3   85.23    3.57
   5   1  -3   78.07    4.35
  -5   1   3   82.00    4.32
  -5   1   3   72.27    3.73
  -5  -1  -2  156.99    6.29
  -5  -1  -2  147.09    6.27
   5   1  -2  154.49    5.93
   5  -1   2  147.89    7.36
   5   1  -2  147.28    7.04
  -5   1   2  137.87    6.77
   5   1  -1  363.56   15.34
  -5  -1  -1  383.33   13.38
  -5  -1  -1  349.56   14.88
   5   1  -1  391.89   13.68
  -5   1   1  349.55   14.77
   5  -1   1  358.72   15.53
   5   1   0   70.65    3.02
   5   1   0   62.54    3.43
   5   1   0   59.62    3.99
  -5  -1   0   69.85    2.68
  -5  -1   0   62.28    3.57
  -5  -1   0   62.48    3.44
   5  -1   0   68.56    3.64
   5  -1   0   58.33    3.04
  -5   1   0   65.42    3.45
   5   1   1  387.95   13.55
   5   1   1  372.53   15.92
   5   1   1  333.33   14.14
  -5  -1   1  374.84   14.44
  -5  -1   1  341.63   15.77
   5  -1  -1  362.91   12.00
   5  -1  -1  355.65   14.29
   5  -1  -1  333.91   14.80
  -5   1  -1  316.83   11.52
  -5   1  -1  353.82   11.52
   5   1   2  138.13    7.08
   5   1   2  154.92    6.24
   5   1   2  150.98    7.03
  -5  -1   2  148.70    6.79
  -5  -1   2  138.82    7.25
   5  -1  -2  149.09    6.17
   5  -1  -2  148.25    7.39
  -5   1  -2  145.94    5.85
   5  -1  -3   83.36    3.75
   5   1   3   88.50    3.99
   5   1   3   77.40    4.17
  -5  -1   3   81.26    3.98
   5  -1  -3   82.01    4.35
  -5   1  -3   86.44    3.68
   5  -1  -4  351.51   14.11
   5   1   4  364.34   13.76
   5   1   4  312.70   13.60
  -5  -1   4  343.80   14.16
   5  -1  -4  363.76   13.20
  -5   1  -4  343.02   13.79
   5   1   5  131.70    6.01
  -5  -1   5  128.92    5.67
   5  -1  -5  120.08    5.76
  -5   1  -5  128.98    5.80
   5   1   6  209.60    9.28
  -5  -1   6  202.93    8.50
   5  -1  -6  204.39    8.52
   5  -1  -6  200.74    9.05
  -5   1  -6  201.05    8.90
   5   1   7   76.17    4.14
  -5  -1   7   76.93    4.12
   5  -1  -7   76.76    3.70
   5  -1  -7   70.41    4.05
  -5  -1   8   48.08    2.96
   5  -1  -8   54.89    3.33
  -5   1  -8   50.75    2.73
  -5  -1   9   25.70    2.06
   5  -1  -9   25.53    2.05
  -5   1  -9   29.99    2.36
  -5  -1  10   94.37    4.24
  -5   1 -10   81.78    4.35
  -5  -1  11   10.14    1.67
   5  -1 -11    7.60    1.42
  -5   1 -11    9.69    1.74
  -5  -1  12   29.89    2.69
   5  -1 -12   27.20    2.32
  -5   1 -12   31.21    2.49
  -5  -1  13   22.57    2.82
   5  -1 -13   26.58    2.58
  -5   1 -13   25.01    2.61
  -5  -1  14  116.80    6.67
   5  -1 -14  114.11    5.43
  -5   1 -14  103.23    5.98
  -5  -1  15   -1.15    1.15
   5  -1 -15    3.23    1.55
  -5   1 -15   -1.99    1.87
  -5  -1  16   95.02    6.16
   5  -1 -16   93.10    5.69
  -5   1 -16   89.62    5.49
  -5  -1  17    3.21    1.54
   5  -1 -17    9.17    2.32
  -5   1 -17    6.48    2.00
  -5  -1  18    4.75    2.05
   5  -1 -18    1.42    2.32
  -5   1 -18    4.12    2.49
  -5  -1  19    4.36    1.80
   5  -1 -19    3.10    1.81
  -5   1 -19    2.00    1.87
  -5  -1  20    2.05    2.05
   5  -1 -20    0.64    2.58
  -5   1 -20    2.37    2.74
  -5  -1  21   -1.16    2.95
   5  -1 -21    1.29    2.19
  -5   1 -21   -0.12    1.87
  -5  -1  22    9.38    2.44
   5  -1 -22    3.73    2.96
  -5   1 -22    6.86    2.62
   5  -1 -23    2.18    2.44
  -5   1 -23   11.23    3.74
   5  -1 -24    3.98    3.59
  -5   1 -24    3.87    3.24
   5  -1 -25    6.15    3.20
  -5   1 -25    5.49    3.24
   5  -1 -26    3.45    3.33
  -5   1 -26    0.75    4.36
   5  -1 -27   10.85    5.24
  -5   1 -27    2.87    3.37
  -5  -2 -27   -0.88    3.28
   5   2 -27    2.90    2.78
  -5  -2 -26   10.10    3.79
   5   2 -26    8.72    3.67
  -5  -2 -25   11.74    4.67
   5   2 -25    4.56    3.67
   5   2 -24    4.18    2.54
  -5  -2 -24    2.40    2.65
  -5  -2 -23    9.46    3.91
   5   2 -23    7.87    2.92
  -5  -2 -22   15.76    3.28
   5   2 -22   10.43    3.05
  -5   2  22   18.56    2.94
  -5  -2 -21    6.43    3.15
   5   2 -21    4.97    2.42
  -5   2  21    2.69    2.43
  -5   2  20   19.05    3.07
  -5  -2 -20   16.49    3.52
   5   2 -20   18.10    3.95
  -5  -2 -19   77.58    6.29
   5   2 -19   80.79    6.01
  -5   2  19   85.73    6.14
  -5   2  18   11.62    2.68
  -5  -2 -18    9.79    2.01
   5   2 -18   12.01    2.94
  -5  -2 -17   49.40    4.26
   5   2 -17   51.15    4.61
  -5   2  17   49.13    4.34
  -5  -2 -16   53.69    4.76
   5   2 -16   49.52    4.23
  -5   2  16   55.98    4.21
  -5  -2 -15   94.54    6.12
   5   2 -15  104.84    5.52
  -5   2  15   98.52    5.48
  -5   2  14   48.92    3.31
  -5  -2 -14   51.71    3.99
   5   2 -14   49.94    3.72
  -5  -2 -13   38.78    2.86
  -5   2  13   37.95    3.18
  -5  -2 -12   16.24    2.11
  -5   2  12   12.73    2.16
  -5   2  11  126.35    6.49
  -5  -2 -11  134.02    6.56
  -5  -2 -10   48.47    3.21
  -5   2  10   53.04    3.31
  -5  -2  -9   13.29    1.72
  -5   2   9   12.58    1.40
  -5   2   8  236.48   10.17
  -5  -2  -8  243.87   10.34
  -5  -2  -7  120.27    6.28
  -5   2   7  120.27    6.35
  -5   2   6  160.04    8.11
  -5  -2  -6  181.79    7.79
   5   2  -6  176.41    7.40
  -5   2   6  169.95    7.68
  -5  -2  -5  628.45   22.80
   5   2  -5  615.63   21.80
  -5   2   5  599.06   21.64
  -5   2   5  554.58   23.43
  -5   2   5  519.69   22.42
  -5   2   4   87.11    4.50
  -5  -2  -4   86.87    4.15
   5   2  -4   93.44    4.80
  -5   2   4   85.79    4.08
  -5  -2  -3   25.99    1.64
   5   2  -3   25.27    1.73
   5   2  -3   22.39    1.78
  -5   2   3   25.36    1.44
  -5   2   3   23.36    1.91
  -5  -2  -2   29.94    1.86
  -5  -2  -2   27.84    1.78
   5   2  -2   31.88    1.85
   5   2  -2   30.87    2.42
  -5   2   2   29.01    1.44
  -5   2   2   27.10    2.29
   5  -2   2   27.29    1.91
  -5  -2  -1   91.58    4.25
  -5  -2  -1   96.15    4.97
  -5  -2  -1   83.39    4.32
   5   2  -1   98.70    3.90
   5   2  -1   94.27    5.24
  -5   2   1   96.76    3.67
  -5   2   1   89.09    4.85
   5  -2   1   91.16    4.68
   5   2   0   19.99    1.23
  -5  -2   0   17.87    1.66
   5   2   0   19.52    1.79
  -5  -2   0   20.64    1.09
  -5  -2   0   21.74    1.66
   5  -2   0   18.65    0.99
   5  -2   0   16.27    1.39
  -5   2   0   21.94    1.01
   5   2   1  101.24    4.57
   5   2   1   94.80    5.09
   5   2   1   96.08    5.66
  -5  -2   1   99.06    4.26
  -5  -2   1   98.81    4.75
  -5  -2   1   88.92    4.77
   5  -2  -1   99.71    3.92
   5  -2  -1   89.54    5.07
  -5   2  -1  100.14    3.88
   5   2   2   32.41    1.78
   5   2   2   29.93    2.02
   5   2   2   26.33    1.91
  -5  -2   2   31.45    1.82
  -5  -2   2   29.59    2.19
   5  -2  -2   33.12    1.78
   5  -2  -2   26.30    2.02
   5  -2  -2   30.40    2.17
  -5   2  -2   30.37    1.46
   5   2   3   21.76    1.38
   5   2   3   23.08    1.76
   5   2   3   21.98    1.77
  -5  -2   3   20.36    1.68
   5  -2  -3   25.20    1.39
   5  -2  -3   22.54    2.04
  -5   2  -3   22.67    1.34
   5   2   4   95.85    4.37
   5   2   4   88.10    4.99
   5   2   4   80.38    4.17
  -5  -2   4   97.48    4.00
   5  -2  -4   88.83    4.64
   5  -2  -4   86.40    4.23
   5  -2  -5  588.22   21.00
   5   2   5  629.69   23.43
   5   2   5  538.17   23.24
  -5  -2   5  603.58   22.73
[truncated: 1,718,671 more chars]
