# Supplementary material for: Coordination compounds containing bis-di­thiol­ene-chelated molybdenum(IV) and oxalate: comparison of terminal with bridging oxalate
Source: Acta Crystallogr E Crystallogr Commun. 2017 Jul 18;73(Pt 8):1202–7. doi: 10.1107/S205698901701026X (PMC5598849; doi:10.1107/S205698901701026X)
Supplement: Supplementary file 2 [file e-73-01202-k10131sup2.hkl]

data_k10131                                                                     
_shelx_title ' k10131 in P2(1)2(1)2(1)'                                         
_shelx_refln_list_code          4                                               
_shelx_F_calc_maximum      425.07                                               
_exptl_crystal_F_000      2752.00                                               
_reflns_d_resolution_high  0.7696                                               
                                                                                
loop_                                                                           
 _space_group_symop_operation_xyz                                               
 'x, y, z'                                                                      
 '-x+1/2, -y, z+1/2'                                                            
 'x+1/2, -y+1/2, -z'                                                            
 '-x, y+1/2, -z+1/2'                                                            
                                                                                
_cell_length_a    15.3879                                                       
_cell_length_b    17.8733                                                       
_cell_length_c    22.2895                                                       
_cell_angle_alpha  90.000                                                       
_cell_angle_beta   90.000                                                       
_cell_angle_gamma  90.000                                                       
                                                                                
_shelx_F_squared_multiplier     1.000                                           
                                                                                
loop_                                                                           
 _refln_index_h                                                                 
 _refln_index_k                                                                 
 _refln_index_l                                                                 
 _refln_F_squared_calc                                                          
 _refln_F_squared_meas                                                          
 _refln_F_squared_sigma                                                         
 _refln_observed_status                                                         
   2   0   0      12223.49      10676.15       944.39 o                         
   4   0   0     105936.41      95212.20      2041.47 o                         
   6   0   0       9093.83       8071.66       278.82 o                         
   8   0   0          0.06         94.46        41.25 o                         
  10   0   0       9828.32       9087.66       279.79 o                         
  12   0   0       5734.92       5483.27       377.75 o                         
  14   0   0       9867.19       9928.82       574.43 o                         
  16   0   0       2004.23       2144.73       314.06 o                         
  18   0   0        722.37       1035.84       274.73 o                         
   2   1   0      20728.67      19362.22       341.11 o                         
   3   1   0      15292.74      14424.79       201.05 o                         
   4   1   0        297.08        213.73        16.22 o                         
   5   1   0       4336.40       4069.78        84.40 o                         
   6   1   0       2156.11       2315.79        83.98 o                         
   7   1   0      19200.98      18229.29       309.86 o                         
   8   1   0       2667.27       2497.50        64.09 o                         
   9   1   0      12629.11      11686.78       257.22 o                         
  10   1   0       1222.11       1024.65        64.59 o                         
  11   1   0        328.92        336.75        59.14 o                         
  12   1   0         55.82         52.89        54.79 o                         
  13   1   0        405.86        583.00        87.28 o                         
  14   1   0         81.93        121.67       161.09 o                         
  15   1   0        554.22        435.62       120.36 o                         
  16   1   0        827.11        712.99       141.41 o                         
  17   1   0       1564.46       1743.11       183.22 o                         
  18   1   0         15.50         88.43       119.32 o                         
  19   1   0       1582.02       1557.69       235.36 o                         
   1   2   0      39475.11      39861.66       701.25 o                         
   2   2   0       3423.47       2990.53        59.46 o                         
   3   2   0       3142.54       3343.50        62.04 o                         
   4   2   0       1390.53       1350.82        30.48 o                         
   5   2   0       1139.37       1244.13        35.40 o                         
   6   2   0       5850.87       5276.17       101.81 o                         
   7   2   0        337.13        389.93        26.78 o                         
   8   2   0       5441.71       5426.06       143.60 o                         
   9   2   0        170.11        170.13        18.86 o                         
  10   2   0        295.36        254.71        69.03 o                         
  11   2   0       4293.38       4106.04       197.64 o                         
  12   2   0       3054.61       2920.28       132.19 o                         
  13   2   0        702.62        725.34       103.91 o                         
  14   2   0       1155.01       1004.64        96.01 o                         
  15   2   0       5096.23       5168.81       512.61 o                         
  16   2   0       1061.11       1159.26       395.23 o                         
  17   2   0        253.50        137.11       126.28 o                         
  18   2   0          7.27         32.25       231.33 o                         
  19   2   0        207.85        259.36       135.64 o                         
   1   3   0         86.84         61.07        26.32 o                         
   2   3   0      27941.84      28472.75       519.18 o                         
   3   3   0        805.27        865.82        28.64 o                         
   4   3   0      10821.90      10598.12       206.14 o                         
   5   3   0       9178.33       9222.39       164.25 o                         
   6   3   0       8700.61       7920.38       152.33 o                         
   7   3   0       6805.36       6758.73       111.45 o                         
   8   3   0       6639.59       7085.48       128.40 o                         
   9   3   0       3017.00       2821.00        72.46 o                         
  10   3   0       3828.07       3764.73       136.60 o                         
  11   3   0         13.68         35.11        20.70 o                         
  12   3   0          4.01         42.32        52.21 o                         
  13   3   0       2225.16       2048.15       131.85 o                         
  14   3   0        647.29        560.22        98.64 o                         
  15   3   0         11.21        -15.09        80.33 o                         
  16   3   0       2222.94       2346.20       301.57 o                         
  17   3   0        283.52        213.49       112.70 o                         
  18   3   0        208.77        204.09       141.83 o                         
  19   3   0        177.46        374.63       288.46 o                         
   0   4   0     103282.38     102608.96      2495.29 o                         
   1   4   0        360.60        293.91        21.68 o                         
   2   4   0      18103.75      16281.87       326.55 o                         
   3   4   0       1458.31       1662.63        51.77 o                         
   4   4   0         71.04         60.74        15.12 o                         
   5   4   0       5946.16       6049.83       110.86 o                         
   6   4   0         10.48         13.06        17.00 o                         
   7   4   0        160.84        128.84        17.34 o                         
   8   4   0       2183.92       2465.19        54.35 o                         
   9   4   0       3071.45       3296.73        79.39 o                         
  10   4   0        343.05        268.60        39.06 o                         
  11   4   0       2960.46       3085.80       117.30 o                         
  12   4   0        728.72        719.13        52.17 o                         
  13   4   0        814.36        718.45        78.00 o                         
  14   4   0        355.14        203.48        76.43 o                         
  15   4   0        448.90        624.28       116.98 o                         
  16   4   0        812.29        729.34       127.37 o                         
  17   4   0         34.65        200.20       140.17 o                         
  18   4   0        271.29        416.66       170.87 o                         
  19   4   0        213.28        163.59       179.20 o                         
   1   5   0       1886.09       1628.11        73.27 o                         
   2   5   0      36776.03      37463.43       695.20 o                         
   3   5   0      12077.67      11663.23       219.12 o                         
   4   5   0       3261.67       3704.54        82.48 o                         
   5   5   0       9196.49       8571.84       161.02 o                         
   6   5   0       9816.20       9476.62       153.42 o                         
   7   5   0       1335.29       1141.46        43.57 o                         
   8   5   0      20786.61      21306.55       351.80 o                         
   9   5   0       6164.03       6143.82       109.05 o                         
  10   5   0       3382.21       3343.35       140.78 o                         
  11   5   0        212.48        252.39        62.08 o                         
  12   5   0        855.36        869.57        89.42 o                         
  13   5   0         41.88         36.39        36.68 o                         
  14   5   0        544.08        363.90        46.18 o                         
  15   5   0          7.30         64.05       101.71 o                         
  16   5   0        908.45        635.84       110.25 o                         
  17   5   0         56.82         45.05       223.21 o                         
  18   5   0        400.18        268.94       163.03 o                         
  19   5   0        382.68        846.65       295.33 o                         
   0   6   0       2419.70       2446.40        98.03 o                         
   1   6   0      21879.35      21424.42       421.28 o                         
   2   6   0        335.48        416.04        44.70 o                         
   3   6   0      12263.63      12668.55       270.05 o                         
   4   6   0       3864.73       3746.12        91.26 o                         
   5   6   0       6594.85       6799.46       155.09 o                         
   6   6   0       8743.96       9103.66       160.77 o                         
   7   6   0       1916.29       1989.22        68.24 o                         
   8   6   0       1892.48       1860.48        50.76 o                         
   9   6   0      13660.38      14076.34       287.85 o                         
  10   6   0       8574.41       9500.24       183.74 o                         
  11   6   0       2794.40       2986.96        81.52 o                         
  12   6   0       2121.21       2262.09       102.01 o                         
  13   6   0        494.49        664.95        52.89 o                         
  14   6   0        988.88       1118.84        83.74 o                         
  15   6   0        246.66        125.26        91.13 o                         
  16   6   0          0.77         13.41        78.55 o                         
  17   6   0          0.15        114.74       118.61 o                         
  18   6   0          0.04        -62.93       173.40 o                         
  19   6   0         38.29         -7.49       193.56 o                         
   1   7   0       2173.86       2097.34        74.44 o                         
   2   7   0      25602.75      25797.40       519.18 o                         
   3   7   0        176.14         35.54        26.69 o                         
   4   7   0       1028.44       1156.97        46.81 o                         
   5   7   0       1018.06        927.44        42.62 o                         
   6   7   0        129.49        107.39        25.55 o                         
   7   7   0       4890.29       4705.46       137.53 o                         
   8   7   0      17732.85      18096.47       419.34 o                         
   9   7   0       8116.66       8323.51       179.42 o                         
  10   7   0       1864.22       2052.36        78.99 o                         
  11   7   0        401.04        343.18        28.07 o                         
  12   7   0         28.41         16.87        43.84 o                         
  13   7   0        776.49        652.56        84.71 o                         
  14   7   0        125.74         57.39        64.44 o                         
  15   7   0        302.29        221.07       128.93 o                         
  16   7   0          0.13        -48.10       216.97 o                         
  17   7   0        397.98        419.65       149.57 o                         
  18   7   0          8.14        291.58       189.19 o                         
   0   8   0       9805.26      10593.64       374.00 o                         
   1   8   0       4446.68       4050.54       109.98 o                         
   2   8   0      27667.94      27614.31       533.00 o                         
   3   8   0         83.50         72.98        34.02 o                         
   4   8   0       2584.17       2487.13        89.06 o                         
   5   8   0       1004.55        948.96        49.57 o                         
   6   8   0       1784.15       1714.49        64.65 o                         
   7   8   0       2924.82       2682.38        70.30 o                         
   8   8   0        951.35        860.28        43.66 o                         
   9   8   0       2088.99       2434.45        70.97 o                         
  10   8   0        554.01        585.30        47.71 o                         
  11   8   0       2837.74       2979.25       102.02 o                         
  12   8   0       2341.30       2552.49        93.32 o                         
  13   8   0          3.53         26.28        49.02 o                         
  14   8   0       2049.46       2069.37       122.07 o                         
  15   8   0        536.05        760.32        97.36 o                         
  16   8   0        560.83        691.50       149.44 o                         
  17   8   0        656.18        931.31       215.92 o                         
  18   8   0        190.11         39.34       220.40 o                         
   1   9   0       1862.56       1792.22        73.25 o                         
   2   9   0         75.50         48.02        34.08 o                         
   3   9   0       7546.99       7388.39       171.98 o                         
   4   9   0        121.78         39.12        30.73 o                         
   5   9   0      11494.91      11857.07       281.55 o                         
   6   9   0       2823.29       2534.63        80.90 o                         
   7   9   0       3843.83       4160.25       108.67 o                         
   8   9   0        844.46        918.60        54.50 o                         
   9   9   0       8683.48       8868.29       184.29 o                         
  10   9   0         83.11         17.84        29.11 o                         
  11   9   0          3.52        -29.53        30.94 o                         
  12   9   0         61.23         52.10        35.63 o                         
  13   9   0        270.83        325.44        68.58 o                         
  14   9   0         20.16         23.76        67.73 o                         
  15   9   0        952.97       1176.33       224.72 o                         
  16   9   0          0.38         36.84       149.98 o                         
  17   9   0        763.33        991.57       216.03 o                         
  18   9   0        324.84        428.95       230.39 o                         
   0  10   0     121265.29     128342.02      3102.20 o                         
   1  10   0      13800.00      14196.08       318.91 o                         
   2  10   0      12279.13      12596.00       302.58 o                         
   3  10   0       1430.44       1265.44        67.25 o                         
   4  10   0       4117.14       4029.33       127.67 o                         
   5  10   0       2656.84       2587.79        88.31 o                         
   6  10   0       2390.55       2644.21       106.89 o                         
   7  10   0        972.56        935.62        55.71 o                         
   8  10   0       2049.27       1970.35        71.42 o                         
   9  10   0         22.32        -34.36        34.36 o                         
  10  10   0       1759.87       1903.09        72.25 o                         
  11  10   0       2765.11       2782.35        94.55 o                         
  12  10   0       5769.18       6077.79       197.34 o                         
  13  10   0       1609.28       1697.07        92.92 o                         
  14  10   0       2994.51       3397.37       200.28 o                         
  15  10   0        218.33        118.13        85.81 o                         
  16  10   0        472.33        432.38       139.07 o                         
  17  10   0         28.97        132.38       162.59 o                         
  18  10   0        590.93        388.36       229.77 o                         
   1  11   0         29.09        -17.92        36.95 o                         
   2  11   0       4393.20       4333.33       137.65 o                         
   3  11   0       1130.12       1219.67        77.64 o                         
   4  11   0       7810.32       8162.77       337.23 o                         
   5  11   0        337.68        372.06        51.57 o                         
   6  11   0       9203.62       9931.69       243.18 o                         
   7  11   0       3809.80       3829.80       113.68 o                         
   8  11   0       3810.51       3802.68       105.52 o                         
   9  11   0        587.18        767.24        53.88 o                         
  10  11   0       2325.94       2419.23        89.64 o                         
  11  11   0        284.55        354.74        56.27 o                         
  12  11   0        138.34        144.88        43.17 o                         
  13  11   0        103.76        106.81        39.31 o                         
  14  11   0        607.74        882.42       134.55 o                         
  15  11   0        224.98        142.96       114.20 o                         
  16  11   0         92.52         59.76       120.81 o                         
  17  11   0        297.28         85.40       203.02 o                         
   0  12   0        199.34         96.48        66.45 o                         
   1  12   0      16922.53      18280.19       407.16 o                         
   2  12   0         33.95        -30.59        41.55 o                         
   3  12   0       7089.26       7557.01       214.81 o                         
   4  12   0       4333.47       4508.82       155.02 o                         
   5  12   0       3447.97       3915.63       124.44 o                         
   6  12   0       1792.63       1812.21        83.68 o                         
   7  12   0       1651.62       1643.82        74.58 o                         
   8  12   0        123.26        212.52        38.83 o                         
   9  12   0        160.07        125.82        49.69 o                         
  10  12   0          8.07        -27.22        34.99 o                         
  11  12   0       7169.43       7818.61       215.02 o                         
  12  12   0         35.36         82.42        54.13 o                         
  13  12   0       2023.86       1904.71       140.78 o                         
  14  12   0         49.22          6.24        80.42 o                         
  15  12   0        824.21        770.27       192.15 o                         
  16  12   0          7.58         57.47       235.70 o                         
  17  12   0        776.08        771.10       220.40 o                         
   1  13   0         99.95         72.81        49.84 o                         
   2  13   0         60.15         10.97        44.67 o                         
   3  13   0       1038.94        998.23        73.20 o                         
   4  13   0       1899.18       2039.91       169.27 o                         
   5  13   0       2753.68       2941.14       114.07 o                         
   6  13   0         34.48         49.50        42.70 o                         
   7  13   0        193.97        318.57        49.02 o                         
   8  13   0       1293.37       1210.92        66.87 o                         
   9  13   0         59.29         61.49        39.38 o                         
  10  13   0        662.30        677.02        77.95 o                         
  11  13   0        849.64        941.41        79.08 o                         
  12  13   0         78.21         60.44        66.90 o                         
  13  13   0        536.88        478.27        90.63 o                         
  14  13   0       1329.84       1277.65       173.36 o                         
  15  13   0          0.93         13.94       146.33 o                         
  16  13   0        189.84        524.10       173.23 o                         
   0  14   0          9.54        -62.58        96.15 o                         
   1  14   0        672.99        624.26        86.64 o                         
   2  14   0       1036.86        886.77        78.06 o                         
   3  14   0        596.80        549.10        70.17 o                         
   4  14   0       1479.14       1480.28       119.59 o                         
   5  14   0       2350.25       2280.19       107.52 o                         
   6  14   0        315.14        461.54        77.43 o                         
   7  14   0        110.32         61.26        49.95 o                         
   8  14   0         43.61         26.52        44.99 o                         
   9  14   0        445.43        649.94        68.86 o                         
  10  14   0          6.36          8.67        55.12 o                         
  11  14   0       2927.59       3379.50       367.86 o                         
  12  14   0       2368.79       2375.47       171.38 o                         
  13  14   0        367.93        427.04       162.65 o                         
  14  14   0       1314.73       1357.76       249.44 o                         
  15  14   0         71.54        137.94       130.70 o                         
   1  15   0        374.76        400.23        68.79 o                         
   2  15   0       2834.92       3066.74       137.66 o                         
   3  15   0       2565.22       2433.24       133.87 o                         
   4  15   0          6.53        -53.19        53.19 o                         
   5  15   0       8036.97       8325.60       283.67 o                         
   6  15   0        636.41        662.97        76.77 o                         
   7  15   0       1345.90       1325.28        86.76 o                         
   8  15   0        371.06        266.62        68.04 o                         
   9  15   0        640.71        652.92        81.72 o                         
  10  15   0        593.73        592.27        94.87 o                         
  11  15   0       1645.30       1879.16       172.09 o                         
  12  15   0         51.61        -37.89        71.12 o                         
  13  15   0        259.47        156.12       137.30 o                         
  14  15   0          5.08        170.85       281.59 o                         
  15  15   0        220.25        276.44       110.90 o                         
   0  16   0        308.49        262.86       131.12 o                         
   1  16   0         52.36        115.86        81.90 o                         
   2  16   0       2248.65       2100.23       178.04 o                         
   3  16   0       2037.31       1957.24       162.59 o                         
   4  16   0        406.95        242.96       109.05 o                         
   5  16   0        109.81         28.32        57.64 o                         
   6  16   0        513.23        408.82       102.79 o                         
   7  16   0          3.19        153.79        73.41 o                         
   8  16   0        238.83        398.04        77.69 o                         
   9  16   0        686.31        629.84        89.26 o                         
  10  16   0       1728.77       1948.08       151.54 o                         
  11  16   0          2.78        159.23        94.18 o                         
  12  16   0       1375.28       1269.60       132.98 o                         
  13  16   0          0.03        -78.70       117.87 o                         
  14  16   0        248.74        340.29       153.52 o                         
   1  17   0         14.73          9.26        90.29 o                         
   2  17   0       2241.18       2252.72       204.82 o                         
   3  17   0       4299.51       4329.09       314.69 o                         
   4  17   0        513.91        575.59       114.10 o                         
   5  17   0       2532.39       2534.71       191.23 o                         
   6  17   0         84.12        101.71        82.48 o                         
   7  17   0       1939.00       2127.64       217.86 o                         
   8  17   0         95.20        113.99        72.98 o                         
   9  17   0       1660.98       1900.29       146.69 o                         
  10  17   0          2.67        -31.74        64.92 o                         
  11  17   0        411.42        406.86        92.95 o                         
  12  17   0          5.05         19.78       184.94 o                         
  13  17   0        133.63        194.37       122.07 o                         
   0  18   0       1058.13       1207.54       255.37 o                         
   1  18   0       1005.39        943.18       161.81 o                         
   2  18   0       1714.75       1920.20       192.91 o                         
   3  18   0         89.17          6.37       103.11 o                         
   4  18   0        399.20        351.48        98.23 o                         
   5  18   0        343.02        701.67       152.57 o                         
   6  18   0        153.49         68.37       117.04 o                         
   7  18   0        647.28        582.94       165.41 o                         
   8  18   0        284.86        226.77        90.85 o                         
   9  18   0        173.62        139.10        88.97 o                         
  10  18   0        639.42        783.62       132.90 o                         
  11  18   0        291.95        258.20       106.36 o                         
  12  18   0       1640.98       1857.05       342.78 o                         
   1  19   0        308.31        488.31       137.55 o                         
   2  19   0         10.75        -94.22       107.18 o                         
   3  19   0       2608.58       3095.16       560.07 o                         
   4  19   0       1858.33       1916.58       199.18 o                         
   5  19   0        602.71        632.86       133.22 o                         
   6  19   0       1338.69       1324.82       176.67 o                         
   7  19   0         80.56        141.97       117.36 o                         
   8  19   0        192.52        228.52        90.74 o                         
   9  19   0       2022.40       2114.79       167.91 o                         
  10  19   0        144.91        102.80       139.31 o                         
  11  19   0        235.55        379.86       146.04 o                         
   0  20   0       2414.44       2434.44       302.20 o                         
   1  20   0       2369.71       2964.12       257.62 o                         
   2  20   0        979.34        790.41       257.87 o                         
   3  20   0       3123.12       3510.31       287.33 o                         
   4  20   0          0.16         40.20       181.69 o                         
   5  20   0        391.97        221.29       140.80 o                         
   6  20   0        135.52        -40.57       133.26 o                         
   7  20   0          7.41        -51.13       142.20 o                         
   8  20   0          1.39        171.83       139.06 o                         
   9  20   0         89.75        233.93       134.54 o                         
  10  20   0        135.43        143.05       167.10 o                         
   1  21   0        201.67        252.21       166.40 o                         
   2  21   0        232.24        437.48       142.26 o                         
   3  21   0         99.80        241.49       237.26 o                         
   4  21   0       1242.98       1236.44       488.57 o                         
   5  21   0        366.92        390.42       184.50 o                         
   6  21   0        624.97        403.92       172.02 o                         
   7  21   0        672.95        564.29       167.92 o                         
   8  21   0        107.70        325.86       194.77 o                         
   0  22   0        709.83        628.75       224.78 o                         
   1  22   0       1128.86        814.88       175.44 o                         
   2  22   0        701.70        725.97       186.33 o                         
   3  22   0       1387.28       1759.57       290.02 o                         
   4  22   0        577.59        383.43       222.90 o                         
   5  22   0         91.58         31.96       541.33 o                         
   6  22   0        271.38        247.02       174.32 o                         
   1  23   0         10.22        -15.41       164.61 o                         
   2  23   0        109.30       -163.59       163.59 o                         
   2   0   1      62611.52      58082.77      1440.88 o                         
   3   0   1         44.92         83.50        16.40 o                         
   4   0   1      13538.09      12323.39       224.34 o                         
   5   0   1       1710.03       1753.73        46.51 o                         
   6   0   1       8339.96       7083.79       311.30 o                         
   7   0   1       5532.10       5195.21       122.70 o                         
   8   0   1      15726.26      14042.39       290.12 o                         
   9   0   1       1345.89       1200.17        69.60 o                         
  10   0   1       8237.47       8456.38       220.66 o                         
  11   0   1         53.47         14.58        42.39 o                         
  12   0   1         72.21         41.38        44.99 o                         
  13   0   1        940.41        893.57        85.28 o                         
  14   0   1        110.20        136.67       133.30 o                         
  15   0   1        118.45        -36.50        86.17 o                         
  16   0   1       2137.50       2361.19       222.07 o                         
  17   0   1         16.19         90.21       164.84 o                         
  18   0   1       1334.58       1364.65       341.85 o                         
  19   0   1         10.13        230.65       163.55 o                         
 -19   1   1        180.56        117.16       306.26 o                         
 -18   1   1         18.77        121.80       124.32 o                         
 -17   1   1       1135.70       1218.51       170.95 o                         
 -16   1   1       1616.15       1507.81       174.98 o                         
 -15   1   1       3931.31       4314.33       351.52 o                         
 -14   1   1       1575.92       1502.28       180.49 o                         
 -13   1   1       5839.02       6122.20       410.49 o                         
 -12   1   1       1160.15       1014.25        84.43 o                         
 -11   1   1       5416.28       5190.93       156.22 o                         
 -10   1   1        218.11        213.50        43.64 o                         
  -9   1   1      11402.65      11120.32       291.54 o                         
  -8   1   1        476.08        485.07        30.97 o                         
  -7   1   1       2947.18       2807.17        60.32 o                         
  -6   1   1       4346.67       4324.32       125.64 o                         
  -5   1   1      24228.02      22998.03       421.18 o                         
  -4   1   1       6121.22       5819.79       143.51 o                         
  -3   1   1      25807.14      24586.43       610.67 o                         
  -2   1   1       2101.51       1968.20        39.90 o                         
   2   1   1       1924.72       1779.67        38.60 o                         
   3   1   1      25983.84      25507.23       400.05 o                         
   4   1   1       6432.42       6278.19        87.22 o                         
   5   1   1      23620.67      22072.00       364.20 o                         
   6   1   1       4392.70       4540.14        90.84 o                         
   7   1   1       3000.49       2781.39        69.34 o                         
   8   1   1        450.24        403.58        37.36 o                         
   9   1   1      11302.85      10505.40       240.12 o                         
  10   1   1        257.50        179.10        47.00 o                         
  11   1   1       5442.91       5391.13       199.43 o                         
  12   1   1       1223.12       1048.80       109.97 o                         
  13   1   1       5974.71       6149.62       234.18 o                         
  14   1   1       1559.11       1804.10       236.58 o                         
  15   1   1       3854.49       3871.22       266.48 o                         
  16   1   1       1632.04       1339.38       177.45 o                         
  17   1   1       1168.54       1226.88       491.38 o                         
  18   1   1         19.23        104.19       120.53 o                         
  19   1   1        171.31        184.67       146.30 o                         
 -19   2   1        264.72        107.38       138.22 o                         
 -18   2   1        605.78        528.95       154.84 o                         
 -17   2   1        570.16        617.10       232.89 o                         
 -16   2   1       1049.87        915.37       175.52 o                         
 -15   2   1       1278.59       1310.79       176.70 o                         
 -14   2   1        678.13        695.94       132.99 o                         
 -13   2   1        171.96        190.77        78.36 o                         
 -12   2   1         29.79         71.30        50.92 o                         
 -11   2   1        384.56        375.34        21.25 o                         
 -10   2   1       1199.37       1305.51        41.62 o                         
  -9   2   1        517.57        606.88        37.22 o                         
  -8   2   1      20944.84      21105.21       388.45 o                         
  -7   2   1      12050.16      12481.88       280.44 o                         
  -6   2   1       8614.04       8357.26       136.76 o                         
  -5   2   1       6270.84       5819.70        97.04 o                         
  -4   2   1       3528.18       3374.20        57.55 o                         
  -3   2   1      38172.75      37185.32       622.02 o                         
  -2   2   1      12817.66      12747.31       216.77 o                         
  -1   2   1        254.26        319.25        13.83 o                         
   1   2   1        254.52        328.78        13.86 o                         
   2   2   1      12373.79      12224.55       240.11 o                         
   3   2   1      37752.86      36407.12       616.38 o                         
   4   2   1       3314.95       3098.52        58.14 o                         
   5   2   1       6242.73       6071.09        95.05 o                         
   6   2   1       8116.13       8062.17       165.41 o                         
   7   2   1      11923.80      12309.27       192.63 o                         
   8   2   1      20653.43      21156.67       487.48 o                         
   9   2   1        524.05        562.58        46.02 o                         
  10   2   1       1218.41       1192.11        49.43 o                         
  11   2   1        372.48        219.63        53.09 o                         
  12   2   1         32.75        -48.94        62.17 o                         
  13   2   1        166.85         87.94        66.37 o                         
  14   2   1        727.42        687.20       102.30 o                         
  15   2   1       1283.29       1152.96       113.98 o                         
  16   2   1       1023.48       1215.64       169.65 o                         
  17   2   1        565.81        613.14       196.68 o                         
  18   2   1        583.14        543.54       146.95 o                         
  19   2   1        266.48        115.40       124.65 o                         
 -19   3   1        101.57        693.68       280.34 o                         
 -18   3   1          5.89        264.57       355.27 o                         
 -17   3   1        106.69        -78.24       117.15 o                         
 -16   3   1       1275.15       1241.88       227.90 o                         
 -15   3   1         17.92        -85.73        85.73 o                         
 -14   3   1       1904.40       1775.57       166.19 o                         
 -13   3   1        403.44        392.94        68.19 o                         
 -12   3   1        739.27        725.80        61.72 o                         
 -11   3   1        638.67        599.00        47.41 o                         
 -10   3   1       7705.64       7652.52       309.41 o                         
  -9   3   1       1731.64       1646.72        56.16 o                         
  -8   3   1        439.57        386.92        23.73 o                         
  -7   3   1       2100.35       2235.74        49.17 o                         
  -6   3   1        136.81        166.99        19.46 o                         
  -5   3   1       7651.86       7244.69       128.43 o                         
  -4   3   1      10323.04      10095.51       171.90 o                         
  -3   3   1      81807.35      80870.67      1791.25 o                         
  -2   3   1       1476.50       1432.30        57.07 o                         
  -1   3   1       1561.24       1498.29        64.89 o                         
   0   3   1      38737.18      38257.33       691.42 o                         
   1   3   1       1585.89       1497.88        50.47 o                         
   2   3   1       1315.41       1252.03        35.82 o                         
   3   3   1      81993.08      81227.82      1651.04 o                         
   4   3   1      10004.69       9621.50       170.14 o                         
   5   3   1       7703.34       7427.96       122.59 o                         
   6   3   1        133.93        190.66        21.21 o                         
   7   3   1       2106.26       2266.63        45.26 o                         
   8   3   1        439.17        375.20        30.34 o                         
   9   3   1       1768.21       1652.32        50.98 o                         
  10   3   1       7838.51       7756.22       181.86 o                         
  11   3   1        673.80        625.12        54.46 o                         
  12   3   1        686.11        652.48        42.82 o                         
  13   3   1        414.27        371.01        74.06 o                         
  14   3   1       1896.50       2036.85       219.60 o                         
  15   3   1         13.17        -52.13        95.59 o                         
  16   3   1       1295.56       1078.35       135.26 o                         
  17   3   1        106.19         64.45       117.15 o                         
  18   3   1          7.86        -12.48       107.86 o                         
  19   3   1         95.38         78.05       265.36 o                         
 -19   4   1        591.15        762.36       233.52 o                         
 -18   4   1        124.83        406.32       171.08 o                         
 -17   4   1       1072.54       1031.05       265.67 o                         
 -16   4   1         90.66        134.84       110.99 o                         
 -15   4   1       1355.16       1538.99       171.46 o                         
 -14   4   1         36.29         35.78        21.14 o                         
 -13   4   1        745.82        663.35        48.47 o                         
 -12   4   1        998.96       1102.03        71.58 o                         
 -11   4   1       1717.81       1777.54        76.92 o                         
 -10   4   1       2015.13       2194.72        98.41 o                         
  -9   4   1       5198.19       5047.04       149.16 o                         
  -8   4   1       3799.41       3766.71       122.04 o                         
  -7   4   1       8279.93       7875.26       154.34 o                         
  -6   4   1       3634.27       3632.93        82.60 o                         
  -5   4   1        349.42        275.95        18.93 o                         
  -4   4   1      10460.22       9881.95       176.47 o                         
  -3   4   1       4467.75       4501.69        99.57 o                         
  -2   4   1       6958.63       6409.02       139.20 o                         
  -1   4   1      23022.09      23773.76       453.74 o                         
   0   4   1       5490.45       5609.58       128.17 o                         
   1   4   1      22862.50      23493.76       441.09 o                         
   2   4   1       7033.69       6477.67       148.07 o                         
   3   4   1       4052.02       4061.40        88.28 o                         
   4   4   1      10331.74       9553.84       159.22 o                         
   5   4   1        259.39        233.27        18.78 o                         
   6   4   1       3637.76       3677.72        70.37 o                         
   7   4   1       8402.35       8191.34       155.05 o                         
   8   4   1       3826.26       3931.71        89.65 o                         
   9   4   1       5272.31       5258.43       107.36 o                         
  10   4   1       2078.52       2274.06        69.09 o                         
  11   4   1       1634.69       1655.64        72.49 o                         
  12   4   1       1047.53       1089.78        81.63 o                         
  13   4   1        735.45        578.12        77.54 o                         
  14   4   1         36.41         73.74        75.65 o                         
  15   4   1       1361.02       1498.26       137.58 o                         
  16   4   1         94.72         15.91        81.77 o                         
  17   4   1       1079.08       1315.82       195.12 o                         
  18   4   1        122.10          5.15       246.94 o                         
  19   4   1        588.55        529.47       210.41 o                         
 -18   5   1         56.69        249.28       154.53 o                         
 -17   5   1        268.26        209.89       120.31 o                         
 -16   5   1        218.02        -35.36        99.78 o                         
 -15   5   1         50.71         10.24        85.23 o                         
 -14   5   1         36.71         64.76        41.33 o                         
 -13   5   1        272.38        236.10        49.95 o                         
 -12   5   1       1460.87       1411.53        64.39 o                         
 -11   5   1       4335.76       4345.90       134.51 o                         
 -10   5   1       8420.54       9048.68       178.34 o                         
  -9   5   1       2850.83       2940.18        88.12 o                         
  -8   5   1       3330.34       3277.19        68.27 o                         
  -7   5   1        912.82        954.83        35.67 o                         
  -6   5   1       1168.57       1106.19        33.95 o                         
  -5   5   1       5060.31       4978.75       132.35 o                         
  -4   5   1       2911.55       3242.71        79.30 o                         
  -3   5   1       7452.20       7634.92       158.18 o                         
  -2   5   1       4023.38       4176.64       104.12 o                         
  -1   5   1       8332.04       8318.74       181.59 o                         
   0   5   1      13743.22      13105.05       277.82 o                         
   1   5   1       8497.81       8673.70       184.50 o                         
   2   5   1       3909.83       3951.26        99.03 o                         
   3   5   1       7384.95       7308.45       164.63 o                         
   4   5   1       2920.52       3291.71        90.52 o                         
   5   5   1       5145.52       4929.24       114.84 o                         
   6   5   1       1185.57       1203.13        39.62 o                         
   7   5   1        899.98        926.60        36.55 o                         
   8   5   1       3356.03       3261.49        68.30 o                         
   9   5   1       2795.91       2909.97        63.46 o                         
  10   5   1       8513.45       9040.38       233.73 o                         
  11   5   1       4369.53       4567.25       150.17 o                         
  12   5   1       1324.84       1335.75        76.35 o                         
  13   5   1        280.09        254.49        44.29 o                         
  14   5   1         32.77        -10.04        49.66 o                         
  15   5   1         55.14         -7.70        79.38 o                         
  16   5   1        241.61        400.91       186.77 o                         
  17   5   1        276.10        450.90       266.54 o                         
  18   5   1         55.58        164.68       153.04 o                         
  19   5   1         59.39        357.14       225.40 o                         
 -18   6   1        185.73         47.45       275.97 o                         
 -17   6   1        459.67        205.51       127.92 o                         
 -16   6   1        985.58        736.20       226.96 o                         
 -15   6   1        591.91        475.49       107.45 o                         
 -14   6   1         22.20         13.75        31.64 o                         
 -13   6   1        175.27        123.79        37.97 o                         
 -12   6   1        136.76         77.37        37.12 o                         
 -11   6   1        520.65        451.21        48.54 o                         
 -10   6   1       1131.00       1133.22        44.79 o                         
  -9   6   1       5934.00       6042.84       140.19 o                         
  -8   6   1       3621.46       3625.66        81.82 o                         
  -7   6   1      12839.70      12046.29       268.69 o                         
  -6   6   1       7606.12       7762.38       151.23 o                         
  -5   6   1       1774.31       1575.97        47.02 o                         
  -4   6   1       9513.73       9617.64       195.19 o                         
  -3   6   1       4321.44       4681.43       103.98 o                         
  -2   6   1      14342.71      14334.49       348.68 o                         
  -1   6   1      24918.03      25423.40       486.59 o                         
   0   6   1       9265.78       9146.88       200.73 o                         
   1   6   1      24987.86      25277.59       487.04 o                         
   2   6   1      14069.88      14153.23       310.56 o                         
   3   6   1       3919.12       4194.83       106.66 o                         
   4   6   1       9672.53       9869.74       196.66 o                         
   5   6   1       1965.66       1879.82        62.80 o                         
   6   6   1       7689.08       7950.60       151.07 o                         
   7   6   1      12768.94      12067.27       232.28 o                         
   8   6   1       3668.18       3648.68        76.01 o                         
   9   6   1       5999.09       6385.64       119.21 o                         
  10   6   1       1177.28       1239.80        58.61 o                         
  11   6   1        511.84        452.44        32.33 o                         
  12   6   1        132.88         81.97        36.29 o                         
  13   6   1        178.73        179.37        41.76 o                         
  14   6   1         16.12         14.96        38.59 o                         
  15   6   1        578.39        332.53        87.39 o                         
  16   6   1        948.94        684.94       122.03 o                         
  17   6   1        480.43        639.86       129.10 o                         
  18   6   1        188.70        195.19       134.41 o                         
  19   6   1        180.13       -263.49       263.49 o                         
 -18   7   1         46.12        433.94       204.80 o                         
 -17   7   1         69.32        -39.34       157.34 o                         
 -16   7   1        818.96        869.24       159.12 o                         
 -15   7   1        507.79        583.30       107.46 o                         
 -14   7   1        373.65        382.95       103.52 o                         
 -13   7   1       1758.77       1974.00       108.61 o                         
 -12   7   1        749.27        808.23        97.69 o                         
 -11   7   1       2101.44       2266.07        93.56 o                         
 -10   7   1       4257.78       4346.83       123.01 o                         
  -9   7   1       2663.71       2808.22        74.02 o                         
  -8   7   1       2650.56       2480.98        66.10 o                         
  -7   7   1        533.01        388.84        28.97 o                         
  -6   7   1        695.83        707.66        36.53 o                         
  -5   7   1       5679.72       5742.72       128.22 o                         
  -4   7   1       8273.78       9083.75       181.82 o                         
  -3   7   1      12152.51      12302.82       259.02 o                         
  -2   7   1       8938.00       8474.44       195.80 o                         
  -1   7   1        717.68        581.65        40.78 o                         
   0   7   1       4474.61       4023.99       108.90 o                         
   1   7   1        637.65        488.59        42.98 o                         
   2   7   1       8748.55       8546.79       190.11 o                         
   3   7   1      12538.13      12935.18       269.10 o                         
   4   7   1       8261.56       8974.72       215.12 o                         
   5   7   1       5685.78       5854.57       177.98 o                         
   6   7   1        637.13        594.84        33.62 o                         
   7   7   1        520.76        421.86        29.78 o                         
   8   7   1       2572.07       2433.67        81.49 o                         
   9   7   1       2538.44       2633.79        71.69 o                         
  10   7   1       4266.67       4243.52       130.12 o                         
  11   7   1       2049.64       2251.51        63.09 o                         
  12   7   1        796.20        914.01        58.09 o                         
  13   7   1       1723.24       1801.48       131.45 o                         
  14   7   1        390.95        148.06       118.03 o                         
  15   7   1        455.16        432.36       109.71 o                         
  16   7   1        805.29        647.23       110.28 o                         
  17   7   1         75.96         27.12       107.82 o                         
  18   7   1         47.42         42.91       134.17 o                         
 -17   8   1         29.71       -141.73       275.97 o                         
 -16   8   1        302.61         67.58       138.10 o                         
 -15   8   1         27.00        -12.68        66.62 o                         
 -14   8   1         74.02         66.72        49.20 o                         
 -13   8   1        648.34        630.55        46.32 o                         
 -12   8   1        432.81        548.14        55.61 o                         
 -11   8   1        619.85        580.31        51.33 o                         
 -10   8   1       2789.12       2873.73        85.70 o                         
  -9   8   1        451.81        328.15        39.68 o                         
  -8   8   1       4325.64       4533.03       128.10 o                         
  -7   8   1       4806.39       5032.66       106.19 o                         
  -6   8   1       6895.22       6812.53       137.00 o                         
  -5   8   1       3897.41       3847.47        93.88 o                         
  -4   8   1      14675.12      15551.65       301.84 o                         
  -3   8   1       5202.83       5149.10       137.79 o                         
  -2   8   1       8938.98       8603.54       202.32 o                         
  -1   8   1       2838.58       2544.94        78.91 o                         
   0   8   1        311.20        265.14        41.28 o                         
   1   8   1       3005.03       2816.63       103.93 o                         
   2   8   1       9346.19       8952.25       199.90 o                         
   3   8   1       5150.33       5073.83       124.51 o                         
   4   8   1      14994.32      15989.80       331.10 o                         
   5   8   1       4007.86       3686.35        85.04 o                         
   6   8   1       7270.58       7236.31       148.97 o                         
   7   8   1       4705.72       4595.50       105.47 o                         
   8   8   1       4392.87       4774.42       105.13 o                         
   9   8   1        451.07        280.15        32.42 o                         
  10   8   1       2801.92       2920.94        83.50 o                         
  11   8   1        587.70        565.27        42.45 o                         
  12   8   1        423.65        443.09        41.30 o                         
  13   8   1        652.47        605.56       100.66 o                         
  14   8   1         87.40         74.08        47.93 o                         
  15   8   1         28.02       -105.52       105.52 o                         
  16   8   1        283.65        -40.36       122.87 o                         
  17   8   1         28.51        -35.43       185.75 o                         
  18   8   1       1066.55        914.14       245.36 o                         
 -17   9   1        339.13        346.53       212.91 o                         
 -16   9   1        387.59        141.81       111.48 o                         
 -15   9   1       1795.02       2186.49       153.84 o                         
 -14   9   1         10.11        -40.66        53.67 o                         
 -13   9   1       3451.17       3661.62       166.19 o                         
 -12   9   1        238.65        133.76        48.91 o                         
 -11   9   1       4111.49       4456.22       155.93 o                         
 -10   9   1        237.08        253.39        32.75 o                         
  -9   9   1       2815.71       2815.75        87.37 o                         
  -8   9   1        149.44        170.98        29.97 o                         
  -7   9   1       1073.21       1061.69        50.48 o                         
  -6   9   1       1527.18       1393.43        59.36 o                         
  -5   9   1       4474.12       4531.12       130.00 o                         
  -4   9   1       3093.97       3168.81        88.53 o                         
  -3   9   1      17846.58      17772.40       367.90 o                         
  -2   9   1        782.77        696.04        60.87 o                         
  -1   9   1      40993.83      42648.65       791.67 o                         
   0   9   1      12303.35      12959.56       276.62 o                         
   1   9   1      40825.57      41902.93       779.19 o                         
   2   9   1        751.77        601.26        46.21 o                         
   3   9   1      17873.63      17699.24       376.46 o                         
   4   9   1       3182.71       3277.51        99.87 o                         
   5   9   1       4357.53       4517.61       109.17 o                         
   6   9   1       1510.06       1377.25        53.31 o                         
   7   9   1       1089.15       1151.84        55.21 o                         
   8   9   1        156.66        146.21        35.68 o                         
   9   9   1       2909.01       2902.03        86.54 o                         
  10   9   1        224.00        195.68        38.29 o                         
  11   9   1       4134.70       4440.68       165.02 o                         
  12   9   1        246.84        188.35        47.14 o                         
  13   9   1       3423.45       3578.73       150.62 o                         
  14   9   1          8.83         20.25        69.71 o                         
  15   9   1       1791.17       1725.19       202.84 o                         
  16   9   1        400.69        352.39       158.97 o                         
  17   9   1        339.14         51.83       150.16 o                         
  18   9   1         19.03        190.43       198.55 o                         
 -17  10   1        399.56        605.85       204.80 o                         
 -16  10   1        592.00        601.98       158.99 o                         
 -15  10   1        419.14        634.70        94.11 o                         
 -14  10   1        470.41        502.43       106.21 o                         
 -13  10   1         31.83         44.30        48.16 o                         
 -12  10   1         62.70         86.97        38.03 o                         
 -11  10   1        502.55        442.31        45.10 o                         
 -10  10   1       2743.38       2819.46       127.65 o                         
  -9  10   1       1177.83       1271.66        60.72 o                         
  -8  10   1       5518.13       5852.21       137.89 o                         
  -7  10   1        954.33        933.68        48.94 o                         
  -6  10   1       5064.12       5054.60       131.05 o                         
  -5  10   1       8258.56       8577.16       192.85 o                         
  -4  10   1       2447.86       2342.22        97.33 o                         
  -3  10   1       3312.22       3412.96       162.76 o                         
  -2  10   1       3524.07       3851.29       116.40 o                         
  -1  10   1        956.13        990.12        92.87 o                         
   0  10   1        548.46        712.65       101.93 o                         
   1  10   1        993.52       1004.46        62.53 o                         
   2  10   1       3509.18       3772.88       116.95 o                         
   3  10   1       3313.63       3413.39       112.81 o                         
   4  10   1       2464.62       2320.03        89.35 o                         
   5  10   1       8346.60       8835.70       203.18 o                         
   6  10   1       4814.24       4668.03       119.97 o                         
   7  10   1        911.08       1016.43        64.64 o                         
   8  10   1       5671.34       5947.59       162.93 o                         
   9  10   1       1245.34       1376.38        60.33 o                         
  10  10   1       2719.94       2881.96       127.99 o                         
  11  10   1        487.15        549.30        47.18 o                         
  12  10   1         63.44         94.63        32.97 o                         
  13  10   1         35.53         39.05        60.03 o                         
  14  10   1        477.89        385.43       192.69 o                         
  15  10   1        392.13        399.33        91.96 o                         
  16  10   1        585.29        776.22       154.80 o                         
  17  10   1        405.98        539.16       164.95 o                         
  18  10   1        544.43        364.64       293.46 o                         
 -17  11   1        306.97        157.34       181.07 o                         
 -16  11   1        651.05        482.48       274.10 o                         
 -15  11   1        674.58        486.51       131.10 o                         
 -14  11   1       1502.03       1698.92       155.12 o                         
 -13  11   1        476.06        341.15        70.34 o                         
 -12  11   1       4292.83       4757.53       186.20 o                         
 -11  11   1        364.70        387.88        46.15 o                         
 -10  11   1       1862.82       1911.14        87.91 o                         
  -9  11   1        392.61        395.07        41.02 o                         
  -8  11   1         83.28        126.33        35.62 o                         
  -7  11   1        364.06        275.19        35.97 o                         
  -6  11   1       1547.94       1435.45        71.58 o                         
  -5  11   1        532.19        359.55        37.85 o                         
  -4  11   1       5267.18       5598.23       164.98 o                         
  -3  11   1       2676.79       2727.73       103.70 o                         
  -2  11   1      19071.58      18812.82       404.61 o                         
  -1  11   1       7760.46       7943.49       200.66 o                         
   0  11   1       2791.97       2797.72       122.83 o                         
   1  11   1       7850.40       7839.00       208.70 o                         
   2  11   1      18907.69      18934.85       452.32 o                         
   3  11   1       2557.55       2639.12       100.75 o                         
   4  11   1       5300.41       5406.70       155.98 o                         
   5  11   1        522.35        579.53       106.70 o                         
   6  11   1       1497.16       1419.90        81.55 o                         
   7  11   1        357.85        325.18        38.92 o                         
   8  11   1         74.27         31.19        43.51 o                         
   9  11   1        438.82        405.56        41.90 o                         
  10  11   1       1865.28       2062.68        91.75 o                         
  11  11   1        348.37        413.47        49.70 o                         
  12  11   1       4240.25       4856.08       164.51 o                         
  13  11   1        481.78        547.36        62.83 o                         
  14  11   1       1461.81       1552.84       173.66 o                         
  15  11   1        669.93        660.76       111.38 o                         
  16  11   1        651.02        456.20       163.90 o                         
  17  11   1        306.74        327.22       155.38 o                         
 -17  12   1        374.63        495.13       196.68 o                         
 -16  12   1        197.44        -90.67       136.28 o                         
 -15  12   1        746.69        698.79       112.50 o                         
 -14  12   1         46.87        198.28        97.05 o                         
 -13  12   1        681.26        506.73       122.11 o                         
 -12  12   1        960.28        873.10        75.72 o                         
 -11  12   1        241.05        187.15        43.75 o                         
 -10  12   1        301.92        237.01        45.44 o                         
  -9  12   1       1414.63       1270.55        65.05 o                         
  -8  12   1       2644.28       2642.76        89.30 o                         
  -7  12   1       2780.99       2981.24       101.62 o                         
  -6  12   1       2154.57       2185.29       110.89 o                         
  -5  12   1       3399.82       3636.70       120.88 o                         
  -4  12   1        102.05        102.13        46.57 o                         
  -3  12   1       3141.46       3087.47       123.01 o                         
  -2  12   1        377.06        266.63        48.34 o                         
  -1  12   1        531.45        554.36        62.28 o                         
   0  12   1       3814.07       3861.89       136.61 o                         
   1  12   1        548.60        581.31        62.43 o                         
   2  12   1        371.82        282.20        55.08 o                         
   3  12   1       3019.53       3200.66       122.97 o                         
   4  12   1        109.64        107.56        48.94 o                         
   5  12   1       3377.46       3563.82       138.15 o                         
   6  12   1       2156.99       2095.03        82.02 o                         
   7  12   1       2805.58       2805.14       101.11 o                         
   8  12   1       2625.40       2467.99        97.65 o                         
   9  12   1       1450.18       1417.84        67.00 o                         
  10  12   1        295.37        249.30        42.16 o                         
  11  12   1        238.55        189.18        43.62 o                         
  12  12   1        970.51        881.72        76.66 o                         
  13  12   1        676.30        628.34        83.51 o                         
  14  12   1         48.88        -33.88        67.52 o                         
  15  12   1        738.68        906.27       259.82 o                         
  16  12   1        198.78        227.84       152.48 o                         
  17  12   1        354.91        -15.61       196.68 o                         
 -16  13   1        281.06         87.59       133.93 o                         
 -15  13   1        409.27        851.41       153.08 o                         
 -14  13   1        953.94       1124.26       379.93 o                         
 -13  13   1        167.55        193.21        78.73 o                         
 -12  13   1       2541.20       2666.29       157.03 o                         
 -11  13   1        400.47        355.22        87.42 o                         
 -10  13   1       2228.92       2289.72       169.70 o                         
  -9  13   1        403.64        369.11        45.53 o                         
  -8  13   1        218.65        175.03        44.67 o                         
  -7  13   1        141.71        175.26        54.73 o                         
  -6  13   1         36.40         42.31        58.74 o                         
  -5  13   1       1474.38       1631.35        84.28 o                         
  -4  13   1        310.32        337.59        58.14 o                         
  -3  13   1       8708.10       9308.77       267.09 o                         
  -2  13   1       3905.10       4233.71       150.81 o                         
  -1  13   1         79.83         44.15        75.94 o                         
   0  13   1       4882.35       5087.24       166.62 o                         
   1  13   1         64.80        -26.99        43.73 o                         
   2  13   1       3783.22       3910.55       141.10 o                         
   3  13   1       8747.28       9423.14       266.64 o                         
   4  13   1        330.36        434.72        91.61 o                         
   5  13   1       1448.93       1483.67        90.84 o                         
   6  13   1         34.47         38.44        37.81 o                         
   7  13   1        137.71        111.24        40.14 o                         
   8  13   1        243.03        220.34        43.35 o                         
   9  13   1        403.36        314.78        47.12 o                         
  10  13   1       2287.36       2525.34       103.14 o                         
  11  13   1        387.01        417.90        66.63 o                         
  12  13   1       2610.82       2884.62       164.55 o                         
  13  13   1        152.90         91.69        69.62 o                         
  14  13   1        959.89        993.92       157.64 o                         
  15  13   1        413.48        298.02       100.63 o                         
  16  13   1        301.74        202.02       180.44 o                         
 -15  14   1        143.32         51.80       156.90 o                         
 -14  14   1        138.37        307.98       117.70 o                         
 -13  14   1        206.87        123.77       234.77 o                         
 -12  14   1        906.73        787.81       150.88 o                         
 -11  14   1         70.40         73.90        99.10 o                         
 -10  14   1        673.28        706.62       109.19 o                         
  -9  14   1        639.19        745.84        63.37 o                         
  -8  14   1        281.21        191.85        50.35 o                         
  -7  14   1        554.83        586.23        82.47 o                         
  -6  14   1        636.21        679.97        82.17 o                         
  -5  14   1       1286.98       1263.07        82.17 o                         
  -4  14   1       4003.84       4195.34       183.71 o                         
  -3  14   1       1829.97       1791.28       108.83 o                         
  -2  14   1        625.13        725.29        71.43 o                         
  -1  14   1        636.28        652.41        90.64 o                         
   0  14   1       2032.57       2041.19       117.56 o                         
   1  14   1        619.40        687.33        75.80 o                         
   2  14   1        612.30        677.12        79.58 o                         
   3  14   1       1754.78       1706.07        99.79 o                         
   4  14   1       4014.39       3871.11       155.48 o                         
   5  14   1       1156.79       1215.73        85.91 o                         
   6  14   1        648.80        652.57        78.43 o                         
   7  14   1        545.04        665.13        62.48 o                         
   8  14   1        321.84        228.16        53.16 o                         
   9  14   1        602.77        562.14        62.44 o                         
  10  14   1        672.62        779.96       104.73 o                         
  11  14   1         58.99        116.68        62.10 o                         
  12  14   1        924.30        791.60       101.12 o                         
  13  14   1        208.63         27.48       101.51 o                         
  14  14   1        138.37         22.53       108.39 o                         
  15  14   1        138.18         29.01       134.83 o                         
 -15  15   1         67.00       -128.55       128.55 o                         
 -14  15   1         17.44         85.66       131.43 o                         
 -13  15   1       1145.27       1538.89       378.37 o                         
 -12  15   1        358.92        366.13        99.72 o                         
 -11  15   1       2120.00       2311.98       193.94 o                         
 -10  15   1       1041.97       1357.17       118.38 o                         
  -9  15   1        164.48        314.20       107.51 o                         
  -8  15   1        242.62        201.98        55.66 o                         
  -7  15   1       1289.45       1266.90        97.96 o                         
  -6  15   1        824.69        685.28        74.21 o                         
  -5  15   1       1715.31       1539.03       100.35 o                         
  -4  15   1       2283.40       2343.18       123.33 o                         
  -3  15   1       3643.87       3714.60       169.98 o                         
  -2  15   1         20.59        -27.48        59.26 o                         
  -1  15   1        823.76        951.22        85.96 o                         
   0  15   1        167.94        284.61        64.60 o                         
   1  15   1        716.68        820.69        84.22 o                         
   2  15   1         23.62         48.26        58.53 o                         
   3  15   1       3623.81       3858.20       170.52 o                         
   4  15   1       2280.37       2275.77       125.40 o                         
   5  15   1       1718.40       1511.88       116.52 o                         
   6  15   1        816.60        807.58        69.89 o                         
   7  15   1       1257.07       1341.29        84.51 o                         
   8  15   1        233.90        149.33        65.12 o                         
   9  15   1        165.24         81.20        52.64 o                         
  10  15   1       1073.45       1346.91       130.42 o                         
  11  15   1       2145.87       2035.19       161.65 o                         
  12  15   1        361.78        455.61       108.51 o                         
  13  15   1       1147.42       1240.30       220.40 o                         
  14  15   1         16.14         55.20       119.01 o                         
  15  15   1         72.32        -96.39       100.52 o                         
 -14  16   1        209.11        211.95       164.14 o                         
 -13  16   1          8.91         15.26       102.38 o                         
 -12  16   1        133.09        -44.56        69.71 o                         
 -11  16   1         71.84        177.38        79.20 o                         
 -10  16   1       1204.43       1302.26       168.84 o                         
  -9  16   1        546.31        532.35        81.12 o                         
  -8  16   1       1133.05       1162.67        99.73 o                         
  -7  16   1        814.59        662.44       134.91 o                         
  -6  16   1       2755.47       2654.91       193.07 o                         
  -5  16   1        133.98        272.15        73.06 o                         
  -4  16   1       6634.32       7434.03       408.03 o                         
  -3  16   1        154.76        240.11        97.71 o                         
  -2  16   1        786.70        676.24       111.30 o                         
  -1  16   1        302.58        440.24       101.00 o                         
   0  16   1       1416.55       1691.19       204.80 o                         
   1  16   1        293.76        381.87       181.38 o                         
   2  16   1        757.35        743.34       114.23 o                         
   3  16   1        176.56         98.68        83.49 o                         
   4  16   1       6493.74       7265.73       346.13 o                         
   5  16   1        133.37         68.59        75.92 o                         
   6  16   1       2747.34       2992.96       152.05 o                         
   7  16   1        822.48        702.05        92.63 o                         
   8  16   1       1140.89       1108.60       103.61 o                         
   9  16   1        558.07        768.56        93.53 o                         
  10  16   1       1236.61       1297.40       129.56 o                         
  11  16   1         73.60        243.49        89.55 o                         
  12  16   1        123.62         55.97        87.64 o                         
  13  16   1          7.97       -121.80       121.80 o                         
  14  16   1        201.45        334.05       114.83 o                         
 -13  17   1        861.30        861.18       158.12 o                         
 -12  17   1         84.94        100.37       114.02 o                         
 -11  17   1        960.68        989.92       136.07 o                         
 -10  17   1        105.02        128.44        77.42 o                         
  -9  17   1        667.15        620.69        97.96 o                         
  -8  17   1        601.88        493.52        79.83 o                         
  -7  17   1        291.45        288.17        89.84 o                         
  -6  17   1         93.05        162.19       119.40 o                         
  -5  17   1        228.01        335.64       118.16 o                         
  -4  17   1        669.81        699.49       138.47 o                         
  -3  17   1        597.05        447.81       110.93 o                         
  -2  17   1        127.99        108.57       162.65 o                         
  -1  17   1        512.15        351.99       150.47 o                         
   0  17   1        777.76        726.26       139.24 o                         
   1  17   1        426.24        311.24       132.06 o                         
   2  17   1        117.75         53.73       100.28 o                         
   3  17   1        642.97        292.18       217.59 o                         
   4  17   1        677.43        569.19       105.61 o                         
   5  17   1        232.82        269.00       163.59 o                         
   6  17   1         81.87         99.61        61.87 o                         
   7  17   1        270.16        165.71        97.52 o                         
   8  17   1        590.46        428.03       125.43 o                         
   9  17   1        674.81        713.13       113.32 o                         
  10  17   1        107.69        122.17        78.21 o                         
  11  17   1        958.81        887.75       120.49 o                         
  12  17   1         84.45         72.70        88.54 o                         
  13  17   1        846.91        898.43       171.62 o                         
 -12  18   1        124.88        202.92       180.44 o                         
 -11  18   1         74.23         50.08        79.60 o                         
 -10  18   1       1956.11       2079.21       164.46 o                         
  -9  18   1         75.22        142.45        74.30 o                         
  -8  18   1       1395.51       1588.07       222.58 o                         
  -7  18   1        250.93         73.45        67.25 o                         
  -6  18   1       2040.81       2136.70       204.09 o                         
  -5  18   1        832.97        984.53       141.72 o                         
  -4  18   1       2211.21       2334.70       215.78 o                         
  -3  18   1         14.61        104.14        84.60 o                         
  -2  18   1        682.34        648.33       280.03 o                         
  -1  18   1        447.52        308.03       418.33 o                         
   0  18   1          1.65         53.55        92.45 o                         
   1  18   1        454.44        453.91       117.58 o                         
   2  18   1        684.88        647.19       123.06 o                         
   3  18   1         13.05         17.30       122.23 o                         
   4  18   1       2226.06       2474.37       221.10 o                         
   5  18   1        796.99       1021.45       189.19 o                         
   6  18   1       2089.95       1909.16       316.56 o                         
   7  18   1        291.25        154.80       190.75 o                         
   8  18   1       1390.43       1441.93       182.12 o                         
   9  18   1         87.86         65.39        82.31 o                         
  10  18   1       1965.93       2175.56       176.74 o                         
  11  18   1         75.27         41.40       100.17 o                         
  12  18   1        121.08        216.81       254.75 o                         
 -11  19   1        470.93        598.58       179.94 o                         
 -10  19   1        368.44        169.01       166.82 o                         
  -9  19   1        137.35        247.98       131.31 o                         
  -8  19   1        277.60         83.09       134.52 o                         
  -7  19   1        116.00         82.74        78.55 o                         
  -6  19   1        362.65        222.43       117.40 o                         
  -5  19   1         34.60        -18.61       196.68 o                         
  -4  19   1        762.79        585.71       139.06 o                         
  -3  19   1       1046.70       1287.46       169.44 o                         
  -2  19   1        744.32        457.08       130.23 o                         
  -1  19   1       3786.39       4113.08       293.13 o                         
   0  19   1         60.24        275.51       132.14 o                         
   1  19   1       3778.84       3887.96       290.10 o                         
   2  19   1        736.59        594.76       128.57 o                         
   3  19   1       1045.69       1280.89       191.39 o                         
   4  19   1        769.32        736.30       140.45 o                         
   5  19   1         32.14        109.14       201.67 o                         
   6  19   1        367.69        239.92       129.21 o                         
   7  19   1        107.19        143.06       206.67 o                         
   8  19   1        274.31        137.74       301.57 o                         
   9  19   1        137.62        203.80       114.35 o                         
  10  19   1        373.29        297.80       106.51 o                         
  11  19   1        470.49        512.95       114.05 o                         
 -10  20   1        162.89        140.31       126.22 o                         
  -9  20   1        156.32         27.84       152.21 o                         
  -8  20   1         44.64        307.02       187.03 o                         
  -7  20   1        764.79        667.57       195.62 o                         
  -6  20   1          8.88        -30.54       127.04 o                         
  -5  20   1       2620.62       3210.45       382.43 o                         
  -4  20   1        174.16        111.85       107.70 o                         
  -3  20   1        839.59        924.38       217.91 o                         
  -2  20   1        702.00        772.45       169.36 o                         
  -1  20   1        246.53        268.98       143.35 o                         
   0  20   1         15.51         60.82       158.68 o                         
   1  20   1        257.23        315.48       177.64 o                         
   2  20   1        708.41        623.78       214.79 o                         
   3  20   1        857.66       1105.24       152.83 o                         
   4  20   1        178.28         75.12       142.67 o                         
   5  20   1       2616.00       3527.82       490.14 o                         
   6  20   1          8.26        -58.11       122.54 o                         
   7  20   1        771.46        658.93       156.07 o                         
   8  20   1         48.96         79.41       126.22 o                         
   9  20   1        169.22        272.83       226.34 o                         
  10  20   1        155.33        124.19       126.97 o                         
  -8  21   1         36.96         32.13       129.86 o                         
  -7  21   1         26.12         -1.53       285.03 o                         
  -6  21   1        119.31         30.54       127.37 o                         
  -5  21   1         28.35       -131.52       131.52 o                         
  -4  21   1        948.87       1377.45       184.12 o                         
  -3  21   1        248.34        556.58       161.97 o                         
  -2  21   1       2785.39       3353.21       304.36 o                         
  -1  21   1        141.40        573.11       189.14 o                         
   0  21   1       1330.46       1438.13       219.20 o                         
   1  21   1        138.52        274.33       154.53 o                         
   2  21   1       2749.90       3296.77       349.96 o                         
   3  21   1        254.35        413.63       162.23 o                         
   4  21   1        940.80       1153.96       194.46 o                         
   5  21   1         28.87         -9.50       119.80 o                         
   6  21   1        115.67         63.11       269.11 o                         
   7  21   1         28.97        206.50       142.90 o                         
   8  21   1         34.05         81.75       121.86 o                         
  -6  22   1       1363.20       1273.50       210.36 o                         
  -5  22   1        696.80        840.73       362.76 o                         
  -4  22   1        454.98        251.25       173.30 o                         
  -3  22   1        281.02        251.12       171.61 o                         
  -2  22   1         69.11       -129.74       183.15 o                         
  -1  22   1         57.75        -72.19       118.00 o                         
   0  22   1         40.51        125.47       154.92 o                         
   1  22   1         56.37        -78.77       155.16 o                         
   2  22   1         70.58         41.32       136.80 o                         
   3  22   1        271.39        343.44       147.52 o                         
   4  22   1        455.31        193.99       188.57 o                         
   5  22   1        678.61        506.47       171.13 o                         
   6  22   1       1353.01       1662.38       231.63 o                         
  -2  23   1        357.45        116.76       303.45 o                         
  -1  23   1        871.29        799.99       185.59 o                         
   0  23   1        415.86        459.12       180.78 o                         
   1  23   1        858.00       1208.33       232.84 o                         
   2   0   2       4808.68       5277.85       118.32 o                         
   3   0   2       2556.77       2593.54        65.89 o                         
   4   0   2        573.85        629.07        25.57 o                         
   5   0   2        725.26        734.32        23.05 o                         
   6   0   2        737.98        627.50        25.19 o                         
   7   0   2      11920.22      12038.07       278.72 o                         
   8   0   2       8870.59       8553.53       428.67 o                         
   9   0   2       4497.24       4273.99       135.33 o                         
  10   0   2       1859.10       1679.08        98.92 o                         
  11   0   2        414.99        377.62        50.54 o                         
  12   0   2       8639.68       8708.41       258.08 o                         
  13   0   2          1.23         67.71        58.16 o                         
  14   0   2       6594.50       7073.74       290.19 o                         
  15   0   2        162.63        285.15       105.12 o                         
  16   0   2       1644.87       1724.03       223.21 o                         
  17   0   2        156.64         53.32       117.41 o                         
  18   0   2        203.17        187.06       174.77 o                         
  19   0   2         83.39         68.32       157.75 o                         
 -19   1   2        326.71        311.98       303.13 o                         
 -18   1   2        300.40        102.09       132.71 o                         
 -17   1   2       1200.21        893.55       158.20 o                         
 -16   1   2        657.66        629.63       130.37 o                         
 -15   1   2        478.88        198.29       255.06 o                         
 -14   1   2        146.07        131.74        82.42 o                         
 -13   1   2       1049.68       1141.27       134.37 o                         
 -12   1   2        776.55        716.57       112.83 o                         
 -11   1   2        592.12        586.17        68.84 o                         
 -10   1   2       1399.45       1179.97        75.57 o                         
  -9   1   2      12466.58      12968.83       268.92 o                         
  -8   1   2       1973.24       1767.61        50.20 o                         
  -7   1   2      31054.03      30758.79       567.86 o                         
  -6   1   2       3901.54       3878.31       106.67 o                         
  -5   1   2       9641.04       9324.37       167.11 o                         
  -4   1   2      10700.91       9944.95       353.27 o                         
  -3   1   2       9372.18       9212.62       158.09 o                         
  -2   1   2       2663.50       2434.21        54.50 o                         
   2   1   2       2798.13       2689.08        61.89 o                         
   3   1   2       8716.34       8533.59       237.24 o                         
   4   1   2      10464.65       9596.60       171.00 o                         
   5   1   2       9488.19       9202.23       147.01 o                         
   6   1   2       3826.88       3821.17        77.02 o                         
   7   1   2      30688.23      31766.80       422.95 o                         
   8   1   2       2005.38       1898.33        68.78 o                         
   9   1   2      12312.59      11980.23       296.14 o                         
  10   1   2       1363.48       1259.32        76.22 o                         
  11   1   2        666.72        493.01        59.84 o                         
  12   1   2        798.19        802.78        81.15 o                         
  13   1   2       1059.96        986.32        95.72 o                         
  14   1   2        143.35        103.52        70.34 o                         
  15   1   2        517.92        490.59       180.02 o                         
  16   1   2        655.75        476.77       168.58 o                         
  17   1   2       1140.17        656.54       141.41 o                         
  18   1   2        321.82        274.18       135.21 o                         
  19   1   2        303.26        125.50       188.56 o                         
 -19   2   2         65.61         87.90       143.72 o                         
 -18   2   2         85.14         85.42       136.74 o                         
 -17   2   2       1950.96       1858.43       220.93 o                         
 -16   2   2        498.26        552.51       124.83 o                         
 -15   2   2        400.26        353.45        99.78 o                         
 -14   2   2       3698.26       3731.64       257.83 o                         
 -13   2   2       3160.11       3278.27       186.54 o                         
 -12   2   2       7339.68       7317.40       246.03 o                         
 -11   2   2       4997.01       5130.85       187.23 o                         
 -10   2   2        858.58        758.31        46.05 o                         
  -9   2   2       1466.66       1329.74        63.11 o                         
  -8   2   2        779.42        700.83        61.06 o                         
  -7   2   2      10079.03       9604.19       265.87 o                         
  -6   2   2       3174.97       2720.53        84.58 o                         
  -5   2   2       1905.01       1823.63        43.99 o                         
  -4   2   2      11595.95      11278.63       254.33 o                         
  -3   2   2     106713.24     103890.67      2453.84 o                         
  -2   2   2      27336.93      25059.11       399.82 o                         
  -1   2   2      14095.04      13932.59       345.83 o                         
   0   2   2      28848.19      30291.65       551.81 o                         
   1   2   2      14694.12      14501.38       309.67 o                         
   2   2   2      27065.17      24576.99       394.58 o                         
   3   2   2     105291.97     100985.13      1800.58 o                         
   4   2   2      11227.72      10701.78       226.10 o                         
   5   2   2       1977.79       1893.53        38.82 o                         
   6   2   2       3217.66       2855.84        58.25 o                         
   7   2   2       9960.71       9682.53       130.47 o                         
   8   2   2        791.31        710.40        38.93 o                         
   9   2   2       1478.50       1260.22        62.28 o                         
  10   2   2        876.10        721.65        41.75 o                         
  11   2   2       5221.89       5052.79       218.62 o                         
  12   2   2       7639.26       7642.08       322.36 o                         
  13   2   2       3137.98       2844.80       159.19 o                         
  14   2   2       3670.50       3793.05       191.51 o                         
  15   2   2        403.76        420.75        99.68 o                         
  16   2   2        507.28        572.11       110.02 o                         
  17   2   2       1953.05       1968.55       319.06 o                         
  18   2   2         85.61         82.00       119.08 o                         
  19   2   2         69.32        141.83       144.83 o                         
 -19   3   2        123.05        163.59       202.30 o                         
 -18   3   2        676.82        593.21       208.54 o                         
 -17   3   2        695.83        587.71       154.94 o                         
 -16   3   2       1694.38       1992.69       205.02 o                         
 -15   3   2        164.21        160.05       103.03 o                         
 -14   3   2       1526.02       1465.47       248.19 o                         
 -13   3   2       2396.20       2430.94        92.23 o                         
 -12   3   2       1560.18       1637.54        56.96 o                         
 -11   3   2        987.45        940.59        63.58 o                         
 -10   3   2        353.57        370.29        30.77 o                         
  -9   3   2       1413.71       1313.47        67.48 o                         
  -8   3   2      21549.93      20659.38       403.91 o                         
  -7   3   2      10437.32      10168.48       177.13 o                         
  -6   3   2      20789.88      19868.47       456.11 o                         
  -5   3   2       2494.71       2622.62        68.58 o                         
  -4   3   2       5315.68       4849.22        93.93 o                         
  -3   3   2       8376.58       8178.16       137.36 o                         
  -2   3   2      25781.18      23614.06       518.79 o                         
  -1   3   2      14851.60      14005.42       396.92 o                         
   0   3   2        867.20        698.42        40.73 o                         
   1   3   2      14625.04      13902.94       343.35 o                         
   2   3   2      25214.69      24078.75       582.89 o                         
   3   3   2       8548.39       8473.05       154.53 o                         
   4   3   2       5140.54       4770.82        84.34 o                         
   5   3   2       2568.85       2616.80        53.98 o                         
   6   3   2      20670.90      20033.87       315.46 o                         
   7   3   2      10283.80      10318.10       215.81 o                         
   8   3   2      21673.39      21162.29       300.60 o                         
   9   3   2       1393.08       1320.85        46.07 o                         
  10   3   2        306.98        336.50        45.65 o                         
  11   3   2       1004.95        970.17        76.84 o                         
  12   3   2       1540.45       1472.73        69.21 o                         
  13   3   2       2408.54       2655.03       157.75 o                         
  14   3   2       1531.50       1497.80       128.21 o                         
  15   3   2        182.92        148.87        80.44 o                         
  16   3   2       1657.60       1650.43       194.16 o                         
  17   3   2        685.32        705.87       135.32 o                         
  18   3   2        672.39        523.94       152.48 o                         
  19   3   2        110.32         46.83       171.70 o                         
 -19   4   2        187.52        178.57       232.89 o                         
 -18   4   2         87.00        139.17       147.61 o                         
 -17   4   2        593.08        445.94       150.60 o                         
 -16   4   2        304.80        437.04       121.76 o                         
 -15   4   2       1487.39       1383.61       158.25 o                         
 -14   4   2        503.00        356.47       107.13 o                         
 -13   4   2        454.95        559.92        41.16 o                         
 -12   4   2        245.25        213.37        41.39 o                         
 -11   4   2       3050.75       3227.23       144.75 o                         
 -10   4   2       3512.96       3388.89       161.11 o                         
  -9   4   2      12537.69      12731.38       307.29 o                         
  -8   4   2        197.17        164.52        25.50 o                         
  -7   4   2       2629.11       2445.94        63.68 o                         
  -6   4   2        393.48        429.92        24.82 o                         
  -5   4   2       3145.22       3434.63        93.04 o                         
  -4   4   2       9329.18       9211.04       241.72 o                         
  -3   4   2       1186.55       1231.39        34.15 o                         
  -2   4   2      23186.41      22297.80       556.09 o                         
  -1   4   2      14621.99      15404.03       319.70 o                         
   0   4   2        975.43        798.37        42.54 o                         
   1   4   2      15112.15      15595.50       313.24 o                         
   2   4   2      23013.33      21874.78       531.43 o                         
   3   4   2       1092.07       1102.92        47.01 o                         
   4   4   2       9297.65       9307.49       152.75 o                         
   5   4   2       3136.38       3607.73        74.80 o                         
   6   4   2        382.52        443.24        24.15 o                         
   7   4   2       2698.04       2450.49        50.51 o                         
   8   4   2        208.95        162.34        17.54 o                         
   9   4   2      12602.96      13136.29       253.59 o                         
  10   4   2       3538.02       3579.01        95.46 o                         
  11   4   2       3265.42       3300.66       105.80 o                         
  12   4   2        249.46        250.12        42.74 o                         
  13   4   2        494.15        402.41        92.05 o                         
  14   4   2        492.41        224.20        71.26 o                         
  15   4   2       1469.21       1714.89       186.15 o                         
  16   4   2        308.35        173.82       108.67 o                         
  17   4   2        633.70        555.95       148.14 o                         
  18   4   2         85.17       -154.15       183.25 o                         
  19   4   2        183.92         -7.49       194.81 o                         
 -18   5   2        782.77        767.68       397.73 o                         
 -17   5   2         39.75        139.60       115.81 o                         
 -16   5   2        694.86        530.53       118.23 o                         
 -15   5   2        127.90         12.83       137.05 o                         
 -14   5   2        246.27        245.90        36.53 o                         
 -13   5   2        793.79        710.95        55.24 o                         
 -12   5   2         92.48         70.54        34.53 o                         
 -11   5   2        753.47        727.75        88.26 o                         
 -10   5   2       2695.82       2798.91        76.38 o                         
  -9   5   2       3060.42       3185.81        79.34 o                         
  -8   5   2       5031.23       4880.60       118.53 o                         
  -7   5   2        337.76        403.25        24.67 o                         
  -6   5   2        256.86        232.48        21.13 o                         
  -5   5   2       3901.33       3954.88       118.75 o                         
  -4   5   2        190.32        164.08        20.90 o                         
  -3   5   2       1332.10       1368.38        37.34 o                         
  -2   5   2       2309.12       2061.10        65.50 o                         
  -1   5   2      16555.01      16372.84       336.96 o                         
   0   5   2       1705.91       1366.95        70.02 o                         
   1   5   2      16706.57      16370.83       350.11 o                         
   2   5   2       2096.41       1807.01        56.71 o                         
   3   5   2       1256.73       1287.55        38.89 o                         
   4   5   2        114.46        103.79        18.70 o                         
   5   5   2       3739.40       3834.15        77.13 o                         
   6   5   2        203.13        162.09        19.33 o                         
   7   5   2        310.12        370.06        27.76 o                         
   8   5   2       5028.11       5015.41        95.08 o                         
   9   5   2       3106.94       3297.14        64.94 o                         
  10   5   2       2604.94       2755.89        59.94 o                         
  11   5   2        728.38        714.65        30.83 o                         
  12   5   2        100.26         66.51        43.47 o                         
  13   5   2        780.41        766.20        59.90 o                         
  14   5   2        246.08        204.78        44.79 o                         
  15   5   2        121.45        288.98       165.44 o                         
  16   5   2        665.64        687.27       118.28 o                         
  17   5   2         36.41       -121.76       121.76 o                         
  18   5   2        790.77        586.92       129.56 o                         
  19   5   2         56.86        116.76       209.79 o                         
 -18   6   2         22.89        110.51       260.36 o                         
 -17   6   2          8.14        181.69       173.58 o                         
 -16   6   2         60.99        -78.67       212.91 o                         
 -15   6   2       1514.08       1869.51       129.63 o                         
 -14   6   2       2260.94       2444.41       110.79 o                         
 -13   6   2        106.97         91.05        40.15 o                         
 -12   6   2        664.53        617.88        50.47 o                         
 -11   6   2       3729.42       3818.44       120.84 o                         
 -10   6   2       1217.69       1156.28        68.52 o                         
  -9   6   2       3248.71       3443.35       103.03 o                         
  -8   6   2       1241.58       1202.29        43.12 o                         
  -7   6   2        854.33        796.93        41.36 o                         
  -6   6   2       1564.71       1388.85        47.67 o                         
  -5   6   2       1260.34       1310.19        56.44 o                         
  -4   6   2       2586.93       2224.98        61.85 o                         
  -3   6   2       4738.90       5183.66       119.35 o                         
  -2   6   2      25320.69      24943.78       483.63 o                         
  -1   6   2      10758.89      10295.37       246.31 o                         
   0   6   2        336.19        324.06        32.62 o                         
   1   6   2      10581.44       9983.77       229.82 o                         
   2   6   2      25670.33      25315.90       508.19 o                         
   3   6   2       4852.00       4985.06       108.27 o                         
   4   6   2       2541.57       2330.31        65.60 o                         
   5   6   2       1399.38       1418.63        47.33 o                         
   6   6   2       1568.66       1440.80        62.14 o                         
   7   6   2        854.24        803.59        41.99 o                         
   8   6   2       1197.71       1251.04        40.19 o                         
   9   6   2       3249.19       3568.92        79.88 o                         
  10   6   2       1281.22       1266.66        41.29 o                         
  11   6   2       3554.61       3848.66        82.79 o                         
  12   6   2        617.67        612.36        57.31 o                         
  13   6   2         67.39         39.39        41.14 o                         
  14   6   2       2188.26       2140.08       121.50 o                         
  15   6   2       1508.76       1509.47       144.89 o                         
  16   6   2         67.19         23.73        94.12 o                         
  17   6   2          6.49        104.62       112.20 o                         
  18   6   2         22.91         36.97       109.13 o                         
  19   6   2         97.63        108.64       279.10 o                         
 -18   7   2         66.99         86.79       189.81 o                         
 -17   7   2        344.74        568.18       205.42 o                         
 -16   7   2       1052.64        583.17       197.30 o                         
 -15   7   2        398.72        311.87        73.87 o                         
 -14   7   2        745.03        688.65        68.43 o                         
 -13   7   2        520.30        494.50        59.68 o                         
 -12   7   2       2059.14       2080.22       128.10 o                         
 -11   7   2       1589.73       1664.55        68.14 o                         
 -10   7   2         13.90         -9.07        26.68 o                         
  -9   7   2       5544.63       5830.33       121.42 o                         
  -8   7   2       1414.84       1317.14        61.49 o                         
  -7   7   2       7227.24       7491.25       151.76 o                         
  -6   7   2       1400.30       1278.97        61.61 o                         
  -5   7   2      14292.09      14394.98       242.87 o                         
  -4   7   2       1456.10       1606.59        64.68 o                         
  -3   7   2       2186.15       2027.68        60.65 o                         
  -2   7   2       7149.41       7405.70       172.54 o                         
  -1   7   2       4339.43       4429.45       147.48 o                         
   0   7   2        375.16        245.02        35.03 o                         
   1   7   2       4375.20       4300.01       111.84 o                         
   2   7   2       7050.89       7113.45       163.04 o                         
   3   7   2       2109.84       1996.89        70.00 o                         
   4   7   2       1534.30       1730.65        53.97 o                         
   5   7   2      14789.67      15019.60       258.71 o                         
   6   7   2       1448.49       1367.32        46.33 o                         
   7   7   2       7069.46       7335.72       175.79 o                         
   8   7   2       1436.92       1489.99        95.51 o                         
   9   7   2       5588.58       6194.11       126.43 o                         
  10   7   2         17.90         33.67        20.92 o                         
  11   7   2       1544.88       1614.36        52.66 o                         
  12   7   2       2063.04       2094.45        65.81 o                         
  13   7   2        513.63        499.17        33.55 o                         
  14   7   2        767.88        658.17        72.26 o                         
  15   7   2        362.01        338.38       100.84 o                         
  16   7   2       1056.08        908.77       139.32 o                         
  17   7   2        334.04        299.80       187.17 o                         
  18   7   2         81.00        -56.75       175.00 o                         
 -17   8   2        322.31        410.84       268.48 o                         
 -16   8   2       1190.97        946.55       244.76 o                         
 -15   8   2        819.43        841.67       146.13 o                         
 -14   8   2       2981.19       3500.27       159.67 o                         
 -13   8   2        172.41        177.96        33.75 o                         
 -12   8   2       5172.98       5798.71       179.77 o                         
 -11   8   2        617.14        677.17        54.36 o                         
 -10   8   2       4421.42       4542.48       117.36 o                         
  -9   8   2       2215.15       2292.09        79.60 o                         
  -8   8   2       6629.36       6894.46       143.68 o                         
  -7   8   2       2729.50       2694.70        76.96 o                         
  -6   8   2        685.13        683.40        38.71 o                         
  -5   8   2       4113.18       3865.77        94.10 o                         
  -4   8   2       4020.45       4153.67       101.45 o                         
  -3   8   2       2026.07       1979.92        76.82 o                         
  -2   8   2       7717.84       7794.07       192.61 o                         
  -1   8   2       4900.14       4924.66       141.95 o                         
   0   8   2       8670.77       8356.55       201.16 o                         
   1   8   2       5055.57       4977.84       140.56 o                         
   2   8   2       7730.44       7900.47       195.08 o                         
   3   8   2       2099.82       2070.57        78.69 o                         
   4   8   2       4170.95       4204.75       107.50 o                         
   5   8   2       4074.12       3952.47        94.79 o                         
   6   8   2        625.50        589.61        39.53 o                         
   7   8   2       2768.10       2617.30        91.68 o                         
   8   8   2       6677.62       6779.33       143.56 o                         
   9   8   2       2100.37       2264.12        70.51 o                         
  10   8   2       4304.35       4522.65       133.70 o                         
  11   8   2        604.11        594.29        50.85 o                         
  12   8   2       5041.65       5397.98       185.13 o                         
  13   8   2        185.19        204.04        31.91 o                         
  14   8   2       2978.15       3204.14       279.73 o                         
  15   8   2        827.50        840.51       162.34 o                         
  16   8   2       1181.13       1076.71       177.50 o                         
  17   8   2        322.16         54.31       245.38 o                         
  18   8   2        143.34        173.79       155.28 o                         
 -17   9   2        953.08        292.21       221.03 o                         
 -16   9   2         87.67        189.19       189.19 o                         
 -15   9   2        432.86        550.62        99.02 o                         
 -14   9   2        118.53         94.78        58.63 o                         
 -13   9   2        305.62        317.27        53.56 o                         
 -12   9   2        171.55        147.29        75.70 o                         
 -11   9   2        952.69       1030.90        95.53 o                         
 -10   9   2       1596.34       1645.37        64.66 o                         
  -9   9   2      14968.05      15972.15       298.89 o                         
  -8   9   2       1371.84       1223.57        57.62 o                         
  -7   9   2      13293.04      14064.47       271.32 o                         
  -6   9   2       1585.04       1572.29        60.53 o                         
  -5   9   2       5171.28       5025.13       123.52 o                         
  -4   9   2       5209.84       5329.10       127.97 o                         
  -3   9   2       5435.25       5360.96       144.93 o                         
  -2   9   2       5429.48       5544.84       145.95 o                         
  -1   9   2       1043.61        927.03        57.20 o                         
   0   9   2        653.62        625.71        65.00 o                         
   1   9   2       1033.26        854.65        50.81 o                         
   2   9   2       5394.21       5585.36       157.58 o                         
   3   9   2       5304.16       5068.90       156.09 o                         
   4   9   2       5280.19       5214.07       150.25 o                         
   5   9   2       5366.60       5281.51       122.06 o                         
   6   9   2       1634.24       1559.27        58.14 o                         
   7   9   2      13231.22      13980.53       258.93 o                         
   8   9   2       1395.61       1268.74        59.64 o                         
   9   9   2      14915.89      15719.42       451.65 o                         
  10   9   2       1547.48       1503.85        60.86 o                         
  11   9   2        904.66        919.74        61.83 o                         
  12   9   2        159.52        131.83        36.03 o                         
  13   9   2        311.23        308.20        76.96 o                         
  14   9   2        124.40        110.60        66.65 o                         
  15   9   2        417.16         -5.33       145.17 o                         
  16   9   2         83.74       -131.95       131.95 o                         
  17   9   2        985.04        824.74       178.20 o                         
  18   9   2        314.86        254.75       222.90 o                         
 -17  10   2         76.18          8.12       221.65 o                         
 -16  10   2        539.71        718.66       284.72 o                         
 -15  10   2        259.93        158.80        70.72 o                         
 -14  10   2       1287.03       1479.41       219.16 o                         
 -13  10   2       2043.31       2164.47       109.13 o                         
 -12  10   2       2180.79       2458.62       115.98 o                         
 -11  10   2         59.81         64.02        34.14 o                         
 -10  10   2       1052.68        980.45        54.67 o                         
  -9  10   2        951.35        878.00        51.17 o                         
  -8  10   2        461.99        479.11        42.05 o                         
  -7  10   2        572.05        404.24        41.57 o                         
  -6  10   2       1329.67       1170.90        54.11 o                         
  -5  10   2        362.13        362.46        38.75 o                         
  -4  10   2       2750.72       2693.02        91.14 o                         
  -3  10   2        396.92        320.35        43.08 o                         
  -2  10   2       4494.17       4417.34       132.69 o                         
  -1  10   2       8066.50       8409.55       204.80 o                         
   0  10   2      53800.24      57851.65      1072.97 o                         
   1  10   2       7567.63       7709.89       210.73 o                         
   2  10   2       4402.86       4481.78       134.89 o                         
   3  10   2        378.66        336.95        45.68 o                         
   4  10   2       2745.57       2518.59        98.22 o                         
   5  10   2        379.38        379.37        41.23 o                         
   6  10   2       1245.39       1132.74        56.15 o                         
   7  10   2        553.00        476.35        49.14 o                         
   8  10   2        429.15        506.86        64.44 o                         
   9  10   2       1009.25        937.00        60.05 o                         
  10  10   2       1057.40       1089.95        80.37 o                         
  11  10   2         48.19         40.31        44.01 o                         
  12  10   2       2121.65       2187.85        90.14 o                         
  13  10   2       2013.84       2044.32        91.21 o                         
  14  10   2       1291.33       1398.55       125.41 o                         
  15  10   2        268.99        180.52       140.48 o                         
  16  10   2        542.03        661.55       138.82 o                         
  17  10   2         82.14        -83.18       166.41 o                         
 -16  11   2        215.06       -126.66       126.66 o                         
 -15  11   2         51.50        -88.17        91.99 o                         
 -14  11   2        483.83        463.92       116.20 o                         
 -13  11   2         29.21        114.09        79.07 o                         
 -12  11   2        432.42        429.03        56.95 o                         
 -11  11   2        526.89        498.65        50.67 o                         
 -10  11   2       1393.76       1324.02        66.33 o                         
  -9  11   2       1861.64       2021.14        79.42 o                         
  -8  11   2       1051.24       1051.49        56.70 o                         
  -7  11   2        584.13        454.57        42.00 o                         
  -6  11   2       4785.04       4891.37       134.03 o                         
  -5  11   2        891.85        949.57        66.65 o                         
  -4  11   2       4480.06       4635.08       128.16 o                         
  -3  11   2       1182.11       1199.12        74.23 o                         
  -2  11   2        673.41        605.20        59.87 o                         
  -1  11   2        211.68        121.45        41.10 o                         
   0  11   2        701.92        626.20        65.70 o                         
   1  11   2        196.35        160.94        46.58 o                         
   2  11   2        721.23        703.44        65.07 o                         
   3  11   2       1217.33       1163.01        72.45 o                         
   4  11   2       4459.11       4585.04       148.22 o                         
   5  11   2        862.61        976.02        55.37 o                         
   6  11   2       4663.01       4918.61       131.36 o                         
   7  11   2        582.35        361.19        51.52 o                         
   8  11   2       1082.11       1068.07        62.04 o                         
   9  11   2       1841.28       2041.83        97.32 o                         
  10  11   2       1263.33       1372.43        66.83 o                         
  11  11   2        536.19        538.03        50.69 o                         
  12  11   2        429.31        414.74        53.05 o                         
  13  11   2         32.58        -15.31        46.21 o                         
  14  11   2        472.42        582.14       190.63 o                         
  15  11   2         42.50        -51.96        85.85 o                         
  16  11   2        213.00         90.20       126.27 o                         
  17  11   2        605.71        475.89       174.52 o                         
 -16  12   2         69.09        286.93       178.57 o                         
 -15  12   2       1027.32       1053.39       182.63 o                         
 -14  12   2         83.89         96.78       126.75 o                         
 -13  12   2       3183.94       3858.33       281.28 o                         
 -12  12   2        958.66        798.91        64.06 o                         
 -11  12   2       4733.87       5158.87       163.11 o                         
 -10  12   2        425.08        304.01        49.39 o                         
  -9  12   2        692.42        634.87        50.79 o                         
  -8  12   2        475.16        545.96        52.48 o                         
  -7  12   2        270.58        340.39        43.40 o                         
  -6  12   2         21.55         -5.62        36.01 o                         
  -5  12   2        207.60        164.50        41.85 o                         
  -4  12   2        694.27        661.44        54.40 o                         
  -3  12   2       6844.98       7031.03       205.06 o                         
  -2  12   2        343.01        357.65        52.59 o                         
  -1  12   2       5153.11       5548.76       170.99 o                         
   0  12   2       1850.93       1708.74       106.79 o                         
   1  12   2       5178.88       5448.36       168.27 o                         
   2  12   2        348.18        389.76        52.21 o                         
   3  12   2       6787.82       6967.04       201.97 o                         
   4  12   2        692.29        672.21        67.16 o                         
   5  12   2        178.74        140.05        53.34 o                         
   6  12   2         19.70        -26.09        31.18 o                         
   7  12   2        279.16        230.00        38.76 o                         
   8  12   2        457.25        433.21        48.99 o                         
   9  12   2        744.50        847.99       101.78 o                         
  10  12   2        431.54        452.31        45.19 o                         
  11  12   2       4800.79       5485.63       178.15 o                         
  12  12   2        975.32        761.47        69.89 o                         
  13  12   2       3166.72       3484.34       175.68 o                         
  14  12   2         85.47        124.19        82.20 o                         
  15  12   2       1036.49       1156.47       326.89 o                         
  16  12   2         71.66         -5.82       122.85 o                         
  17  12   2        567.39        702.42       315.93 o                         
 -16  13   2        462.44        407.80       171.08 o                         
 -15  13   2         20.57        211.04       153.60 o                         
 -14  13   2        217.92        213.44       123.98 o                         
 -13  13   2        321.17        166.82       236.95 o                         
 -12  13   2        341.20        337.28        75.25 o                         
 -11  13   2        249.22        292.62        64.84 o                         
 -10  13   2         91.08        100.09        45.40 o                         
  -9  13   2        337.09        377.80        50.07 o                         
  -8  13   2       1370.92       1506.17        79.00 o                         
  -7  13   2        454.33        441.16        47.78 o                         
  -6  13   2       4076.13       4447.84       142.93 o                         
  -5  13   2        499.82        578.17        72.61 o                         
  -4  13   2       2190.01       2393.44       113.25 o                         
  -3  13   2        505.99        542.23        69.56 o                         
  -2  13   2       2535.01       2782.28       116.27 o                         
  -1  13   2       1443.63       1446.63        86.28 o                         
   0  13   2        538.27        488.02        60.53 o                         
   1  13   2       1434.29       1369.62        87.28 o                         
   2  13   2       2437.49       2690.39       119.36 o                         
   3  13   2        525.45        484.56        62.91 o                         
   4  13   2       2228.67       2433.02       146.36 o                         
   5  13   2        496.26        522.03        56.48 o                         
   6  13   2       3994.80       4537.35       149.06 o                         
   7  13   2        474.45        390.77        60.92 o                         
   8  13   2       1360.04       1396.99        76.49 o                         
   9  13   2        325.61        333.17        60.40 o                         
  10  13   2        107.09        141.14        75.61 o                         
  11  13   2        249.89        228.74        75.31 o                         
  12  13   2        326.42        141.54        66.65 o                         
  13  13   2        338.53        269.02        76.81 o                         
  14  13   2        213.89        306.84       104.17 o                         
  15  13   2         18.52         35.87        82.53 o                         
  16  13   2        447.54        575.93       201.17 o                         
 -15  14   2         44.46       -142.67       142.67 o                         
 -14  14   2        335.28        414.21       128.37 o                         
 -13  14   2        582.79        596.69       254.12 o                         
 -12  14   2       1298.14       1169.99       117.71 o                         
 -11  14   2       2431.62       2523.32       168.70 o                         
 -10  14   2       1000.59       1151.47        87.15 o                         
  -9  14   2       1771.27       1736.61        82.75 o                         
  -8  14   2        380.80        377.98        50.73 o                         
  -7  14   2        276.20        205.55        45.37 o                         
  -6  14   2        385.16        417.64        61.25 o                         
  -5  14   2        609.81        492.63        62.36 o                         
  -4  14   2       2718.03       2962.21       135.10 o                         
  -3  14   2        593.05        565.40        95.44 o                         
  -2  14   2      10169.86      11067.62       326.85 o                         
  -1  14   2       1711.71       1616.46        88.46 o                         
   0  14   2       5361.26       5687.30       191.03 o                         
   1  14   2       1713.05       1694.60       108.43 o                         
   2  14   2      10145.61      10984.26       324.42 o                         
   3  14   2        540.56        397.78        70.93 o                         
   4  14   2       2763.24       3011.08       141.87 o                         
   5  14   2        576.10        431.76        56.04 o                         
   6  14   2        387.11        345.00        52.89 o                         
   7  14   2        270.38        125.97        52.26 o                         
   8  14   2        381.53        311.31        62.76 o                         
   9  14   2       1769.96       1725.35       116.90 o                         
  10  14   2       1003.66       1256.18       112.65 o                         
  11  14   2       2496.93       2811.18       174.30 o                         
  12  14   2       1313.62       1169.38       119.88 o                         
  13  14   2        623.48        472.19        89.26 o                         
  14  14   2        340.13        358.63       102.18 o                         
  15  14   2         46.08         -5.80       106.09 o                         
 -15  15   2        108.68        113.55       243.51 o                         
 -14  15   2         62.86        235.13       124.99 o                         
 -13  15   2        278.20        356.14       126.43 o                         
 -12  15   2          0.28         46.76        82.66 o                         
 -11  15   2        116.61        127.89        79.66 o                         
 -10  15   2        418.84        355.13        79.06 o                         
  -9  15   2        391.77        515.01        61.74 o                         
  -8  15   2        242.57        187.42        57.88 o                         
  -7  15   2        778.63        815.97        68.23 o                         
  -6  15   2       1504.10       1546.51       108.75 o                         
  -5  15   2       3086.85       2945.81       147.65 o                         
  -4  15   2        495.28        458.46        68.25 o                         
  -3  15   2        953.26        915.24        80.08 o                         
  -2  15   2        945.10       1036.42        89.87 o                         
  -1  15   2        669.96        553.39        73.77 o                         
   0  15   2       1283.69       1344.25       103.65 o                         
   1  15   2        659.18        567.49        75.87 o                         
   2  15   2        909.45        952.04        86.82 o                         
   3  15   2        904.01        857.59        85.56 o                         
   4  15   2        441.73        348.88        69.63 o                         
   5  15   2       3037.27       3036.60       142.44 o                         
   6  15   2       1432.25       1421.30       101.81 o                         
   7  15   2        805.90        676.32        75.28 o                         
   8  15   2        256.54        292.27        66.59 o                         
   9  15   2        411.87        391.86        83.94 o                         
  10  15   2        413.85        372.66       145.09 o                         
  11  15   2        129.04         68.63        64.71 o                         
  12  15   2          0.44         96.04        71.76 o                         
  13  15   2        277.53        301.08       116.07 o                         
  14  15   2         59.07          8.20        90.19 o                         
  15  15   2        107.01        -42.33        96.05 o                         
 -14  16   2        568.94        596.08       155.02 o                         
 -13  16   2        149.45          7.62       107.68 o                         
 -12  16   2        907.87        974.23       124.96 o                         
 -11  16   2        403.56        323.79       102.95 o                         
 -10  16   2        975.78        947.05       115.30 o                         
  -9  16   2        501.03        401.57        91.41 o                         
  -8  16   2        117.04        172.30        75.38 o                         
  -7  16   2        535.14        520.68        76.84 o                         
  -6  16   2        729.75        674.97        69.24 o                         
  -5  16   2        458.60        486.42        80.78 o                         
  -4  16   2        683.91        562.97       101.03 o                         
  -3  16   2        132.22        109.30       205.42 o                         
  -2  16   2       1096.17       1152.23       135.50 o                         
  -1  16   2        693.56        889.65       123.09 o                         
   0  16   2         56.55         63.09        85.65 o                         
   1  16   2        731.28        814.32       122.68 o                         
   2  16   2        988.05       1051.01       146.52 o                         
   3  16   2        119.95        217.82        89.98 o                         
   4  16   2        638.18        542.44       107.40 o                         
   5  16   2        466.76        466.09        83.92 o                         
   6  16   2        712.42        570.67        78.05 o                         
   7  16   2        518.42        577.37        82.46 o                         
   8  16   2        109.03        118.15        91.74 o                         
   9  16   2        500.67        382.71       109.71 o                         
  10  16   2        999.34        984.23       116.43 o                         
  11  16   2        403.19        227.09        83.02 o                         
  12  16   2        895.54        739.33       121.43 o                         
  13  16   2        142.46         91.89       114.87 o                         
  14  16   2        555.00        316.56       112.39 o                         
 -13  17   2         60.12        -73.70       156.43 o                         
 -12  17   2         68.78         11.23        81.54 o                         
 -11  17   2       1176.99        951.55       109.42 o                         
 -10  17   2         22.64         39.12       126.32 o                         
  -9  17   2       1153.35       1146.74       141.04 o                         
  -8  17   2         68.64          9.21        65.16 o                         
  -7  17   2       1940.95       2135.85       166.33 o                         
  -6  17   2        238.80        281.64        61.64 o                         
  -5  17   2       4464.17       4641.49       215.11 o                         
  -4  17   2        180.25        135.00        83.49 o                         
  -3  17   2       3435.72       3388.23       239.98 o                         
  -2  17   2        350.05        227.81        94.82 o                         
  -1  17   2        147.82         87.64        95.98 o                         
   0  17   2        174.10        253.74        93.03 o                         
   1  17   2        151.18        118.70        84.84 o                         
   2  17   2        359.25        242.97       109.04 o                         
   3  17   2       3425.00       3285.97       296.89 o                         
   4  17   2        164.60         34.69       251.00 o                         
   5  17   2       4480.64       4482.84       240.60 o                         
   6  17   2        227.90        291.21        73.68 o                         
   7  17   2       1976.13       2358.90       192.71 o                         
   8  17   2         66.40         99.95       136.74 o                         
   9  17   2       1166.00       1400.63       167.92 o                         
  10  17   2         22.35         44.81        80.53 o                         
  11  17   2       1168.73       1225.84       142.23 o                         
  12  17   2         67.77        127.41       171.90 o                         
  13  17   2         58.97        198.99       167.80 o                         
 -12  18   2       1111.84       1198.18       248.50 o                         
 -11  18   2        232.63        402.64       206.98 o                         
 -10  18   2        317.13        315.67        94.14 o                         
  -9  18   2        187.32        139.38        89.17 o                         
  -8  18   2        249.53        145.91        75.11 o                         
  -7  18   2        146.08        133.36        54.80 o                         
  -6  18   2       1092.47       1227.48       102.47 o                         
  -5  18   2         17.20         84.09       158.90 o                         
  -4  18   2       2233.61       2583.02       176.33 o                         
  -3  18   2        607.91        560.82       121.73 o                         
  -2  18   2        949.29       1048.19       165.38 o                         
  -1  18   2        351.93        226.04       170.45 o                         
   0  18   2        900.34        817.52       130.18 o                         
   1  18   2        331.42        393.49       204.80 o                         
   2  18   2       1019.09        993.68       196.37 o                         
   3  18   2        600.45        489.39       115.51 o                         
   4  18   2       2236.60       2426.09       168.16 o                         
   5  18   2         19.24         13.44        73.99 o                         
   6  18   2       1081.91       1067.83       173.89 o                         
   7  18   2        142.90          7.25       138.92 o                         
   8  18   2        249.76        213.54       105.34 o                         
   9  18   2        190.44         42.27       109.30 o                         
  10  18   2        294.70        420.72       134.63 o                         
  11  18   2        235.14        384.44       104.28 o                         
  12  18   2       1090.60       1002.01       187.00 o                         
 -11  19   2        208.96        242.27       129.61 o                         
 -10  19   2        413.99        152.06       183.25 o                         
  -9  19   2        897.68        888.79       313.12 o                         
  -8  19   2        254.70        -47.89       350.90 o                         
  -7  19   2        210.01        146.37        66.85 o                         
  -6  19   2       1421.83       1322.80       127.67 o                         
  -5  19   2        618.84        686.64       155.73 o                         
  -4  19   2       1532.41       1425.36       342.47 o                         
  -3  19   2        821.66        756.14       169.53 o                         
  -2  19   2         54.26         52.60       103.72 o                         
  -1  19   2         92.88        200.29       120.37 o                         
   0  19   2        529.80        896.88       309.69 o                         
   1  19   2         97.11        179.19       121.84 o                         
   2  19   2         55.98        -73.40       177.95 o                         
   3  19   2        856.23        584.02       202.61 o                         
   4  19   2       1533.46       1517.34       191.27 o                         
   5  19   2        641.35        772.96       146.21 o                         
   6  19   2       1445.37       1503.82       182.77 o                         
   7  19   2        221.64        450.87       158.01 o                         
   8  19   2        276.00        263.49       119.49 o                         
   9  19   2        885.29       1011.23       225.40 o                         
  10  19   2        410.99        377.51       103.13 o                         
  11  19   2        200.85        250.34       119.95 o                         
 -10  20   2         67.22        262.05       149.67 o                         
  -9  20   2        300.83        366.60       147.10 o                         
  -8  20   2        127.67        258.18       147.22 o                         
  -7  20   2        142.68        314.76       201.99 o                         
  -6  20   2        120.04         29.85       324.36 o                         
  -5  20   2        266.40        126.99       177.01 o                         
  -4  20   2        699.34        764.77       225.40 o                         
  -3  20   2       1091.38       1289.03       180.79 o                         
  -2  20   2        700.32        632.53       222.28 o                         
  -1  20   2        689.71        673.72       149.21 o                         
   0  20   2       1501.20       1703.47       216.50 o                         
   1  20   2        643.75        678.91       139.67 o                         
   2  20   2        698.70        688.06       196.37 o                         
   3  20   2       1090.15       1208.78       369.63 o                         
   4  20   2        678.50        690.98       347.47 o                         
   5  20   2        267.62        244.11       128.44 o                         
   6  20   2        112.26        146.77       158.47 o                         
   7  20   2        141.94        397.44       152.94 o                         
   8  20   2        134.54        -13.79       154.33 o                         
   9  20   2        301.83        378.11       192.31 o                         
  10  20   2         68.19        111.52       188.56 o                         
  -8  21   2        346.48        227.67       153.38 o                         
  -7  21   2        277.93        202.39       191.68 o                         
  -6  21   2       1186.34        909.34       211.66 o                         
  -5  21   2        146.42        126.10       133.87 o                         
  -4  21   2       1303.63       1204.16       219.59 o                         
  -3  21   2         79.89         64.52       197.93 o                         
  -2  21   2        208.39        149.97       125.94 o                         
  -1  21   2         31.45        164.94       131.74 o                         
   0  21   2         83.68        102.84       123.53 o                         
   1  21   2         30.92        139.72       290.65 o                         
   2  21   2        220.93        155.72       149.02 o                         
   3  21   2         75.32        473.33       143.36 o                         
   4  21   2       1298.63       1299.58       180.78 o                         
   5  21   2        153.55        -60.03       227.58 o                         
   6  21   2       1176.74        746.26       204.80 o                         
   7  21   2        275.34        444.07       184.09 o                         
   8  21   2        359.53        521.73       198.70 o                         
  -6  22   2          8.38       -133.95       133.95 o                         
  -5  22   2         92.02         22.88       232.27 o                         
  -4  22   2        543.46        321.48       178.77 o                         
  -3  22   2       1016.93       1024.52       204.76 o                         
  -2  22   2        769.53        738.68       178.31 o                         
  -1  22   2        710.96        679.41       194.18 o                         
   0  22   2        568.55        667.91       173.60 o                         
   1  22   2        714.58        670.72       173.46 o                         
   2  22   2        771.01        640.37       219.42 o                         
   3  22   2       1003.09        854.30       174.92 o                         
   4  22   2        538.15        368.77       181.07 o                         
   5  22   2         92.61         18.00       137.88 o                         
   6  22   2          8.45        -25.03       168.25 o                         
  -2  23   2        211.67        -54.32       202.30 o                         
  -1  23   2         89.54         23.21       184.61 o                         
   0  23   2         47.28         80.51       148.06 o                         
   1  23   2         93.31        284.78       191.06 o                         
   2  23   2        202.99         -7.49       194.81 o                         
   1   0   3         87.57         94.91        31.84 o                         
   2   0   3       4066.75       4020.44       109.65 o                         
   3   0   3       2535.13       2573.79        78.41 o                         
   4   0   3      14889.82      13615.48       329.43 o                         
   5   0   3         25.70         10.72        11.13 o                         
   6   0   3      17927.62      17639.48       386.64 o                         
   7   0   3        689.21        756.93        41.36 o                         
   8   0   3      15597.60      15298.55       262.41 o                         
   9   0   3       2529.50       2489.39        80.08 o                         
  10   0   3       7951.98       7468.46       206.66 o                         
  11   0   3        500.13        386.08        56.21 o                         
  12   0   3        435.55        490.89        63.17 o                         
  13   0   3        355.78        298.40        71.65 o                         
  14   0   3        118.35         70.55        76.08 o                         
  15   0   3       1099.07       1133.02       173.27 o                         
  16   0   3        445.93        515.25       120.48 o                         
  17   0   3        389.30        281.00       107.20 o                         
  18   0   3        468.34        784.84       381.81 o                         
  19   0   3        152.77       -149.23       259.74 o                         
 -19   1   3          0.13        -91.02       160.37 o                         
 -18   1   3        345.93        219.30       126.08 o                         
 -17   1   3        181.56        214.14       113.58 o                         
 -16   1   3        945.57        948.92       169.83 o                         
 -15   1   3       1870.58       2115.36       223.89 o                         
 -14   1   3       2173.71       1945.75       189.36 o                         
 -13   1   3       7048.75       7030.07       241.56 o                         
 -12   1   3       1387.49       1100.75        90.58 o                         
 -11   1   3       1891.79       1767.02        94.52 o                         
 -10   1   3       2297.84       2380.36        75.39 o                         
  -9   1   3       7321.24       7375.24       164.02 o                         
  -8   1   3       8364.35       8849.54       211.38 o                         
  -7   1   3       1135.12       1203.16        46.64 o                         
  -6   1   3       6792.39       6491.00       151.10 o                         
  -5   1   3       5166.14       5007.43       115.83 o                         
  -4   1   3       1938.04       1946.67        56.21 o                         
  -3   1   3      23931.79      23353.66       450.64 o                         
  -2   1   3        147.57        155.78        15.96 o                         
  -1   1   3       8939.40       8766.73       209.82 o                         
   0   1   3       3442.89       3717.46       122.05 o                         
   1   1   3       8771.95       8560.46       256.27 o                         
   2   1   3        224.30        246.98        20.76 o                         
   3   1   3      24154.80      23407.06       449.31 o                         
   4   1   3       1945.89       1939.09        82.33 o                         
   5   1   3       5249.63       5214.78       101.12 o                         
   6   1   3       6594.28       6315.07       103.92 o                         
   7   1   3       1214.70       1274.01        44.42 o                         
   8   1   3       8376.89       9015.50       156.46 o                         
   9   1   3       7418.31       7285.11       182.34 o                         
  10   1   3       2301.35       2208.82        98.88 o                         
  11   1   3       1818.38       1780.55        95.88 o                         
  12   1   3       1310.86       1174.91        89.85 o                         
  13   1   3       7273.25       7364.06       420.50 o                         
  14   1   3       2148.13       2257.52       153.38 o                         
  15   1   3       1807.29       1657.60       139.58 o                         
  16   1   3        973.96        946.72       128.74 o                         
  17   1   3        191.72        199.78       133.30 o                         
  18   1   3        354.28        411.71       144.15 o                         
  19   1   3          0.10       -101.71       133.11 o                         
 -19   2   3        812.31        869.87       212.91 o                         
 -18   2   3        621.16        701.57       143.97 o                         
 -17   2   3       1246.01        803.23       196.32 o                         
 -16   2   3       1226.49       1001.63       205.73 o                         
 -15   2   3        257.83        359.35       117.02 o                         
 -14   2   3         22.56        150.00       231.33 o                         
 -13   2   3       1914.03       1958.96       166.63 o                         
 -12   2   3       1299.21       1378.07        73.86 o                         
 -11   2   3       3209.97       3334.90       114.53 o                         
 -10   2   3       1353.85       1434.12       107.56 o                         
  -9   2   3       3987.78       3881.30       118.99 o                         
  -8   2   3      16622.04      16739.48       316.12 o                         
  -7   2   3       8520.74       8144.59       322.95 o                         
  -6   2   3      15518.76      15026.89       378.00 o                         
  -5   2   3       1696.68       1542.84        46.83 o                         
  -4   2   3       4496.27       4460.33       108.70 o                         
  -3   2   3      58856.54      55553.50      1474.10 o                         
  -2   2   3       6349.06       6434.88       135.27 o                         
  -1   2   3       3828.41       3919.69       117.20 o                         
   0   2   3      20874.47      19770.61       450.15 o                         
   1   2   3       3995.36       4229.28        98.25 o                         
   2   2   3       6245.73       6238.85       123.06 o                         
   3   2   3      59438.68      56889.93      1135.87 o                         
   4   2   3       4479.64       4298.40        81.03 o                         
   5   2   3       1548.20       1418.81        37.07 o                         
   6   2   3      15265.61      14581.71       247.29 o                         
   7   2   3       8593.40       8357.00       122.52 o                         
   8   2   3      17040.19      17594.18       249.97 o                         
   9   2   3       4017.58       4005.63       101.07 o                         
  10   2   3       1391.76       1335.43        74.33 o                         
  11   2   3       3200.07       2985.99       124.05 o                         
  12   2   3       1272.39       1135.93        84.29 o                         
  13   2   3       1867.08       1841.71       134.19 o                         
  14   2   3         26.34         67.20        90.86 o                         
  15   2   3        243.14        128.47        90.44 o                         
  16   2   3       1226.34       1243.05       136.57 o                         
  17   2   3       1255.56       1164.97       155.20 o                         
  18   2   3        604.11        361.70       168.40 o                         
  19   2   3        817.12       1010.86       313.44 o                         
 -18   3   3         70.57          8.87       140.97 o                         
 -17   3   3         30.29         55.67       129.25 o                         
 -16   3   3       1437.23       1476.83       274.73 o                         
 -15   3   3        810.21        830.02       171.70 o                         
 -14   3   3        729.76        666.43       108.07 o                         
 -13   3   3       1561.32       1674.41        78.23 o                         
 -12   3   3       3689.21       3780.68       158.10 o                         
 -11   3   3        208.69        169.87        25.25 o                         
 -10   3   3      16332.32      16838.62       381.73 o                         
  -9   3   3        197.55        228.51        31.03 o                         
  -8   3   3      10141.60       9908.96       257.33 o                         
  -7   3   3       6341.52       6557.82       174.75 o                         
  -6   3   3       1405.60       1370.65        41.05 o                         
  -5   3   3       7102.81       7025.99       237.15 o                         
  -4   3   3        207.69        199.01        21.77 o                         
  -3   3   3       6431.99       6564.62       291.15 o                         
  -2   3   3     103632.84     103466.83      3551.24 o                         
  -1   3   3     105061.66     103134.65      2744.17 o                         
   0   3   3      53133.10      51013.77      1374.20 o                         
   1   3   3     104745.02     107478.19      2282.04 o                         
   2   3   3     103706.01     101714.55      2464.20 o                         
   3   3   3       6520.83       6834.17       108.53 o                         
   4   3   3        139.93         97.25        13.41 o                         
   5   3   3       7107.26       7013.01       108.43 o                         
   6   3   3       1448.26       1433.27        40.09 o                         
   7   3   3       6335.55       6670.31       191.74 o                         
   8   3   3       9961.79      10086.17       158.98 o                         
   9   3   3        152.59        217.94        20.90 o                         
  10   3   3      16506.94      16736.34       432.75 o                         
  11   3   3        174.63        123.36        29.43 o                         
  12   3   3       3818.54       3883.14       177.30 o                         
  13   3   3       1589.66       1499.43       116.48 o                         
  14   3   3        785.36        836.73       121.10 o                         
  15   3   3        794.26        938.27       132.34 o                         
  16   3   3       1457.69       1337.88       140.38 o                         
  17   3   3         29.69         20.12       105.07 o                         
  18   3   3         79.77        137.28       113.89 o                         
  19   3   3        199.83        164.21       202.92 o                         
 -18   4   3        350.82        320.45       169.19 o                         
 -17   4   3       1559.00       1536.56       207.55 o                         
 -16   4   3        111.67         75.56        99.36 o                         
 -15   4   3       2751.53       2606.26       218.95 o                         
 -14   4   3        408.00        368.75        33.46 o                         
 -13   4   3         74.01         41.51        51.73 o                         
 -12   4   3       2234.87       2315.31       161.01 o                         
 -11   4   3       1442.61       1382.49       122.33 o                         
 -10   4   3         73.33         86.13        26.64 o                         
  -9   4   3       2150.32       1995.68        79.23 o                         
  -8   4   3       3478.68       3397.90        76.39 o                         
  -7   4   3      15911.35      15325.71       480.60 o                         
  -6   4   3        957.03        858.39        63.45 o                         
  -5   4   3         34.64         37.15        18.03 o                         
  -4   4   3      14171.45      13954.80       338.51 o                         
  -3   4   3      13231.70      12271.68       257.73 o                         
  -2   4   3      14748.78      13991.69       277.50 o                         
  -1   4   3        901.18        882.05        31.05 o                         
   0   4   3       5258.79       5407.74       127.77 o                         
   1   4   3        880.80        855.94        29.45 o                         
   2   4   3      14784.30      14030.18       343.86 o                         
   3   4   3      12976.17      12487.78       289.09 o                         
   4   4   3      14376.10      14511.44       289.80 o                         
   5   4   3          6.51         -9.35        14.78 o                         
   6   4   3        989.14        927.59        30.26 o                         
   7   4   3      16060.72      15506.40       227.34 o                         
   8   4   3       3423.64       3464.07        71.30 o                         
   9   4   3       2276.08       2081.72        52.28 o                         
  10   4   3         68.14         59.22        34.96 o                         
  11   4   3       1428.67       1455.72        71.69 o                         
  12   4   3       2236.96       2070.52        87.13 o                         
  13   4   3         66.75         26.14        31.26 o                         
  14   4   3        392.64        322.21        89.89 o                         
  15   4   3       2782.02       2751.73       225.78 o                         
  16   4   3        109.40         22.97        79.73 o                         
  17   4   3       1540.83       1332.35       147.98 o                         
  18   4   3        357.25        590.45       252.64 o                         
  19   4   3        823.21        764.24       304.07 o                         
 -18   5   3         20.57        300.32       292.83 o                         
 -17   5   3        132.54        165.18       119.05 o                         
 -16   5   3        564.94        318.72       124.21 o                         
 -15   5   3          5.91        115.20       145.48 o                         
 -14   5   3       1371.23       1535.88        86.08 o                         
 -13   5   3       1777.84       1915.18        92.62 o                         
 -12   5   3       1389.65       1295.06        73.18 o                         
 -11   5   3       1580.93       1565.02        70.54 o                         
 -10   5   3       2023.98       1997.64        92.75 o                         
  -9   5   3       3926.48       3985.39       103.72 o                         
  -8   5   3        442.54        420.99        32.52 o                         
  -7   5   3        265.05        200.22        30.03 o                         
  -6   5   3        436.11        324.75        30.99 o                         
  -5   5   3       1952.13       2179.47        63.85 o                         
  -4   5   3       6869.79       7430.69       137.20 o                         
  -3   5   3      13719.40      13882.41       245.02 o                         
  -2   5   3        712.11        655.42        25.06 o                         
  -1   5   3       1404.07       1323.64        57.76 o                         
   0   5   3        483.49        520.01        35.75 o                         
   1   5   3       1290.18       1167.64        41.53 o                         
   2   5   3        537.80        569.15        42.74 o                         
   3   5   3      13787.85      13773.13       283.46 o                         
   4   5   3       6522.01       6966.59       160.23 o                         
   5   5   3       2057.11       2348.78        56.09 o                         
   6   5   3        453.21        326.87        25.14 o                         
   7   5   3        245.91        182.36        21.94 o                         
   8   5   3        489.13        492.62        27.46 o                         
   9   5   3       3898.14       3903.52       133.06 o                         
  10   5   3       1982.34       2043.66        55.80 o                         
  11   5   3       1659.14       1645.26        51.83 o                         
  12   5   3       1383.37       1383.66        75.62 o                         
  13   5   3       1854.17       1670.02       127.98 o                         
  14   5   3       1317.94       1458.81        91.01 o                         
  15   5   3          9.94        -47.38        87.42 o                         
  16   5   3        568.01        458.72       105.07 o                         
  17   5   3        134.74         40.51       135.56 o                         
  18   5   3         22.22         35.82       125.26 o                         
  19   5   3        158.48        269.12       155.11 o                         
 -18   6   3        358.03        253.50       277.22 o                         
 -17   6   3       1022.13       1153.85       244.76 o                         
 -16   6   3       1126.89       1223.78       284.09 o                         
 -15   6   3       2454.61       2960.19       186.82 o                         
 -14   6   3        621.30        697.78        68.52 o                         
 -13   6   3         15.07         53.52        43.24 o                         
 -12   6   3       1851.54       1854.61       100.46 o                         
 -11   6   3        592.33        623.78        45.35 o                         
 -10   6   3        375.66        409.85        67.07 o                         
  -9   6   3        302.47        295.48        40.47 o                         
  -8   6   3       1945.00       1965.25        65.91 o                         
  -7   6   3       2754.37       2733.71        69.98 o                         
  -6   6   3        469.61        420.71        27.60 o                         
  -5   6   3       4815.77       4767.78       112.08 o                         
  -4   6   3      30378.84      31322.25       882.07 o                         
  -3   6   3        438.40        378.34        25.74 o                         
  -2   6   3       2670.16       2710.15        60.59 o                         
  -1   6   3       1345.78       1388.95        57.95 o                         
   0   6   3          8.91         29.74        32.62 o                         
   1   6   3       1392.20       1381.58        53.21 o                         
   2   6   3       2594.99       2675.16       122.16 o                         
   3   6   3        449.63        340.48        30.12 o                         
   4   6   3      30306.33      31276.32       795.07 o                         
   5   6   3       4796.41       4553.20       114.16 o                         
   6   6   3        380.80        360.65        27.22 o                         
   7   6   3       2629.81       2643.74        63.64 o                         
   8   6   3       2049.60       1974.22        52.63 o                         
   9   6   3        311.04        261.47        22.73 o                         
  10   6   3        332.24        396.55        33.89 o                         
  11   6   3        630.40        746.66        50.95 o                         
  12   6   3       1894.94       2040.31        76.82 o                         
  13   6   3         11.77         -0.17        34.30 o                         
  14   6   3        610.93        677.38       100.39 o                         
  15   6   3       2437.64       2847.46       184.29 o                         
  16   6   3       1069.80       1103.35       122.09 o                         
  17   6   3       1031.26        922.12       160.51 o                         
  18   6   3        380.36        306.05       118.57 o                         
  19   6   3         64.08        164.04       162.56 o                         
 -18   7   3         52.90        134.87       182.32 o                         
 -17   7   3        332.21        213.54       205.42 o                         
 -16   7   3        616.60        474.53       205.42 o                         
 -15   7   3       1471.68       1566.18       145.25 o                         
 -14   7   3       1492.23       1470.16       345.90 o                         
 -13   7   3       5303.85       5460.28       224.54 o                         
 -12   7   3        699.09        684.64        45.05 o                         
 -11   7   3       5528.01       6092.73       171.58 o                         
 -10   7   3       4434.66       4562.34       135.13 o                         
  -9   7   3       3685.85       3657.02       124.93 o                         
  -8   7   3       6359.86       6377.94       140.00 o                         
  -7   7   3        475.13        427.65        44.95 o                         
  -6   7   3       2848.96       2631.10        74.00 o                         
  -5   7   3        906.88       1002.53        41.30 o                         
  -4   7   3       6190.86       5880.70       119.79 o                         
  -3   7   3      13973.19      13780.85       312.35 o                         
  -2   7   3      25577.49      25597.38       513.69 o                         
  -1   7   3      12238.75      13441.06       302.39 o                         
   0   7   3       6754.78       7119.56       168.17 o                         
   1   7   3      12303.14      13185.21       274.23 o                         
   2   7   3      25776.32      25560.96       576.65 o                         
   3   7   3      13658.58      13337.77       347.95 o                         
   4   7   3       6492.06       6202.30       133.43 o                         
   5   7   3        883.96        954.23        44.18 o                         
   6   7   3       2899.79       2693.70        89.35 o                         
   7   7   3        460.87        431.53        34.11 o                         
   8   7   3       6357.52       6370.24       132.39 o                         
   9   7   3       3724.68       3695.58        86.10 o                         
  10   7   3       4457.49       4580.63       126.26 o                         
  11   7   3       5451.70       5965.15       129.70 o                         
  12   7   3        636.73        569.98        50.38 o                         
  13   7   3       5240.86       5683.51       124.38 o                         
  14   7   3       1460.79       1467.57        94.01 o                         
  15   7   3       1494.72       1373.60       148.76 o                         
  16   7   3        612.45        819.44       114.81 o                         
  17   7   3        339.25        113.94       116.34 o                         
  18   7   3         55.53         63.25       127.99 o                         
 -17   8   3        233.08       -221.65       253.50 o                         
 -16   8   3        747.64        656.84       229.77 o                         
 -15   8   3        522.78        465.47       178.88 o                         
 -14   8   3         77.36         36.19        62.05 o                         
 -13   8   3        134.46        157.81        36.33 o                         
 -12   8   3        673.80        817.06        74.26 o                         
 -11   8   3       2346.56       2517.39        97.53 o                         
 -10   8   3       5270.18       5398.51       243.99 o                         
  -9   8   3         20.73         40.88        25.37 o                         
  -8   8   3      14873.37      15888.01       466.36 o                         
  -7   8   3        596.06        543.59        55.11 o                         
  -6   8   3       9530.24       9294.88       229.76 o                         
  -5   8   3        789.52        774.00        38.24 o                         
  -4   8   3      18279.58      18713.89       350.05 o                         
  -3   8   3       6730.11       6766.62       149.00 o                         
  -2   8   3       9916.65      10273.74       260.63 o                         
  -1   8   3       5403.46       5544.42       143.81 o                         
   0   8   3        632.01        875.32        53.01 o                         
   1   8   3       5578.41       5700.06       141.79 o                         
   2   8   3      10124.99      10248.32       237.16 o                         
   3   8   3       6636.79       6358.49       136.24 o                         
   4   8   3      18205.34      18698.29       336.82 o                         
   5   8   3        789.56        735.46        41.87 o                         
   6   8   3       9565.60       9677.23       187.00 o                         
   7   8   3        565.24        531.34        52.54 o                         
   8   8   3      14835.50      15433.55       451.93 o                         
   9   8   3         22.46         32.01        25.04 o                         
  10   8   3       5198.78       5142.92       134.34 o                         
  11   8   3       2380.07       2448.96        77.43 o                         
  12   8   3        701.89        733.80        43.80 o                         
  13   8   3        123.69         90.02        27.34 o                         
  14   8   3         65.43         48.97        32.88 o                         
  15   8   3        525.80        440.54       104.93 o                         
  16   8   3        710.74        487.97       135.47 o                         
  17   8   3        231.98        233.38       149.48 o                         
  18   8   3       1428.29       1572.18       327.17 o                         
 -17   9   3        412.84        658.09       237.89 o                         
 -16   9   3        276.94         -8.12       166.08 o                         
 -15   9   3       1818.91       1889.36       218.53 o                         
 -14   9   3       1214.69       1144.14       115.59 o                         
 -13   9   3       4097.46       4601.73       159.73 o                         
 -12   9   3       2686.58       2844.32       124.90 o                         
 -11   9   3       2401.61       2575.88       158.25 o                         
 -10   9   3        539.43        556.21        44.65 o                         
  -9   9   3       6358.66       6636.58       151.18 o                         
  -8   9   3        323.54        324.81        38.36 o                         
  -7   9   3       3352.62       3718.25       101.50 o                         
  -6   9   3       1325.16       1382.87        64.13 o                         
  -5   9   3       4311.48       3965.76        94.91 o                         
  -4   9   3        836.77        861.21        42.26 o                         
  -3   9   3        948.55        863.50        46.20 o                         
  -2   9   3        314.37        270.22        39.00 o                         
  -1   9   3      25945.44      26897.28       521.69 o                         
   0   9   3        167.37         82.45        43.17 o                         
   1   9   3      26395.62      26800.54       614.44 o                         
   2   9   3        344.37        348.97        42.00 o                         
   3   9   3        967.83        828.69        42.94 o                         
   4   9   3        831.31        859.32        46.94 o                         
   5   9   3       4439.34       4034.72       107.67 o                         
   6   9   3       1294.30       1366.32        56.65 o                         
   7   9   3       3283.81       3597.22       120.02 o                         
   8   9   3        326.40        260.94        33.46 o                         
   9   9   3       6346.43       6708.95       166.58 o                         
  10   9   3        519.74        515.03        42.31 o                         
  11   9   3       2432.64       2694.25        86.70 o                         
  12   9   3       2704.76       2546.07       103.91 o                         
  13   9   3       3971.74       4260.32       142.81 o                         
  14   9   3       1168.47       1157.75       121.40 o                         
  15   9   3       1835.87       1778.74       205.82 o                         
  16   9   3        263.88        140.56       121.01 o                         
  17   9   3        413.72        215.99       138.76 o                         
  18   9   3         20.88       -294.71       294.71 o                         
 -17  10   3        212.57         31.84       190.43 o                         
 -16  10   3        553.35        895.98       309.07 o                         
 -15  10   3        226.35        172.95       104.90 o                         
 -14  10   3         38.28         44.42        89.60 o                         
 -13  10   3        223.14        209.13        74.01 o                         
 -12  10   3         35.48         -4.30        38.21 o                         
 -11  10   3       1128.10       1152.98        74.70 o                         
 -10  10   3       3014.36       3102.87        98.90 o                         
  -9  10   3        424.47        445.62        42.78 o                         
  -8  10   3       9571.40      10161.53       229.85 o                         
  -7  10   3        409.02        436.92        35.33 o                         
  -6  10   3       5204.16       5467.02       132.96 o                         
  -5  10   3       3113.80       3149.84       106.11 o                         
  -4  10   3       2864.24       2681.49        86.93 o                         
  -3  10   3        318.29        270.21        45.63 o                         
  -2  10   3       3950.27       4026.17       127.89 o                         
  -1  10   3       1181.85       1289.31        75.14 o                         
   0  10   3       2211.69       2314.99        92.29 o                         
   1  10   3       1172.15       1275.60        69.99 o                         
   2  10   3       3957.41       3836.55       119.94 o                         
   3  10   3        337.43        276.87        40.12 o                         
   4  10   3       3085.72       3022.00       164.52 o                         
   5  10   3       3131.05       3107.25        94.24 o                         
   6  10   3       5205.97       5405.98       131.06 o                         
   7  10   3        425.61        428.25        41.42 o                         
   8  10   3       9717.95      10414.42       226.42 o                         
   9  10   3        444.74        438.99        45.54 o                         
  10  10   3       2983.65       3089.80        97.39 o                         
  11  10   3       1122.62       1117.22        58.14 o                         
  12  10   3         38.29         50.68        32.74 o                         
  13  10   3        229.58        186.02        45.29 o                         
  14  10   3         36.06         47.31       100.21 o                         
  15  10   3        216.24        225.44       119.61 o                         
  16  10   3        554.50        490.72       162.89 o                         
  17  10   3        219.27        148.76       168.71 o                         
 -16  11   3        558.25        269.73       198.55 o                         
 -15  11   3        440.99        480.14       134.87 o                         
 -14  11   3       1620.74       1722.17       191.06 o                         
 -13  11   3        779.23        684.95       221.97 o                         
 -12  11   3       2047.12       2383.28       143.78 o                         
 -11  11   3        338.83        338.37        57.62 o                         
 -10  11   3         42.37         92.88        37.90 o                         
  -9  11   3       1529.98       1552.79        82.57 o                         
  -8  11   3         75.97         81.51        38.42 o                         
  -7  11   3        134.42         93.72        32.56 o                         
  -6  11   3        301.89        276.53        33.82 o                         
  -5  11   3       1575.59       1502.74        59.99 o                         
  -4  11   3        315.32        207.31        39.39 o                         
  -3  11   3       1896.89       1901.91        94.17 o                         
  -2  11   3       2784.98       2547.33       104.70 o                         
  -1  11   3       5735.39       5878.68       179.65 o                         
   0  11   3        144.70         57.58        42.58 o                         
   1  11   3       5772.31       5859.77       182.95 o                         
   2  11   3       2757.08       2805.79       187.72 o                         
   3  11   3       1820.49       1860.10        92.24 o                         
   4  11   3        365.39        332.02        43.12 o                         
   5  11   3       1527.45       1411.15        70.21 o                         
   6  11   3        293.57        208.91        39.41 o                         
   7  11   3        138.14        143.79        34.00 o                         
   8  11   3         87.27         49.39        39.92 o                         
   9  11   3       1592.87       1778.81        85.67 o                         
  10  11   3         59.03         81.41        43.45 o                         
  11  11   3        357.93        386.86        47.21 o                         
  12  11   3       2032.95       2323.58       111.59 o                         
  13  11   3        830.38        846.07        80.88 o                         
  14  11   3       1581.90       1843.29       143.21 o                         
  15  11   3        424.65        506.95       142.88 o                         
  16  11   3        564.91        643.61       326.55 o                         
  17  11   3        362.96        382.23       154.86 o                         
 -15  12   3        312.78        307.19       164.84 o                         
 -14  12   3         37.06         21.05        76.80 o                         
 -13  12   3        215.61        127.51        84.92 o                         
 -12  12   3         88.82         85.88        63.95 o                         
 -11  12   3        689.97        749.33        57.83 o                         
 -10  12   3        570.18        598.85        56.42 o                         
  -9  12   3        683.02        798.10        57.18 o                         
  -8  12   3       2233.47       2118.74        84.95 o                         
  -7  12   3       3554.96       3527.32       111.87 o                         
  -6  12   3       3444.90       3446.61       134.78 o                         
  -5  12   3       8623.82       8726.83       195.48 o                         
  -4  12   3        574.12        595.33        52.73 o                         
  -3  12   3       6361.46       6623.93       196.87 o                         
  -2  12   3        996.25        954.96        72.89 o                         
  -1  12   3       1653.67       1734.97        90.55 o                         
   0  12   3       1656.28       1680.24        92.27 o                         
   1  12   3       1639.07       1634.28        87.69 o                         
   2  12   3        963.23        883.22        73.32 o                         
   3  12   3       6412.90       6730.84       207.73 o                         
   4  12   3        577.50        467.28        76.45 o                         
   5  12   3       8502.81       8879.90       215.08 o                         
   6  12   3       3409.89       3547.90       113.89 o                         
   7  12   3       3743.01       3943.36       117.23 o                         
   8  12   3       2273.99       2055.28       106.36 o                         
   9  12   3        695.64        735.04        58.81 o                         
  10  12   3        587.66        535.87        53.96 o                         
  11  12   3        667.32        655.90        62.58 o                         
  12  12   3         91.09         51.04        47.62 o                         
  13  12   3        212.75        182.49        88.82 o                         
  14  12   3         36.10         -6.75        86.97 o                         
  15  12   3        303.07         58.12       141.30 o                         
  16  12   3        160.65        211.22       193.72 o                         
 -15  13   3         60.11        -52.45       142.36 o                         
 -14  13   3       1181.08       1107.36       157.97 o                         
 -13  13   3        159.09        123.75       155.78 o                         
 -12  13   3       2122.71       2708.70       215.10 o                         
 -11  13   3       1368.71       1261.16        81.98 o                         
 -10  13   3       4694.22       5019.43       182.06 o                         
  -9  13   3        622.66        548.39        57.11 o                         
  -8  13   3       2691.36       2663.13       105.54 o                         
  -7  13   3        910.35        949.84        80.40 o                         
  -6  13   3        635.75        626.85        52.08 o                         
  -5  13   3        134.60         84.95        38.23 o                         
  -4  13   3       2463.09       2335.16        99.38 o                         
  -3  13   3       9133.53       9450.41       263.38 o                         
  -2  13   3       3227.12       3038.26       126.13 o                         
  -1  13   3       4710.52       5237.06       178.07 o                         
   0  13   3       8466.33       9021.75       262.77 o                         
   1  13   3       4658.83       5056.07       177.53 o                         
   2  13   3       3127.36       3300.54       131.70 o                         
   3  13   3       9211.77      10166.02       283.46 o                         
   4  13   3       2452.90       2414.40        95.78 o                         
   5  13   3        141.85         99.74        39.84 o                         
   6  13   3        622.67        674.21        75.44 o                         
   7  13   3        930.78        868.74        78.23 o                         
   8  13   3       2684.71       2804.13       114.01 o                         
   9  13   3        595.59        558.19        58.99 o                         
  10  13   3       4755.54       4826.32       183.53 o                         
  11  13   3       1352.78       1425.71       101.44 o                         
  12  13   3       2175.38       2460.46       139.28 o                         
  13  13   3        151.75        132.20        71.63 o                         
  14  13   3       1180.36       1174.84       145.13 o                         
  15  13   3         54.46         35.71       172.51 o                         
  16  13   3        568.31        681.26       247.88 o                         
 -15  14   3        522.89        442.68       202.30 o                         
 -14  14   3        278.22        165.57       121.01 o                         
 -13  14   3         57.87         11.65       171.39 o                         
 -12  14   3        372.27        415.12       103.00 o                         
 -11  14   3        353.73        532.34       101.60 o                         
 -10  14   3        448.46        346.58        68.98 o                         
  -9  14   3        777.08        644.70        68.63 o                         
  -8  14   3        217.13        174.72        49.80 o                         
  -7  14   3       2565.61       2575.00       106.34 o                         
  -6  14   3        152.16        171.02        42.22 o                         
  -5  14   3       1260.27       1275.82        67.22 o                         
  -4  14   3        947.09        940.41        66.80 o                         
  -3  14   3         61.22        -36.95        74.53 o                         
  -2  14   3       2052.34       2247.00       118.34 o                         
  -1  14   3        234.68        153.90        97.15 o                         
   0  14   3       1437.98       1377.21        92.87 o                         
   1  14   3        230.24        281.63        72.56 o                         
   2  14   3       1992.91       2034.52       108.22 o                         
   3  14   3         69.02         36.08        55.24 o                         
   4  14   3        918.33        961.63        73.66 o                         
   5  14   3       1122.82       1365.02        85.08 o                         
   6  14   3        188.27        182.68        53.89 o                         
   7  14   3       2549.02       2638.66       107.95 o                         
   8  14   3        213.88        187.24        53.92 o                         
   9  14   3        859.48        902.10        80.62 o                         
  10  14   3        437.00        362.76        78.99 o                         
  11  14   3        338.55        386.47        74.52 o                         
  12  14   3        385.90        466.09        94.34 o                         
  13  14   3         56.00        -23.05       103.18 o                         
  14  14   3        274.61        253.35       111.64 o                         
  15  14   3        502.53        892.23       151.43 o                         
 -15  15   3        310.53        225.40       165.46 o                         
 -14  15   3        493.78        535.61       133.05 o                         
 -13  15   3       1089.50       1068.67       142.82 o                         
 -12  15   3        377.23        400.56        97.66 o                         
 -11  15   3       1853.51       2032.81       146.22 o                         
 -10  15   3        616.98        478.58        92.08 o                         
  -9  15   3       1874.40       1989.63       120.04 o                         
  -8  15   3        693.80        665.14        71.79 o                         
  -7  15   3        202.00        219.34        51.87 o                         
  -6  15   3       1244.12       1161.66        77.30 o                         
  -5  15   3       1884.41       1894.33        90.93 o                         
  -4  15   3       2332.30       2386.15       117.80 o                         
  -3  15   3       2237.97       2179.52       125.23 o                         
  -2  15   3        548.39        581.47        83.99 o                         
  -1  15   3       1142.91       1272.66        99.24 o                         
   0  15   3       5755.50       5683.90       211.50 o                         
   1  15   3       1132.43       1129.74       104.02 o                         
   2  15   3        590.32        530.60        77.74 o                         
   3  15   3       2119.07       2044.76       117.84 o                         
   4  15   3       2254.28       2216.14       119.47 o                         
   5  15   3       1918.28       2141.71       115.19 o                         
   6  15   3       1296.16       1125.06        96.51 o                         
   7  15   3        203.28        172.52        62.28 o                         
   8  15   3        650.45        572.61       101.21 o                         
   9  15   3       1928.54       2312.45       234.64 o                         
  10  15   3        636.38        583.76       110.50 o                         
  11  15   3       1899.65       1910.33       149.53 o                         
  12  15   3        376.17        257.54        87.32 o                         
  13  15   3       1115.04       1098.94       127.44 o                         
  14  15   3        472.91        523.54       119.94 o                         
  15  15   3        318.39        326.98       117.48 o                         
 -14  16   3        281.09        772.31       180.82 o                         
 -13  16   3         42.56         12.77       116.48 o                         
 -12  16   3        271.04        228.12       124.55 o                         
 -11  16   3         48.87         11.23       101.99 o                         
 -10  16   3        690.59        645.11        92.57 o                         
  -9  16   3        446.36        497.58        81.47 o                         
  -8  16   3        940.43        970.32        88.13 o                         
  -7  16   3        225.66        296.86        68.65 o                         
  -6  16   3       2853.65       2759.89       140.93 o                         
  -5  16   3        711.37        590.05        66.51 o                         
  -4  16   3       5103.24       5538.97       232.22 o                         
  -3  16   3        436.81        411.85       128.93 o                         
  -2  16   3       2137.75       2165.84       293.46 o                         
  -1  16   3       1083.58       1237.57       187.62 o                         
   0  16   3        376.80        350.52        94.58 o                         
   1  16   3       1073.04       1040.08       128.55 o                         
   2  16   3       2126.94       2208.14       253.50 o                         
   3  16   3        410.70        298.66        56.45 o                         
   4  16   3       5094.11       5151.66       212.26 o                         
   5  16   3        736.64        819.76       100.25 o                         
   6  16   3       2722.78       3128.17       175.16 o                         
   7  16   3        216.50        213.48        72.05 o                         
   8  16   3        989.03        949.27       105.32 o                         
   9  16   3        442.79        379.46       105.43 o                         
  10  16   3        700.67        635.02       129.72 o                         
  11  16   3         53.90         70.43        89.89 o                         
  12  16   3        268.35         90.05        99.17 o                         
  13  16   3         44.17        -74.25       103.03 o                         
  14  16   3        276.39        404.96       131.36 o                         
 -13  17   3       1395.11       1265.61       233.52 o                         
 -12  17   3        169.40        266.19       155.46 o                         
 -11  17   3        829.76        794.06       120.97 o                         
 -10  17   3        100.46        116.22        68.82 o                         
  -9  17   3         76.28         49.82        68.59 o                         
  -8  17   3       1304.64       1348.73       140.53 o                         
  -7  17   3        621.78        681.77       137.74 o                         
  -6  17   3        220.97        252.04        71.97 o                         
  -5  17   3        352.00        302.00        69.39 o                         
  -4  17   3        171.51        137.77        69.18 o                         
  -3  17   3       2085.06       2070.77       191.55 o                         
  -2  17   3        683.14        496.76       139.67 o                         
  -1  17   3       2030.92       2291.64       189.14 o                         
   0  17   3          1.55        -79.34        79.34 o                         
   1  17   3       2066.49       2277.82       186.05 o                         
   2  17   3        645.52        596.83       211.66 o                         
   3  17   3       2055.80       2350.16       145.68 o                         
   4  17   3        178.63         83.60        78.01 o                         
   5  17   3        346.92        390.26        84.63 o                         
   6  17   3        222.74        191.13       105.67 o                         
   7  17   3        605.84        567.26        81.28 o                         
   8  17   3       1304.44       1076.12       157.52 o                         
   9  17   3         64.85        205.22       153.91 o                         
  10  17   3        105.13         13.08       195.12 o                         
  11  17   3        820.76        727.71       124.87 o                         
  12  17   3        172.43        171.88        96.67 o                         
  13  17   3       1348.09       1598.09       154.67 o                         
 -12  18   3         87.12         75.55       173.58 o                         
 -11  18   3        487.82        342.33       206.04 o                         
 -10  18   3       1312.31       1199.97       168.85 o                         
  -9  18   3        345.84        306.52       106.24 o                         
  -8  18   3        978.89        892.18        94.62 o                         
  -7  18   3         51.05          6.72        63.73 o                         
  -6  18   3       1746.70       1960.58       128.32 o                         
  -5  18   3        986.10       1035.15        88.17 o                         
  -4  18   3       2231.23       2398.74       153.42 o                         
  -3  18   3       1154.09       1071.24       189.19 o                         
  -2  18   3         18.53       -140.57       174.20 o                         
  -1  18   3         92.69         73.47       110.11 o                         
   0  18   3          8.45       -131.44       131.44 o                         
   1  18   3        100.76        224.20       137.00 o                         
   2  18   3         22.51        -69.69       110.56 o                         
   3  18   3       1143.31       1197.57       105.92 o                         
   4  18   3       2253.44       2287.97       158.73 o                         
   5  18   3        943.59        918.88       161.20 o                         
   6  18   3       1752.46       1978.99       280.03 o                         
   7  18   3         58.30        -26.62       102.80 o                         
   8  18   3       1021.86        968.79       162.83 o                         
   9  18   3        355.79        234.09       126.56 o                         
  10  18   3       1314.54       1102.28       131.83 o                         
  11  18   3        497.64        260.76       153.29 o                         
  12  18   3         81.44        340.78       146.80 o                         
 -11  19   3        215.46        103.89       123.79 o                         
 -10  19   3       1014.92        884.73       248.50 o                         
  -9  19   3        496.27        530.28       168.75 o                         
  -8  19   3         65.25        -83.24       119.47 o                         
  -7  19   3        735.99        910.21       154.93 o                         
  -6  19   3        443.99        169.74       225.40 o                         
  -5  19   3        899.99        918.72       182.77 o                         
  -4  19   3        514.91        463.11        71.10 o                         
  -3  19   3       1215.91       1326.84       172.21 o                         
  -2  19   3        767.46        791.40       170.20 o                         
  -1  19   3        768.34        689.09       182.01 o                         
   0  19   3       1493.07       1781.52       213.90 o                         
   1  19   3        798.72       1175.66       182.31 o                         
   2  19   3        777.53        759.06       139.90 o                         
   3  19   3       1221.97       1486.45       197.20 o                         
   4  19   3        514.63        582.05       137.76 o                         
   5  19   3        896.38        954.68       282.84 o                         
   6  19   3        451.45        137.96       137.05 o                         
   7  19   3        723.03       1021.91       194.81 o                         
   8  19   3         62.13        -44.90       185.44 o                         
   9  19   3        506.22        516.72       171.30 o                         
  10  19   3        999.98        807.68       149.37 o                         
  11  19   3        218.88         -7.63       123.79 o                         
  -9  20   3        670.68        920.49       399.91 o                         
  -8  20   3        206.24         15.15       177.63 o                         
  -7  20   3        858.00       1012.60       185.52 o                         
  -6  20   3        400.79        239.87       496.69 o                         
  -5  20   3       1882.36       1981.75       240.26 o                         
  -4  20   3         68.80         35.72       123.94 o                         
  -3  20   3        497.81        770.52       162.13 o                         
  -2  20   3         61.17        -36.69       139.55 o                         
  -1  20   3        200.28        126.59       136.11 o                         
   0  20   3          0.07        203.87       148.94 o                         
   1  20   3        205.49         20.99       109.48 o                         
   2  20   3         63.51         33.99       106.03 o                         
   3  20   3        495.45        648.32       148.12 o                         
   4  20   3         73.87        -76.90       106.26 o                         
   5  20   3       1880.43       2162.60       242.71 o                         
   6  20   3        403.64        535.29       218.53 o                         
   7  20   3        879.03        914.90       172.83 o                         
   8  20   3        206.31        219.34       192.62 o                         
   9  20   3        700.22        667.92       155.79 o                         
  -8  21   3         16.54        -64.41       172.95 o                         
  -7  21   3        117.94        197.46       172.64 o                         
  -6  21   3        100.25        -21.53       130.86 o                         
  -5  21   3        139.74         54.11       175.07 o                         
  -4  21   3        359.91        255.87       190.75 o                         
  -3  21   3         60.73        -84.42       182.32 o                         
  -2  21   3        545.67        767.34       290.33 o                         
  -1  21   3         15.13         45.96       341.85 o                         
   0  21   3        308.30        107.43       178.57 o                         
   1  21   3         14.99       -114.87       114.87 o                         
   2  21   3        531.18        444.38       162.43 o                         
   3  21   3         65.97         77.70       169.84 o                         
   4  21   3        368.92        324.13       134.27 o                         
   5  21   3        143.65        -12.73       146.62 o                         
   6  21   3         96.94         51.26       153.85 o                         
   7  21   3        120.42         82.41       129.97 o                         
   8  21   3         15.30       -114.78       114.78 o                         
  -6  22   3        706.39        685.85       182.76 o                         
  -5  22   3       1046.15        925.77       203.63 o                         
  -4  22   3        109.38        213.04       177.76 o                         
  -3  22   3        405.29        418.57       161.73 o                         
  -2  22   3        187.61        335.53       177.01 o                         
  -1  22   3        131.65         61.73       170.77 o                         
   0  22   3        501.35        515.15       240.07 o                         
   1  22   3        139.23        167.66       134.37 o                         
   2  22   3        182.64        306.99       153.27 o                         
   3  22   3        417.25        359.54       163.17 o                         
   4  22   3        121.60        207.56       167.92 o                         
   5  22   3       1025.73       1001.91       328.11 o                         
   6  22   3        704.46        616.74       166.54 o                         
  -1  23   3        721.47        403.97       248.50 o                         
   0  23   3         10.99        -58.65       147.12 o                         
   1  23   3        725.67        591.91       233.52 o                         
   0   0   4      10646.43      10937.82       456.42 o                         
   1   0   4        557.50        491.10        36.36 o                         
   2   0   4      24106.93      22502.91       624.69 o                         
   3   0   4       1884.28       1804.65        63.44 o                         
   4   0   4         20.01          2.23        17.21 o                         
   5   0   4       4294.37       4374.77       107.43 o                         
   6   0   4         71.97          6.32        16.50 o                         
   7   0   4      11430.87      11242.21       188.52 o                         
   8   0   4      21147.49      22492.44       451.32 o                         
   9   0   4       5933.12       5952.82       126.94 o                         
  10   0   4       2967.96       3034.78        86.43 o                         
  11   0   4       1029.05        944.54        82.64 o                         
  12   0   4       2075.84       1815.82       164.11 o                         
  13   0   4       8755.12       9051.26       279.04 o                         
  14   0   4       1875.19       2075.65       152.23 o                         
  15   0   4       1061.57       1345.73       122.84 o                         
  16   0   4        795.83        789.68       108.22 o                         
  17   0   4         15.31        100.53       180.44 o                         
  18   0   4         55.95        137.14       176.54 o                         
  19   0   4        508.49        -63.06       204.80 o                         
 -19   1   4        239.87        709.92       299.70 o                         
 -18   1   4        726.50       1089.33       263.17 o                         
 -17   1   4       1476.65       1210.84       242.26 o                         
 -16   1   4        158.82         99.73        94.56 o                         
 -15   1   4         13.51        -68.60        68.60 o                         
 -14   1   4        194.55        192.81        70.37 o                         
 -13   1   4       1001.60        908.52        92.61 o                         
 -12   1   4        632.81        569.26        68.98 o                         
 -11   1   4        648.92        611.28        32.92 o                         
 -10   1   4       1907.01       2066.33       102.98 o                         
  -9   1   4       8448.00       8620.23       189.60 o                         
  -8   1   4       7721.95       7629.78       262.00 o                         
  -7   1   4      28238.09      28431.90       731.21 o                         
  -6   1   4       7582.89       7528.91       158.46 o                         
  -5   1   4      21582.85      21005.14       384.14 o                         
  -4   1   4       4846.16       4684.40       135.28 o                         
  -3   1   4       1087.18        937.47        67.92 o                         
  -2   1   4       2257.04       2000.82        84.84 o                         
  -1   1   4      12016.09      12716.72       370.75 o                         
   0   1   4       3464.53       3302.11       174.20 o                         
   1   1   4      12307.75      12555.50       371.63 o                         
   2   1   4       2497.07       2385.65        73.57 o                         
   3   1   4       1196.12       1014.21        43.80 o                         
   4   1   4       5057.87       4905.73       104.15 o                         
   5   1   4      21953.99      21698.04       372.72 o                         
   6   1   4       7386.33       7180.78       170.24 o                         
   7   1   4      28924.07      29228.72       504.24 o                         
   8   1   4       7925.74       7631.37       187.21 o                         
   9   1   4       8336.21       8769.96       131.85 o                         
  10   1   4       1826.96       1923.39        57.80 o                         
  11   1   4        699.01        560.78        75.43 o                         
  12   1   4        633.38        609.45        69.75 o                         
  13   1   4       1000.20        838.84        98.86 o                         
  14   1   4        192.91        215.85        91.92 o                         
  15   1   4         24.97          6.12        85.16 o                         
  16   1   4        151.60        146.00        83.69 o                         
  17   1   4       1526.88       1226.27       144.68 o                         
  18   1   4        751.16        625.34       179.12 o                         
  19   1   4        220.77        385.24       180.44 o                         
 -18   2   4         33.81        -71.65       124.79 o                         
 -17   2   4        555.27        446.78       146.23 o                         
 -16   2   4       1384.25       1370.95       183.57 o                         
 -15   2   4        240.57        -16.59        98.34 o                         
 -14   2   4       5877.44       6031.92       313.58 o                         
 -13   2   4       2274.41       2282.19       141.31 o                         
 -12   2   4        832.99        916.72        48.61 o                         
 -11   2   4       1474.05       1407.41        47.66 o                         
 -10   2   4       4192.87       4149.89       137.52 o                         
  -9   2   4       6450.28       5689.44       164.56 o                         
  -8   2   4       5188.03       5150.64       139.31 o                         
  -7   2   4       2344.40       2170.38        63.61 o                         
  -6   2   4       4151.38       4177.62       124.91 o                         
  -5   2   4       5440.28       5498.36       135.95 o                         
  -4   2   4       3722.82       3731.54        92.77 o                         
  -3   2   4       2357.47       2316.77        68.26 o                         
  -2   2   4      34888.77      34607.27       771.49 o                         
  -1   2   4      11420.60      11800.46       290.44 o                         
   0   2   4        360.61        481.56        37.01 o                         
   1   2   4      11726.96      11705.34       342.98 o                         
   2   2   4      34188.21      34790.68       756.26 o                         
   3   2   4       2139.33       2132.12        67.94 o                         
   4   2   4       3907.42       3608.92        86.80 o                         
   5   2   4       5479.47       5622.77       138.35 o                         
   6   2   4       4213.05       4264.41       109.97 o                         
   7   2   4       2269.73       2255.34        48.55 o                         
   8   2   4       5376.17       5402.52        89.83 o                         
   9   2   4       6631.07       6379.94       122.51 o                         
  10   2   4       4353.49       4355.62        92.74 o                         
  11   2   4       1627.94       1416.94        82.40 o                         
  12   2   4        832.31        881.91        83.47 o                         
  13   2   4       2246.97       2264.19       121.83 o                         
  14   2   4       5898.00       6311.17       280.96 o                         
  15   2   4        260.31        301.07       111.58 o                         
  16   2   4       1359.00       1374.30       147.48 o                         
  17   2   4        572.98        248.95       125.68 o                         
  18   2   4         31.35        109.86       129.22 o                         
  19   2   4        337.40        376.50       290.33 o                         
 -18   3   4        916.99        941.97       271.92 o                         
 -17   3   4        292.13        211.21       135.60 o                         
 -16   3   4       1634.51       1860.45       191.51 o                         
 -15   3   4        255.42         88.30       123.83 o                         
 -14   3   4       1038.65       1014.96       130.37 o                         
 -13   3   4       1533.17       1694.54        82.19 o                         
 -12   3   4       3521.25       3507.05       139.18 o                         
 -11   3   4        538.14        566.34        37.41 o                         
 -10   3   4        265.78        229.83        32.73 o                         
  -9   3   4       4524.80       4549.76       179.51 o                         
  -8   3   4       4005.58       3886.41       124.78 o                         
  -7   3   4      11338.45      10887.91       215.11 o                         
  -6   3   4      27817.26      28166.85       786.21 o                         
  -5   3   4       5703.10       5273.37       130.73 o                         
  -4   3   4        387.86        324.78        26.67 o                         
  -3   3   4      13371.19      13321.52       339.71 o                         
  -2   3   4       2836.21       2517.20        70.29 o                         
  -1   3   4       5177.27       5173.07       179.81 o                         
   0   3   4       6973.24       7516.02       197.18 o                         
   1   3   4       5242.46       5213.48       125.80 o                         
   2   3   4       2951.90       2561.26        57.56 o                         
   3   3   4      13326.50      13488.77       269.64 o                         
   4   3   4        375.91        292.25        19.88 o                         
   5   3   4       5870.07       5595.34       104.93 o                         
   6   3   4      27888.42      27844.32       437.32 o                         
   7   3   4      11292.80      10813.45       222.49 o                         
   8   3   4       4064.87       3904.21        98.32 o                         
   9   3   4       4432.55       4431.67       117.46 o                         
  10   3   4        315.86        284.59        25.12 o                         
  11   3   4        546.31        566.07        42.39 o                         
  12   3   4       3441.00       3363.19       114.12 o                         
  13   3   4       1494.49       1834.18       210.06 o                         
  14   3   4        995.57        807.48       106.75 o                         
  15   3   4        272.53        307.37        95.62 o                         
  16   3   4       1665.10       1967.02       195.79 o                         
  17   3   4        306.51        -46.19       100.81 o                         
  18   3   4        914.22       1118.74       199.97 o                         
  19   3   4        131.21        472.26       145.34 o                         
 -18   4   4          1.86         90.29       119.17 o                         
 -17   4   4        372.71        324.02       130.30 o                         
 -16   4   4        374.18        -39.34       141.73 o                         
 -15   4   4       4120.81       4407.64       307.71 o                         
 -14   4   4        380.40        394.71        57.98 o                         
 -13   4   4       1206.46       1188.00        64.90 o                         
 -12   4   4         90.68        193.60        40.48 o                         
 -11   4   4       4470.53       4283.60       168.31 o                         
 -10   4   4       7055.73       6860.32       214.69 o                         
  -9   4   4        154.53        187.70        25.54 o                         
  -8   4   4       2066.85       2113.62        91.71 o                         
  -7   4   4        809.60        915.58        50.18 o                         
  -6   4   4       4374.15       4315.18       151.76 o                         
  -5   4   4       2838.94       2519.57       130.22 o                         
  -4   4   4       7537.75       7464.95       257.23 o                         
  -3   4   4      16912.79      15923.21       494.74 o                         
  -2   4   4       1392.15       1256.01        42.24 o                         
  -1   4   4      24656.56      23540.07       577.09 o                         
   0   4   4       1894.41       1569.81        77.37 o                         
   1   4   4      23676.66      22351.67       582.62 o                         
   2   4   4       1439.71       1297.80        34.45 o                         
   3   4   4      16863.46      15786.77       306.13 o                         
   4   4   4       7775.47       7690.24       149.64 o                         
   5   4   4       2856.92       2526.85        57.41 o                         
   6   4   4       4347.76       4237.79       107.54 o                         
   7   4   4        814.52        837.78        54.36 o                         
   8   4   4       2105.99       2138.10        55.95 o                         
   9   4   4        153.70        154.62        22.02 o                         
  10   4   4       6941.68       7082.91       123.92 o                         
  11   4   4       4630.41       4718.46       121.42 o                         
  12   4   4         85.95         68.73        43.15 o                         
  13   4   4       1357.74       1388.34       143.82 o                         
  14   4   4        365.84        242.29       103.91 o                         
  15   4   4       4151.17       4540.73       245.54 o                         
  16   4   4        367.13        332.99        94.68 o                         
  17   4   4        373.76        409.43       152.57 o                         
  18   4   4          1.64         19.97        97.24 o                         
  19   4   4         94.89        -46.62       147.27 o                         
 -18   5   4       1673.27       1655.84       348.40 o                         
 -17   5   4        168.63        197.93       189.81 o                         
 -16   5   4       2233.49       2125.38       332.17 o                         
 -15   5   4        156.78        148.25        68.37 o                         
 -14   5   4        652.01        562.75        76.48 o                         
 -13   5   4       1211.19       1181.78       136.11 o                         
 -12   5   4         20.59        -33.53        36.89 o                         
 -11   5   4       1368.68       1340.65       142.34 o                         
 -10   5   4        713.01        691.87        60.02 o                         
  -9   5   4        124.98        109.30        26.66 o                         
  -8   5   4       2954.16       2789.59       142.89 o                         
  -7   5   4        343.48        409.59        30.09 o                         
  -6   5   4       3188.72       3051.24       118.02 o                         
  -5   5   4       1902.38       1918.56        62.26 o                         
  -4   5   4       2213.92       2135.71        66.00 o                         
  -3   5   4       3853.72       3725.17       108.43 o                         
  -2   5   4       2447.61       2132.02        88.39 o                         
  -1   5   4        450.97        432.34        32.94 o                         
   0   5   4          0.20         22.63        22.79 o                         
   1   5   4        490.88        484.63        34.06 o                         
   2   5   4       2601.28       2411.18        82.36 o                         
   3   5   4       3710.23       3584.70        84.00 o                         
   4   5   4       2521.69       2588.03        64.47 o                         
   5   5   4       1986.35       1931.89        47.77 o                         
   6   5   4       3086.00       2888.04        61.42 o                         
   7   5   4        388.68        342.75        24.57 o                         
   8   5   4       2832.86       2829.19        66.31 o                         
   9   5   4        147.38         71.75        20.88 o                         
  10   5   4        701.06        678.83        35.78 o                         
  11   5   4       1428.86       1533.04        52.94 o                         
  12   5   4         24.02         31.47        16.64 o                         
  13   5   4       1174.61       1084.64       103.22 o                         
  14   5   4        678.59        533.81        57.16 o                         
  15   5   4        149.91         72.48        85.23 o                         
  16   5   4       2206.36       2314.78       189.22 o                         
  17   5   4        168.92         75.08        95.94 o                         
  18   5   4       1675.48       1510.37       191.66 o                         
  19   5   4         85.11        278.93       165.82 o                         
 -18   6   4         76.76       -174.83       174.83 o                         
 -17   6   4        214.94        261.61       174.20 o                         
 -16   6   4       1755.65       1479.77       316.56 o                         
 -15   6   4       3381.98       3778.09       241.12 o                         
 -14   6   4       1186.20       1117.94        89.40 o                         
 -13   6   4        790.19        743.17        92.41 o                         
 -12   6   4       2543.91       2423.38       128.36 o                         
 -11   6   4       1763.91       2079.05        96.94 o                         
 -10   6   4       5803.30       6122.66       214.16 o                         
  -9   6   4       6764.51       7084.61       206.56 o                         
  -8   6   4       2282.14       2289.43        80.75 o                         
  -7   6   4       7358.91       7818.27       196.87 o                         
  -6   6   4        629.25        682.93        35.16 o                         
  -5   6   4       1295.50       1135.88        43.56 o                         
  -4   6   4       9209.19       9292.51       246.70 o                         
  -3   6   4      16841.76      16322.36       320.97 o                         
  -2   6   4       7875.51       7445.73       131.41 o                         
  -1   6   4      16866.34      17836.09       364.64 o                         
   0   6   4       3821.89       3547.36        95.67 o                         
   1   6   4      17187.53      17288.18       416.72 o                         
   2   6   4       7650.17       7277.69       148.20 o                         
   3   6   4      16494.40      16250.99       337.45 o                         
   4   6   4       9161.19       8881.71       251.44 o                         
   5   6   4       1364.63       1274.59        39.88 o                         
   6   6   4        581.54        521.05        28.69 o                         
   7   6   4       7482.64       7825.62       140.47 o                         
   8   6   4       2419.72       2334.99        60.35 o                         
   9   6   4       6700.84       6978.83       133.14 o                         
  10   6   4       5925.06       6336.44       135.40 o                         
  11   6   4       1707.34       1808.62        61.10 o                         
  12   6   4       2562.22       2535.03        86.33 o                         
  13   6   4        673.18        618.08       127.42 o                         
  14   6   4       1217.69       1232.41        91.71 o                         
  15   6   4       3346.13       3551.97       222.36 o                         
  16   6   4       1773.60       1899.81       167.55 o                         
  17   6   4        201.72        163.17       103.51 o                         
  18   6   4         78.38        117.43       126.26 o                         
  19   6   4        139.54        240.38       131.57 o                         
 -17   7   4        761.32        571.30       222.28 o                         
 -16   7   4        591.90        507.62       206.04 o                         
 -15   7   4       1077.05       1231.33       255.99 o                         
 -14   7   4        375.76        457.31        89.60 o                         
 -13   7   4         32.03        -30.27        53.61 o                         
 -12   7   4       1288.33       1263.13        63.33 o                         
 -11   7   4       2255.49       2485.82       111.78 o                         
 -10   7   4       1186.98       1319.27        95.21 o                         
  -9   7   4       2042.37       2150.89        83.94 o                         
  -8   7   4        323.47        347.55        54.40 o                         
  -7   7   4      13116.33      13543.15       254.01 o                         
  -6   7   4       3411.36       3335.84        83.71 o                         
  -5   7   4      19495.75      19403.04       440.35 o                         
  -4   7   4        443.68        464.44        55.83 o                         
  -3   7   4       5866.83       5863.40       120.15 o                         
  -2   7   4       1198.82       1126.94        38.45 o                         
  -1   7   4       3112.72       2892.24        71.27 o                         
   0   7   4       8410.79       8717.48       171.33 o                         
   1   7   4       3148.79       2949.33        74.66 o                         
   2   7   4       1238.56       1217.12        44.20 o                         
   3   7   4       5819.41       5576.76       121.03 o                         
   4   7   4        388.74        413.64        31.60 o                         
   5   7   4      19100.30      18698.66       385.41 o                         
   6   7   4       3476.98       3270.74        85.70 o                         
   7   7   4      13075.21      13478.80       232.73 o                         
   8   7   4        314.20        270.30        33.93 o                         
   9   7   4       2087.44       2161.50        67.31 o                         
  10   7   4       1248.68       1223.11        56.85 o                         
  11   7   4       2282.13       2486.65       115.74 o                         
  12   7   4       1292.13       1281.37        55.05 o                         
  13   7   4         32.65         78.88        40.41 o                         
  14   7   4        393.18        323.31        67.38 o                         
  15   7   4       1022.69        876.23       115.37 o                         
  16   7   4        595.11        513.37       100.92 o                         
  17   7   4        765.16        714.26       162.91 o                         
  18   7   4        202.94       -172.02       172.02 o                         
 -17   8   4         58.40       -158.59       270.35 o                         
 -16   8   4       1141.75        658.72       214.16 o                         
 -15   8   4        282.66        308.44       120.50 o                         
 -14   8   4       3004.48       2928.40       194.25 o                         
 -13   8   4         51.01        -35.40        82.90 o                         
 -12   8   4       3393.36       3906.46       169.05 o                         
 -11   8   4       1575.37       1510.93        73.44 o                         
 -10   8   4       1165.79       1168.33        65.10 o                         
  -9   8   4         65.88         79.96        40.60 o                         
  -8   8   4       4591.21       4898.85       120.39 o                         
  -7   8   4        297.83        269.80        43.09 o                         
  -6   8   4       6216.07       6238.33       165.97 o                         
  -5   8   4       3454.14       3528.04       152.27 o                         
  -4   8   4      14380.88      13981.46       237.92 o                         
  -3   8   4       1355.21       1546.14        44.53 o                         
  -2   8   4       8916.17       8518.69       226.80 o                         
  -1   8   4       1829.62       1790.18        74.43 o                         
   0   8   4      40908.44      41853.10       767.73 o                         
   1   8   4       1814.21       1735.74        56.07 o                         
   2   8   4       9208.75       8758.02       178.84 o                         
   3   8   4       1424.49       1596.62        72.86 o                         
   4   8   4      14093.80      13591.59       333.12 o                         
   5   8   4       3323.02       3274.54        97.62 o                         
   6   8   4       6232.27       6229.56       136.70 o                         
   7   8   4        309.49        301.98        36.84 o                         
   8   8   4       4623.80       4903.14       122.35 o                         
   9   8   4         67.76         68.24        30.80 o                         
  10   8   4       1029.32        999.81        46.68 o                         
  11   8   4       1547.10       1558.32        64.05 o                         
  12   8   4       3283.69       3508.36       133.09 o                         
  13   8   4         45.30         20.28        31.55 o                         
  14   8   4       2949.26       3235.50       116.11 o                         
  15   8   4        273.46        215.54        89.66 o                         
  16   8   4       1140.42        953.96       144.09 o                         
  17   8   4         53.57         87.55       104.37 o                         
  18   8   4         37.98         83.39       115.43 o                         
 -17   9   4       1140.52       1057.69       318.43 o                         
 -16   9   4         49.25         87.41       174.83 o                         
 -15   9   4        812.57        945.93       135.49 o                         
 -14   9   4         51.57         37.46        89.91 o                         
 -13   9   4        434.24        401.89        61.13 o                         
 -12   9   4         85.70         92.66        41.85 o                         
 -11   9   4        365.23        371.31        50.66 o                         
 -10   9   4        666.31        647.43        56.92 o                         
  -9   9   4       3485.79       3591.39       136.25 o                         
  -8   9   4       2321.09       2483.66        83.24 o                         
  -7   9   4      12640.96      12720.45       244.78 o                         
  -6   9   4        462.12        393.27        31.56 o                         
  -5   9   4       3975.15       4024.36       101.65 o                         
  -4   9   4       5709.59       5966.99       136.80 o                         
  -3   9   4       2442.73       2284.67        61.35 o                         
  -2   9   4       7475.16       7940.49       188.39 o                         
  -1   9   4        553.41        444.21        46.35 o                         
   0   9   4        920.73        758.64        53.07 o                         
   1   9   4        527.65        535.08        30.21 o                         
   2   9   4       7597.32       7677.72       161.69 o                         
   3   9   4       2455.96       2445.60        74.62 o                         
   4   9   4       5571.27       5733.94       133.66 o                         
   5   9   4       4006.50       4005.33       108.48 o                         
   6   9   4        424.49        374.50        38.84 o                         
   7   9   4      12972.06      13515.95       248.11 o                         
   8   9   4       2356.74       2433.88        87.71 o                         
   9   9   4       3542.52       3566.51       102.26 o                         
  10   9   4        652.43        510.93        42.92 o                         
  11   9   4        364.79        272.36        35.69 o                         
  12   9   4         71.24         41.31        42.99 o                         
  13   9   4        429.03        361.54        46.64 o                         
  14   9   4         47.02         91.10       111.29 o                         
  15   9   4        768.21        551.50       136.85 o                         
  16   9   4         47.60        220.41       151.89 o                         
  17   9   4       1131.86       1314.19       203.45 o                         
  18   9   4        102.07        375.25       223.53 o                         
 -15  10   4       1341.06       1620.26       210.41 o                         
 -14  10   4       1169.37       1284.34       194.18 o                         
 -13  10   4       2115.02       2578.95       174.54 o                         
 -12  10   4       1035.24       1133.73        94.63 o                         
 -11  10   4       1440.47       1677.03        97.25 o                         
 -10  10   4       1000.02       1147.47        70.33 o                         
  -9  10   4       1209.49       1185.26        70.23 o                         
  -8  10   4       5857.00       6120.05       155.21 o                         
  -7  10   4       2629.36       2406.74        80.17 o                         
  -6  10   4        191.81        138.92        31.13 o                         
  -5  10   4        229.95        221.53        33.68 o                         
  -4  10   4        548.41        491.56        32.18 o                         
  -3  10   4        387.78        336.81        28.45 o                         
  -2  10   4       1282.68       1395.29        75.72 o                         
  -1  10   4        203.39        138.17        43.90 o                         
   0  10   4       6382.05       6487.55       178.45 o                         
   1  10   4        167.61         68.06        50.47 o                         
   2  10   4       1331.78       1386.05        58.46 o                         
   3  10   4        411.47        329.12        38.20 o                         
   4  10   4        582.14        587.89        44.11 o                         
   5  10   4        228.76        151.34        35.56 o                         
   6  10   4        187.19        165.09        35.37 o                         
   7  10   4       2597.59       2434.75        89.14 o                         
   8  10   4       5887.04       6151.42       161.86 o                         
   9  10   4       1121.54       1142.42        62.16 o                         
  10  10   4       1060.07       1017.92        57.54 o                         
  11  10   4       1349.28       1362.12        81.75 o                         
  12  10   4       1091.88       1083.64        82.87 o                         
  13  10   4       2034.69       2156.90       110.79 o                         
  14  10   4       1204.59       1137.94       180.44 o                         
  15  10   4       1314.31       1287.74       174.24 o                         
  16  10   4        528.28        453.92       225.09 o                         
  17  10   4         69.44        342.45       177.01 o                         
 -15  11   4         55.75        -29.97       119.88 o                         
 -14  11   4        116.82          7.49       126.75 o                         
 -13  11   4        636.79        909.43       117.97 o                         
 -12  11   4        400.73        409.07        56.65 o                         
 -11  11   4         60.53         -4.47        49.93 o                         
 -10  11   4        363.31        332.08        41.67 o                         
  -9  11   4       2765.48       2933.57       104.75 o                         
  -8  11   4       1700.21       1850.40        79.39 o                         
  -7  11   4       2145.69       1986.98        98.93 o                         
  -6  11   4       4839.77       4892.84       131.16 o                         
  -5  11   4       8416.09       9005.37       233.11 o                         
  -4  11   4       6638.11       6550.87       147.52 o                         
  -3  11   4       2447.21       2313.58        67.45 o                         
  -2  11   4        682.58        662.60        69.66 o                         
  -1  11   4        665.14        783.77        64.23 o                         
   0  11   4         17.16        -29.44        43.38 o                         
   1  11   4        675.44        691.47        68.68 o                         
   2  11   4        732.24        706.80        48.95 o                         
   3  11   4       2584.46       2454.52        81.75 o                         
   4  11   4       6650.49       6521.24       161.51 o                         
   5  11   4       8431.12       8828.73       211.63 o                         
   6  11   4       5054.60       5249.06       145.48 o                         
   7  11   4       2118.52       2195.77        80.93 o                         
   8  11   4       1793.73       1816.93        79.68 o                         
   9  11   4       2702.21       2792.85       105.22 o                         
  10  11   4        290.45        258.37        39.06 o                         
  11  11   4         46.77         26.05        37.93 o                         
  12  11   4        395.45        338.55        54.33 o                         
  13  11   4        616.37        784.31       156.72 o                         
  14  11   4        122.09        301.94       144.48 o                         
  15  11   4         52.19        -95.61       129.34 o                         
  16  11   4        129.64         43.53       127.81 o                         
  17  11   4        512.06        153.42       172.41 o                         
 -15  12   4        756.72        952.17       209.79 o                         
 -14  12   4        433.28        441.43       134.87 o                         
 -13  12   4       1749.05       1908.54       186.39 o                         
 -12  12   4       1257.52       1264.42       104.31 o                         
 -11  12   4       2558.01       3049.31       167.98 o                         
 -10  12   4       1450.95       1280.27        85.99 o                         
  -9  12   4       1062.92       1254.02        99.88 o                         
  -8  12   4         21.28         50.75        37.45 o                         
  -7  12   4        414.28        353.46        52.45 o                         
  -6  12   4       2505.75       2609.93        88.40 o                         
  -5  12   4         58.19         -0.96        29.69 o                         
  -4  12   4       2050.50       1959.37        67.96 o                         
  -3  12   4       4148.49       4096.09       124.88 o                         
  -2  12   4       1109.72        941.88        90.03 o                         
  -1  12   4       3240.97       3306.11       174.64 o                         
   0  12   4       1459.39       1348.93        81.55 o                         
   1  12   4       3361.13       3319.08       144.91 o                         
   2  12   4       1162.31       1275.91        83.63 o                         
   3  12   4       3947.98       3937.48       113.30 o                         
   4  12   4       2033.52       2023.98        80.35 o                         
   5  12   4         79.41         28.20        39.39 o                         
   6  12   4       2514.52       2682.33       102.62 o                         
   7  12   4        389.91        361.66        57.64 o                         
   8  12   4         24.50         -3.49        36.05 o                         
   9  12   4       1100.46       1258.34        69.83 o                         
  10  12   4       1478.25       1392.41        95.21 o                         
  11  12   4       2716.93       2968.48       105.71 o                         
  12  12   4       1302.01       1395.75        90.47 o                         
  13  12   4       1762.74       2067.12       231.56 o                         
  14  12   4        420.20        249.74       136.41 o                         
  15  12   4        768.79        772.38       181.28 o                         
  16  12   4        210.54         23.93       136.52 o                         
 -15  13   4          1.31       -164.84       164.84 o                         
 -14  13   4        491.69        239.76       164.84 o                         
 -13  13   4        213.34        286.57       128.00 o                         
 -12  13   4        463.44        322.80        88.86 o                         
 -11  13   4        191.27        183.44        83.62 o                         
 -10  13   4        138.22        171.66        53.84 o                         
  -9  13   4        456.34        403.10        56.97 o                         
  -8  13   4       1598.41       1613.03       125.27 o                         
  -7  13   4        508.81        482.21        53.89 o                         
  -6  13   4       5599.07       5635.09       150.19 o                         
  -5  13   4         32.26         86.42        33.58 o                         
  -4  13   4       1164.63       1133.88        57.75 o                         
  -3  13   4        351.71        385.79        61.51 o                         
  -2  13   4        725.18        671.39        95.04 o                         
  -1  13   4       3384.56       3454.71       152.67 o                         
   0  13   4          2.40        -12.03        45.15 o                         
   1  13   4       3471.56       3770.06       202.41 o                         
   2  13   4        782.98        708.53        58.59 o                         
   3  13   4        322.04        316.77        42.22 o                         
   4  13   4       1181.29       1268.81        74.49 o                         
   5  13   4         26.19         46.55        44.34 o                         
   6  13   4       5497.07       5833.72       179.88 o                         
   7  13   4        532.98        460.73        53.88 o                         
   8  13   4       1678.91       1640.29       163.77 o                         
   9  13   4        431.79        453.46        63.65 o                         
  10  13   4        149.91        141.87        51.03 o                         
  11  13   4        187.28        203.02        57.89 o                         
  12  13   4        449.47        445.33        93.37 o                         
  13  13   4        218.75        342.50        72.65 o                         
  14  13   4        468.23        472.98       102.79 o                         
  15  13   4          1.66         46.90       127.61 o                         
  16  13   4        704.66        414.14       162.29 o                         
 -15  14   4        625.73        713.66       172.95 o                         
 -14  14   4        167.69        -29.97       157.34 o                         
 -13  14   4       1254.00       1424.35       160.41 o                         
 -12  14   4        506.36        418.08        92.72 o                         
 -11  14   4        746.58        861.15        99.21 o                         
 -10  14   4       2907.08       2982.92       159.67 o                         
  -9  14   4       1654.02       1531.31        91.08 o                         
  -8  14   4        928.90        782.39        83.11 o                         
  -7  14   4        173.77        128.91        42.81 o                         
  -6  14   4        503.92        501.77        51.62 o                         
  -5  14   4         89.86         24.54        41.62 o                         
  -4  14   4       1481.68       1336.23        75.25 o                         
  -3  14   4       2475.01       2655.92       132.91 o                         
  -2  14   4        996.33        869.82        83.43 o                         
  -1  14   4       1783.48       1881.57       128.42 o                         
   0  14   4        246.15        338.80        62.52 o                         
   1  14   4       1761.73       1968.88       138.34 o                         
   2  14   4        917.41        771.48        59.74 o                         
   3  14   4       2388.18       2512.56       108.82 o                         
   4  14   4       1520.71       1551.32        85.53 o                         
   5  14   4         71.95         -7.56        43.26 o                         
   6  14   4        478.05        407.94        58.09 o                         
   7  14   4        157.68        139.29        74.93 o                         
   8  14   4        982.87        920.27        80.56 o                         
   9  14   4       1671.25       1788.32       125.75 o                         
  10  14   4       2927.17       2882.35       211.81 o                         
  11  14   4        782.14        846.48       103.17 o                         
  12  14   4        519.30        574.16        86.77 o                         
  13  14   4       1223.93       1363.26       138.11 o                         
  14  14   4        174.66        124.71        90.58 o                         
  15  14   4        622.08        554.79       210.10 o                         
 -14  15   4        326.36        217.91       165.46 o                         
 -13  15   4        155.49         38.52        89.15 o                         
 -12  15   4         60.80        -27.83        98.13 o                         
 -11  15   4        908.21        849.46       103.24 o                         
 -10  15   4        212.03        311.39        74.32 o                         
  -9  15   4       1021.11        899.63        84.71 o                         
  -8  15   4        581.06        558.77        66.88 o                         
  -7  15   4        879.70       1013.23        67.66 o                         
  -6  15   4        272.31        371.09        47.76 o                         
  -5  15   4       3251.76       3381.17       125.21 o                         
  -4  15   4         21.14         -3.96        31.43 o                         
  -3  15   4       2102.11       2085.55       138.64 o                         
  -2  15   4        116.21        132.38        58.05 o                         
  -1  15   4        187.20        158.29        71.38 o                         
   0  15   4       2134.11       2134.03       112.83 o                         
   1  15   4        172.09        209.03        61.55 o                         
   2  15   4        120.62        101.46        41.79 o                         
   3  15   4       2055.20       2120.73       111.06 o                         
   4  15   4         25.03         43.72        50.54 o                         
   5  15   4       3273.94       3256.17       151.36 o                         
   6  15   4        270.05        311.46        64.67 o                         
   7  15   4        872.16        913.23        75.33 o                         
   8  15   4        600.57        495.03        73.53 o                         
   9  15   4       1038.93        955.05       134.71 o                         
  10  15   4        224.01        217.60       108.89 o                         
  11  15   4        914.11        962.15       114.94 o                         
  12  15   4         55.68         55.54        75.92 o                         
  13  15   4        157.53        182.25       124.52 o                         
  14  15   4        315.71        298.51       115.12 o                         
  15  15   4         63.87       -155.47       171.08 o                         
 -14  16   4        782.22       1341.16       286.59 o                         
 -13  16   4        504.37        761.74       211.04 o                         
 -12  16   4        837.29        878.14       256.93 o                         
 -11  16   4        274.04        138.81        82.46 o                         
 -10  16   4       1034.98       1078.69       114.86 o                         
  -9  16   4       1685.20       1588.14       128.32 o                         
  -8  16   4        295.70        242.86        86.69 o                         
  -7  16   4       2512.92       2570.57       138.88 o                         
  -6  16   4        120.06        161.26        47.36 o                         
  -5  16   4        683.97        770.62        66.70 o                         
  -4  16   4       2807.84       3004.31       171.88 o                         
  -3  16   4       1615.92       1439.56       142.26 o                         
  -2  16   4       5100.23       5599.01       784.53 o                         
  -1  16   4        836.73        653.89       126.27 o                         
   0  16   4       3403.91       3502.33       230.11 o                         
   1  16   4        831.57        782.16       142.82 o                         
   2  16   4       5057.24       5256.42       210.24 o                         
   3  16   4       1599.90       1665.18       109.96 o                         
   4  16   4       2734.51       3025.51       165.06 o                         
   5  16   4        691.81        759.96        94.17 o                         
   6  16   4        124.18         84.46        58.38 o                         
   7  16   4       2492.79       2614.35       157.37 o                         
   8  16   4        325.69        407.56        94.74 o                         
   9  16   4       1703.08       1710.32       186.11 o                         
  10  16   4       1081.60       1323.44       213.54 o                         
  11  16   4        275.35        180.83        71.72 o                         
  12  16   4        843.41        777.74       101.07 o                         
  13  16   4        496.82        636.22       110.95 o                         
  14  16   4        781.19        743.98       275.58 o                         
 -13  17   4         19.03        128.62       211.66 o                         
 -12  17   4         53.63         38.09       136.11 o                         
 -11  17   4        290.09         79.04       108.13 o                         
 -10  17   4        328.75        347.67        98.28 o                         
  -9  17   4        266.16         90.03        72.46 o                         
  -8  17   4         41.31          0.46        68.35 o                         
  -7  17   4       1355.71       1657.17       124.77 o                         
  -6  17   4        675.94        809.57        78.59 o                         
  -5  17   4       2677.88       2768.69       212.78 o                         
  -4  17   4        102.51         46.54        83.90 o                         
  -3  17   4       3544.70       3312.03       138.42 o                         
  -2  17   4        132.64        -49.30        98.95 o                         
  -1  17   4        772.18        744.04       171.39 o                         
   0  17   4        578.88        620.20       186.38 o                         
   1  17   4        782.78        860.00       110.14 o                         
   2  17   4        133.15        112.84        56.37 o                         
   3  17   4       3574.00       3644.66       192.82 o                         
   4  17   4         92.97         75.29       112.23 o                         
   5  17   4       2676.87       2731.26       239.35 o                         
   6  17   4        681.15        825.73       107.51 o                         
   7  17   4       1325.97       1126.73       116.26 o                         
   8  17   4         35.27       -124.56       124.56 o                         
   9  17   4        276.32        183.77       102.69 o                         
  10  17   4        352.12        387.31       125.10 o                         
  11  17   4        280.20        329.50       165.15 o                         
  12  17   4         55.29        -16.61        88.45 o                         
  13  17   4         19.25       -116.90       116.90 o                         
 -12  18   4        887.95        674.95       204.80 o                         
 -11  18   4        689.13        662.88       233.83 o                         
 -10  18   4        216.45         69.58       124.86 o                         
  -9  18   4        356.59        419.45       134.94 o                         
  -8  18   4       1709.58       1717.37       211.98 o                         
  -7  18   4        385.62        519.79        83.06 o                         
  -6  18   4       1630.13       1685.15       124.73 o                         
  -5  18   4        213.21        191.16        58.06 o                         
  -4  18   4       1911.39       1871.53       134.28 o                         
  -3  18   4        335.41        376.73        58.37 o                         
  -2  18   4       1164.72       1260.95       159.16 o                         
  -1  18   4       1839.64       1820.17       203.45 o                         
   0  18   4       1709.08       1842.20       184.05 o                         
   1  18   4       1843.01       1796.04       123.44 o                         
   2  18   4       1238.70       1489.20       213.55 o                         
   3  18   4        332.94        213.10        73.64 o                         
   4  18   4       1863.99       1975.26       191.69 o                         
   5  18   4        214.61        335.56       158.28 o                         
   6  18   4       1602.94       1904.43       326.55 o                         
   7  18   4        393.54        328.80       311.25 o                         
   8  18   4       1681.36       1636.12       190.46 o                         
   9  18   4        335.86        205.67       116.71 o                         
  10  18   4        210.25        143.06       107.20 o                         
  11  18   4        686.49        832.93       145.10 o                         
  12  18   4        867.03        577.16       121.81 o                         
 -11  19   4        213.28        125.00       165.90 o                         
 -10  19   4        486.89        464.51       141.55 o                         
  -9  19   4        791.95        930.11       171.61 o                         
  -8  19   4        670.99        851.78       211.04 o                         
  -7  19   4        654.90        513.93       150.59 o                         
  -6  19   4        377.42        308.09       165.15 o                         
  -5  19   4        832.23        733.93       144.42 o                         
  -4  19   4       1212.54       1300.17       196.35 o                         
  -3  19   4        141.21        175.63       151.72 o                         
  -2  19   4        561.95        895.64       211.04 o                         
  -1  19   4        105.95        120.48       104.41 o                         
   0  19   4          5.26        132.06       109.93 o                         
   1  19   4        100.75        146.03        97.20 o                         
   2  19   4        554.53        627.09       158.15 o                         
   3  19   4        151.60         82.30       108.25 o                         
   4  19   4       1185.35       1170.96       172.83 o                         
   5  19   4        811.95        546.63       152.18 o                         
   6  19   4        346.15        200.74       179.51 o                         
   7  19   4        670.50        656.99       159.13 o                         
   8  19   4        678.87        458.25       269.42 o                         
   9  19   4        797.99        549.88       164.82 o                         
  10  19   4        466.83        490.24       133.11 o                         
  11  19   4        205.76         95.61       110.41 o                         
  -9  20   4         85.48         22.70       220.09 o                         
  -8  20   4        516.36        759.76       171.84 o                         
  -7  20   4        202.82         46.08       127.47 o                         
  -6  20   4         33.54         62.32       122.23 o                         
  -5  20   4        470.37        395.69       143.20 o                         
  -4  20   4        305.17        168.76       119.14 o                         
  -3  20   4        586.81        866.13       169.17 o                         
  -2  20   4         23.18         26.40       103.98 o                         
  -1  20   4        664.51        728.39       143.78 o                         
   0  20   4         80.91        -17.74       127.98 o                         
   1  20   4        655.27        468.28       138.92 o                         
   2  20   4         23.22       -128.53       128.53 o                         
   3  20   4        616.29        947.23       243.51 o                         
   4  20   4        299.87        151.34       188.87 o                         
   5  20   4        478.51        160.69       125.50 o                         
   6  20   4         39.40         66.49       174.96 o                         
   7  20   4        195.54        181.89       215.72 o                         
   8  20   4        525.51        631.21       296.27 o                         
   9  20   4         83.46        210.11       234.77 o                         
  -8  21   4        510.08        567.68       153.60 o                         
  -7  21   4         83.51        164.16       184.12 o                         
  -6  21   4        776.10        963.96       185.81 o                         
  -5  21   4        193.73       -146.73       146.73 o                         
  -4  21   4       1252.00       1445.73       219.20 o                         
  -3  21   4         94.88         41.17       151.41 o                         
  -2  21   4        178.88        252.86       173.01 o                         
  -1  21   4        128.57         15.98       115.66 o                         
   0  21   4         50.36         95.91       126.13 o                         
   1  21   4        125.08         46.46       186.69 o                         
   2  21   4        201.35        535.38       158.41 o                         
   3  21   4         90.29        -35.00       120.74 o                         
   4  21   4       1246.08       1397.02       220.91 o                         
   5  21   4        204.64         43.88       145.04 o                         
   6  21   4        817.37       1303.34       216.34 o                         
   7  21   4         81.12         81.27       182.75 o                         
   8  21   4        551.07        607.00       176.64 o                         
  -5  22   4         48.73         75.10       161.59 o                         
  -4  22   4        104.06        396.59       158.68 o                         
  -3  22   4        488.24        226.11       202.88 o                         
  -2  22   4        202.61        461.48       186.40 o                         
  -1  22   4        210.39         20.28       191.55 o                         
   0  22   4        429.88        404.48       208.83 o                         
   1  22   4        180.43       -206.09       206.09 o                         
   2  22   4        212.33        186.33       171.92 o                         
   3  22   4        488.01        381.00       173.95 o                         
   4  22   4        110.22        268.24       153.34 o                         
   5  22   4         42.07         68.71       152.54 o                         
   1   0   5        973.21        885.95        53.34 o                         
   2   0   5       4912.86       4487.02       160.49 o                         
   3   0   5      11424.68      11103.26       274.18 o                         
   4   0   5       2032.98       1930.91        58.84 o                         
   5   0   5          0.02         59.96        21.01 o                         
   6   0   5      38313.06      39033.16       744.72 o                         
   7   0   5       3487.69       3322.34       107.88 o                         
   8   0   5       4871.44       4742.24       145.26 o                         
   9   0   5        612.49        573.19        34.96 o                         
  10   0   5       3135.01       3080.33        77.90 o                         
  11   0   5       9390.62       9487.16       193.93 o                         
  12   0   5        979.48        948.49        49.20 o                         
  13   0   5        210.72        210.20        56.13 o                         
  14   0   5        134.06          8.69        91.40 o                         
  15   0   5         72.74        114.19        82.66 o                         
  16   0   5        770.50        455.42       137.54 o                         
  17   0   5        157.94         13.92        98.31 o                         
  18   0   5       1302.84       1228.85       190.92 o                         
  19   0   5          1.08        -71.18       189.19 o                         
 -19   1   5        171.92        212.91       189.19 o                         
 -18   1   5         83.59        154.63       150.38 o                         
 -17   1   5        303.89        320.98       193.24 o                         
 -16   1   5        155.21         65.68        74.56 o                         
 -15   1   5       2360.49       2195.32       162.38 o                         
 -14   1   5       2537.13       2651.68       167.86 o                         
 -13   1   5       2531.42       2341.04       138.22 o                         
 -12   1   5       1429.32       1438.41        69.76 o                         
 -11   1   5       2977.65       2894.86        79.95 o                         
 -10   1   5       1316.66       1327.05        44.85 o                         
  -9   1   5       8924.97       8377.95       263.24 o                         
  -8   1   5        689.66        631.97        34.43 o                         
  -7   1   5       4557.00       4204.35       136.57 o                         
  -6   1   5       9075.79       8710.71       287.41 o                         
  -5   1   5       8238.42       8017.61       216.95 o                         
  -4   1   5       1703.79       1429.50        71.69 o                         
  -3   1   5       5180.75       5489.04       190.24 o                         
  -2   1   5       4805.33       4870.77       135.03 o                         
  -1   1   5     104192.24     106470.26      2617.56 o                         
   0   1   5       3201.49       3163.94       126.28 o                         
   1   1   5     106194.45     109155.23      4750.88 o                         
   2   1   5       4774.63       5119.87       177.38 o                         
   3   1   5       5131.30       5475.59       134.58 o                         
   4   1   5       1706.12       1549.54        46.39 o                         
   5   1   5       8071.48       7960.08       181.26 o                         
   6   1   5       8921.08       8610.85       162.66 o                         
   7   1   5       4590.00       4355.71       103.58 o                         
   8   1   5        732.93        709.93        36.86 o                         
   9   1   5       9191.24       8586.21       157.26 o                         
  10   1   5       1299.42       1386.93        43.79 o                         
  11   1   5       3030.56       2981.52        95.60 o                         
  12   1   5       1316.26       1312.08       112.83 o                         
  13   1   5       2597.17       2461.25       130.37 o                         
  14   1   5       2483.63       2792.64       181.51 o                         
  15   1   5       2396.05       2281.66       221.97 o                         
  16   1   5        158.04        208.57       114.20 o                         
  17   1   5        301.83        342.98       160.95 o                         
  18   1   5         80.59        190.24       148.89 o                         
  19   1   5        174.31          0.00       275.35 o                         
 -18   2   5        808.62        753.30       165.34 o                         
 -17   2   5        778.16        749.68       148.82 o                         
 -16   2   5        834.19        849.37       150.94 o                         
 -15   2   5        239.89        247.03        83.70 o                         
 -14   2   5        202.55        143.73        68.19 o                         
 -13   2   5        371.35        297.97        38.04 o                         
 -12   2   5        433.51        418.12        36.78 o                         
 -11   2   5       1152.77       1052.86        42.41 o                         
 -10   2   5       2039.04       2030.10        77.64 o                         
  -9   2   5        588.52        615.69        39.94 o                         
  -8   2   5       3842.09       4105.05       139.71 o                         
  -7   2   5       3349.32       3247.25       119.32 o                         
  -6   2   5      11476.88      11324.16       452.77 o                         
  -5   2   5      37776.16      36653.89      1135.25 o                         
  -4   2   5       2635.44       2539.88        78.46 o                         
  -3   2   5      19792.20      19246.43       450.79 o                         
  -2   2   5       3890.39       4421.82       131.95 o                         
  -1   2   5      37364.50      36688.39       792.08 o                         
   0   2   5       8095.85       7022.41       227.40 o                         
   1   2   5      36568.00      36036.86       970.83 o                         
   2   2   5       3917.46       4420.57       128.97 o                         
   3   2   5      20285.04      20120.95       579.31 o                         
   4   2   5       2784.73       2678.16        83.38 o                         
   5   2   5      37477.75      36655.15       783.35 o                         
   6   2   5      11163.35      10787.61       254.09 o                         
   7   2   5       3735.85       3597.20        98.48 o                         
   8   2   5       3968.01       4192.86        75.63 o                         
   9   2   5        610.24        624.45        27.17 o                         
  10   2   5       1999.94       2151.11        60.07 o                         
  11   2   5       1145.17       1084.78        32.11 o                         
  12   2   5        425.47        487.49        62.99 o                         
  13   2   5        333.77        215.54        63.73 o                         
  14   2   5        186.14        172.19        75.67 o                         
  15   2   5        227.92        155.61       108.20 o                         
  16   2   5        883.92        528.39       110.80 o                         
  17   2   5        793.07        923.01       144.54 o                         
  18   2   5        814.04        633.56       230.42 o                         
  19   2   5        262.10         32.47       129.42 o                         
 -18   3   5         57.55        305.37       135.04 o                         
 -17   3   5        353.03        424.89       169.83 o                         
 -16   3   5        827.35        862.99       294.39 o                         
 -15   3   5       1654.00       1492.34       196.51 o                         
 -14   3   5        797.70        734.66        35.10 o                         
 -13   3   5       2455.64       2431.19        74.76 o                         
 -12   3   5       2408.37       2513.98       119.78 o                         
 -11   3   5       1726.67       1866.73       116.31 o                         
 -10   3   5       2665.40       2792.23       107.70 o                         
  -9   3   5        551.69        507.63        39.59 o                         
  -8   3   5       1819.42       1764.81        92.93 o                         
  -7   3   5       1988.51       1933.68        65.60 o                         
  -6   3   5       6220.07       6563.07       238.20 o                         
  -5   3   5       1870.99       1898.87        62.81 o                         
  -4   3   5      16964.11      16501.50       357.29 o                         
  -3   3   5        200.58        145.95        21.86 o                         
  -2   3   5       1462.21       1360.45        51.03 o                         
  -1   3   5       1449.66       1423.18        52.36 o                         
   0   3   5      27210.89      27991.40       633.72 o                         
   1   3   5       1344.27       1354.71        84.96 o                         
   2   3   5       1478.45       1304.97        48.13 o                         
   3   3   5        218.99        201.85        24.47 o                         
   4   3   5      16579.50      16399.47       262.42 o                         
   5   3   5       1675.92       1734.59        45.41 o                         
   6   3   5       6153.54       6658.56       118.27 o                         
   7   3   5       2111.86       2139.42        54.80 o                         
   8   3   5       1830.13       1866.35        77.73 o                         
   9   3   5        479.84        441.08        28.00 o                         
  10   3   5       2764.89       2862.80        75.91 o                         
  11   3   5       1627.99       1741.96        42.70 o                         
  12   3   5       2652.21       2780.55       121.52 o                         
  13   3   5       2490.98       2037.80       103.71 o                         
  14   3   5        743.03        457.53        98.79 o                         
  15   3   5       1636.71       1482.72       139.20 o                         
  16   3   5        861.91       1013.51       165.53 o                         
  17   3   5        342.64        320.32       136.44 o                         
  18   3   5         54.45       -132.94       190.28 o                         
  19   3   5        141.11        -80.87       153.44 o                         
 -18   4   5        361.12        166.71       206.04 o                         
 -17   4   5       2575.93       2390.11       395.85 o                         
 -16   4   5        377.70        103.02       150.47 o                         
 -15   4   5       1850.73       1966.43       101.01 o                         
 -14   4   5        324.55        311.90        41.36 o                         
 -13   4   5        805.32        762.30        50.27 o                         
 -12   4   5       4274.22       4181.32       269.43 o                         
 -11   4   5       1617.90       1749.14       118.86 o                         
 -10   4   5       4161.81       4262.87       160.52 o                         
  -9   4   5        849.97        928.36        54.50 o                         
  -8   4   5       1583.64       1468.31        58.53 o                         
  -7   4   5       4921.44       4630.84       233.41 o                         
  -6   4   5       3613.66       3592.09       107.18 o                         
  -5   4   5       9586.54       9385.51       229.33 o                         
  -4   4   5       4552.22       4433.31       165.82 o                         
  -3   4   5       2735.74       2732.37        95.17 o                         
  -2   4   5        839.81        792.12        39.56 o                         
  -1   4   5       2803.07       3109.24       129.98 o                         
   0   4   5        305.15        281.21        36.28 o                         
   1   4   5       2844.35       3035.51       130.04 o                         
   2   4   5        782.32        725.74        25.81 o                         
   3   4   5       2913.32       2943.03        67.39 o                         
   4   4   5       4557.60       4353.40        93.61 o                         
   5   4   5       9635.32       9319.90       167.24 o                         
   6   4   5       3652.04       3455.83       109.39 o                         
   7   4   5       4741.74       4390.86       110.24 o                         
   8   4   5       1523.79       1430.72        47.32 o                         
   9   4   5        773.81        750.23        35.22 o                         
  10   4   5       4254.01       4368.11       117.66 o                         
  11   4   5       1657.34       1742.73        47.48 o                         
  12   4   5       4263.19       4600.74        86.92 o                         
  13   4   5        816.58        693.58        69.50 o                         
  14   4   5        350.62        378.93       100.09 o                         
  15   4   5       1858.08       1821.31       168.51 o                         
  16   4   5        403.29        549.31       111.76 o                         
  17   4   5       2550.85       2672.15       218.82 o                         
  18   4   5        358.97        280.94       117.14 o                         
  19   4   5        642.43        723.36       185.49 o                         
 -18   5   5         32.26         95.53       182.32 o                         
 -17   5   5        332.73        214.16       182.32 o                         
 -16   5   5       1232.46        831.67       253.50 o                         
 -15   5   5         65.50        123.91        43.81 o                         
 -14   5   5       2212.25       2314.50       136.87 o                         
 -13   5   5        847.61        979.63        77.40 o                         
 -12   5   5       2790.94       2673.38       192.25 o                         
 -11   5   5       5365.06       5862.14       236.48 o                         
 -10   5   5        930.49        978.63        51.92 o                         
  -9   5   5      13312.71      14445.66       316.71 o                         
  -8   5   5       7808.69       8390.43       309.59 o                         
  -7   5   5       3345.27       3216.42        94.31 o                         
  -6   5   5       2900.18       2821.05        88.62 o                         
  -5   5   5      38440.00      40749.53      1254.77 o                         
  -4   5   5      12681.39      12550.04       407.32 o                         
  -3   5   5      17385.86      17298.89       707.38 o                         
  -2   5   5      14941.64      14620.51       356.38 o                         
  -1   5   5        323.09        291.87        21.76 o                         
   0   5   5      38497.93      37956.63       633.13 o                         
   1   5   5        312.92        274.93        22.30 o                         
   2   5   5      15076.75      14776.71       239.94 o                         
   3   5   5      17390.68      16754.18       346.43 o                         
   4   5   5      12661.45      12501.28       242.78 o                         
   5   5   5      38651.32      39896.95       623.67 o                         
   6   5   5       2907.96       2842.04        68.02 o                         
   7   5   5       3345.84       3234.66        75.32 o                         
   8   5   5       7772.97       8250.85       164.09 o                         
   9   5   5      13320.53      14458.22       323.35 o                         
  10   5   5        837.83        864.37        60.74 o                         
  11   5   5       5272.66       5757.58       113.10 o                         
  12   5   5       2862.29       2957.62        74.99 o                         
  13   5   5        860.33        908.89        82.71 o                         
  14   5   5       2221.00       2531.23       135.54 o                         
  15   5   5         70.81         43.74       104.38 o                         
  16   5   5       1241.01       1381.04       277.68 o                         
  17   5   5        343.84        282.68       122.85 o                         
  18   5   5         34.92        202.88       103.00 o                         
  19   5   5        208.15        484.40       162.77 o                         
 -18   6   5        336.35        325.92       222.90 o                         
 -17   6   5        809.68        659.34       214.16 o                         
 -16   6   5        505.47        214.16       222.28 o                         
 -15   6   5       1237.25       1231.53       192.62 o                         
 -14   6   5          9.03         36.89        45.51 o                         
 -13   6   5        946.85        986.88        98.03 o                         
 -12   6   5       3289.41       3486.61       211.90 o                         
 -11   6   5        280.04        254.45        54.43 o                         
 -10   6   5       2122.63       2143.93        86.61 o                         
  -9   6   5       1713.36       2025.71        88.80 o                         
  -8   6   5       5162.75       5501.65       160.07 o                         
  -7   6   5       6823.27       7289.12       206.92 o                         
  -6   6   5       3845.39       3806.76       113.91 o                         
  -5   6   5       1385.21       1240.16        53.58 o                         
  -4   6   5      11315.43      12016.06       399.33 o                         
  -3   6   5         12.90         23.27        18.72 o                         
  -2   6   5       7260.16       7154.90       144.11 o                         
  -1   6   5       9668.56       9812.78       187.03 o                         
   0   6   5        423.29        455.85        42.41 o                         
   1   6   5       9681.39       9741.96       239.25 o                         
   2   6   5       7046.08       7070.79       217.82 o                         
   3   6   5         19.86         85.48        37.38 o                         
   4   6   5      11318.41      12062.37       233.87 o                         
   5   6   5       1243.16       1177.68        41.90 o                         
   6   6   5       3761.76       3644.46        81.62 o                         
   7   6   5       6927.20       7099.11       135.37 o                         
   8   6   5       5333.71       5279.96       126.38 o                         
   9   6   5       1822.88       2024.15        76.26 o                         
  10   6   5       2135.75       2190.30        76.83 o                         
  11   6   5        301.10        247.03        30.58 o                         
  12   6   5       3266.83       3391.50        92.18 o                         
  13   6   5        921.11        932.36        57.69 o                         
  14   6   5         11.89        -11.75        66.84 o                         
  15   6   5       1259.07       1122.26       127.79 o                         
  16   6   5        496.56        391.49       120.46 o                         
  17   6   5        812.06        961.46       144.80 o                         
  18   6   5        356.64        375.77       121.76 o                         
 -17   7   5        728.67       1105.77       334.04 o                         
 -16   7   5        597.10        580.67       214.79 o                         
 -15   7   5       2355.61       2781.59       263.49 o                         
 -14   7   5        272.77        259.07        75.00 o                         
 -13   7   5       3576.37       3918.35       226.95 o                         
 -12   7   5       3113.38       3366.15       140.76 o                         
 -11   7   5       1499.47       1411.00        92.82 o                         
 -10   7   5       4560.26       4965.75       157.64 o                         
  -9   7   5         93.55         57.11        33.19 o                         
  -8   7   5       3253.44       3639.18       132.31 o                         
  -7   7   5       2018.41       2031.82        89.33 o                         
  -6   7   5       5701.06       6429.29       202.48 o                         
  -5   7   5       5353.73       5003.26       116.33 o                         
  -4   7   5       3845.39       3866.14        99.10 o                         
  -3   7   5      10455.70      10476.42       206.29 o                         
  -2   7   5       9924.95       9998.62       200.90 o                         
  -1   7   5      22548.41      23821.39       602.73 o                         
   0   7   5        182.66        154.59        38.33 o                         
   1   7   5      22657.44      23692.27       487.68 o                         
   2   7   5       9918.90      10014.69       228.42 o                         
   3   7   5      10473.64      10343.61       276.31 o                         
   4   7   5       3918.28       3907.61       104.86 o                         
   5   7   5       5463.25       5122.97       110.07 o                         
   6   7   5       5752.48       6138.18       112.20 o                         
   7   7   5       1975.36       1910.00        69.35 o                         
   8   7   5       3337.43       3456.67        86.94 o                         
   9   7   5        120.82        129.28        28.15 o                         
  10   7   5       4487.96       5035.50       146.78 o                         
  11   7   5       1520.86       1516.43        97.40 o                         
  12   7   5       3000.20       3104.76       110.87 o                         
  13   7   5       3497.34       3675.94       109.42 o                         
  14   7   5        254.67        408.16        68.86 o                         
  15   7   5       2419.74       2638.45       287.82 o                         
  16   7   5        571.34        427.90       173.12 o                         
  17   7   5        707.84        470.48       129.16 o                         
  18   7   5         70.93        131.10       133.65 o                         
 -17   8   5         26.26        199.18       294.71 o                         
 -16   8   5       1281.95       1673.33       310.94 o                         
 -15   8   5        242.18        360.26        97.40 o                         
 -14   8   5        221.55        119.26        96.78 o                         
 -13   8   5        542.57        596.65        59.14 o                         
 -12   8   5        504.46        525.41        78.51 o                         
 -11   8   5        682.30        632.32        58.85 o                         
 -10   8   5        238.37        259.81        52.63 o                         
  -9   8   5        509.82        552.10        94.96 o                         
  -8   8   5        789.93        943.14        77.68 o                         
  -7   8   5       1896.48       2005.12        84.72 o                         
  -6   8   5       5799.01       5905.74       219.33 o                         
  -5   8   5       1024.32        885.81        65.09 o                         
  -4   8   5       6708.26       6682.44       147.16 o                         
  -3   8   5        504.70        472.50        31.61 o                         
  -2   8   5        807.01        786.84        38.70 o                         
  -1   8   5        718.50        799.87        89.58 o                         
   0   8   5         59.43         -5.51        32.63 o                         
   1   8   5        731.77        723.77        53.17 o                         
   2   8   5        752.75        800.16        55.04 o                         
   3   8   5        551.38        471.15        35.60 o                         
   4   8   5       6530.26       6598.07       147.26 o                         
   5   8   5       1031.76        884.89        74.82 o                         
   6   8   5       5570.16       5766.08       130.82 o                         
   7   8   5       1862.33       1994.70        65.19 o                         
   8   8   5        721.37        706.03        43.00 o                         
   9   8   5        476.52        449.85        40.11 o                         
  10   8   5        260.67        264.67        39.77 o                         
  11   8   5        670.47        608.85        45.76 o                         
  12   8   5        491.60        500.74        52.55 o                         
  13   8   5        556.23        440.34        41.58 o                         
  14   8   5        201.68        180.48        45.13 o                         
  15   8   5        238.12        232.61       117.44 o                         
  16   8   5       1267.44       1548.72       182.99 o                         
  17   8   5         23.22          3.58       101.95 o                         
  18   8   5        930.02        512.48       191.94 o                         
 -17   9   5         72.09         88.04       199.80 o                         
 -15   9   5       1482.70       1656.47       217.28 o                         
 -14   9   5       1117.63       1067.68       134.24 o                         
 -13   9   5       1965.23       1916.46       126.50 o                         
 -12   9   5       3413.72       3567.72       174.97 o                         
 -11   9   5        812.45        746.08        71.18 o                         
 -10   9   5        182.99        158.52        47.59 o                         
  -9   9   5       3271.38       3298.91       126.85 o                         
  -8   9   5        561.61        528.66        59.57 o                         
  -7   9   5       2899.89       2988.11        90.70 o                         
  -6   9   5          4.26         -8.26        23.33 o                         
  -5   9   5       1087.35       1142.57        47.94 o                         
  -4   9   5        240.07        203.98        23.82 o                         
  -3   9   5      12336.16      12483.79       224.31 o                         
  -2   9   5        309.34        362.35        39.07 o                         
  -1   9   5       6693.57       6505.68       171.82 o                         
   0   9   5       4903.04       5362.08       151.90 o                         
   1   9   5       6439.87       6366.27       140.25 o                         
   2   9   5        289.18        315.26        29.46 o                         
   3   9   5      12506.83      12456.33       252.95 o                         
   4   9   5        273.69        162.90        31.55 o                         
   5   9   5       1123.85       1108.54        58.09 o                         
   6   9   5          2.72         28.77        25.76 o                         
   7   9   5       2947.49       3119.41        95.31 o                         
   8   9   5        542.79        510.22        40.51 o                         
   9   9   5       3105.07       3291.58       105.12 o                         
  10   9   5        168.53        105.88        39.05 o                         
  11   9   5        838.13        848.81        63.24 o                         
  12   9   5       3435.04       3281.06       125.35 o                         
  13   9   5       1812.20       1801.59        89.85 o                         
  14   9   5       1067.26       1184.50       177.48 o                         
  15   9   5       1495.03       1348.11       411.15 o                         
  16   9   5        126.75         11.64       117.42 o                         
  17   9   5         84.23       -138.98       157.10 o                         
  18   9   5         72.73       -207.92       207.92 o                         
 -15  10   5         15.31        -44.96        74.93 o                         
 -14  10   5         28.53        -74.93        74.93 o                         
 -13  10   5         59.70         28.24        66.46 o                         
 -12  10   5       1273.28       1353.03        98.01 o                         
 -11  10   5       1517.78       1614.03       102.52 o                         
 -10  10   5       1890.40       1893.40        95.83 o                         
  -9  10   5       1201.56       1256.64       100.15 o                         
  -8  10   5       4373.19       4604.96       144.22 o                         
  -7  10   5        965.97        956.66        50.62 o                         
  -6  10   5      16466.79      17926.27       362.30 o                         
  -5  10   5       5986.76       6023.39       135.64 o                         
  -4  10   5       3984.08       4030.73        96.63 o                         
  -3  10   5       6724.55       6481.83       160.42 o                         
  -2  10   5       2263.67       2176.41        60.06 o                         
  -1  10   5       3513.64       3530.78       120.90 o                         
   0  10   5       7327.76       7221.85       167.43 o                         
   1  10   5       3490.94       3322.18       166.66 o                         
   2  10   5       2180.87       2021.26        69.32 o                         
   3  10   5       6734.83       6664.83       158.23 o                         
   4  10   5       3823.02       3876.32       111.07 o                         
   5  10   5       5949.57       6397.76       161.74 o                         
   6  10   5      16693.51      17980.66       364.11 o                         
   7  10   5        927.61        851.44        51.21 o                         
   8  10   5       4181.43       4405.45       122.35 o                         
   9  10   5       1253.34       1253.61        60.93 o                         
  10  10   5       1961.70       1897.98       112.67 o                         
  11  10   5       1462.35       1374.36        72.84 o                         
  12  10   5       1228.36       1289.86       161.56 o                         
  13  10   5         52.02         10.78        44.63 o                         
  14  10   5         26.37         40.93       117.87 o                         
  15  10   5         12.70        -84.75       175.45 o                         
  16  10   5        476.08        435.04       166.48 o                         
  17  10   5        328.93        466.15       180.28 o                         
 -15  11   5        753.15        749.88       134.87 o                         
 -14  11   5        855.76        912.84       164.84 o                         
 -13  11   5       1514.10       1483.52       187.31 o                         
 -12  11   5       1062.99       1425.96       122.94 o                         
 -11  11   5       1438.34       1671.15       115.68 o                         
 -10  11   5       3741.45       3847.48       159.11 o                         
  -9  11   5       2280.67       2236.64       135.50 o                         
  -8  11   5        500.51        466.58        44.70 o                         
  -7  11   5       1472.21       1522.80        81.15 o                         
  -6  11   5        445.53        410.42        40.19 o                         
  -5  11   5       3594.24       3409.68        96.97 o                         
  -4  11   5       1232.28       1242.69        49.68 o                         
  -3  11   5        250.27        213.91        25.37 o                         
  -2  11   5          4.35         23.70        32.65 o                         
  -1  11   5        813.96        742.44        72.53 o                         
   0  11   5        718.92        713.45        33.05 o                         
   1  11   5        851.81        805.88        41.79 o                         
   2  11   5          6.99          0.92        24.45 o                         
   3  11   5        287.09        228.67        36.60 o                         
   4  11   5       1248.38       1393.60        68.78 o                         
   5  11   5       3559.89       3347.69       131.26 o                         
   6  11   5        455.79        332.00        59.76 o                         
   7  11   5       1529.04       1575.31        74.68 o                         
   8  11   5        460.02        460.06        47.84 o                         
   9  11   5       2335.62       2303.03       108.10 o                         
  10  11   5       3754.34       3829.96       116.46 o                         
  11  11   5       1537.90       1695.64       100.40 o                         
  12  11   5       1027.42       1036.34        92.05 o                         
  13  11   5       1549.26       1382.43       124.89 o                         
  14  11   5        833.51        744.51       155.78 o                         
  15  11   5        761.96        616.83       158.25 o                         
  16  11   5         43.47       -123.71       176.07 o                         
  17  11   5        605.01        323.48       217.28 o                         
 -15  12   5        207.10        277.85       165.46 o                         
 -14  12   5        147.81        299.70       119.88 o                         
 -13  12   5        466.01        480.15       172.33 o                         
 -12  12   5         63.81          3.82        91.16 o                         
 -11  12   5        504.43        528.48       102.91 o                         
 -10  12   5         72.64        153.87        52.27 o                         
  -9  12   5        639.29        594.15        74.43 o                         
  -8  12   5       1153.62       1128.68        67.15 o                         
  -7  12   5       4598.44       4783.66       132.33 o                         
  -6  12   5       1759.00       1756.95        69.64 o                         
  -5  12   5       2946.30       2916.24        94.05 o                         
  -4  12   5        113.65         57.89        25.10 o                         
  -3  12   5       5043.45       5255.45       150.92 o                         
  -2  12   5       1170.42       1106.25        77.66 o                         
  -1  12   5        739.32        678.82        81.16 o                         
   0  12   5       3705.14       3839.11       130.26 o                         
   1  12   5        690.90        658.06        41.75 o                         
   2  12   5       1108.86       1072.05        71.18 o                         
   3  12   5       5239.19       5430.34       147.73 o                         
   4  12   5        126.10         87.75        35.36 o                         
   5  12   5       2793.04       2961.80       116.20 o                         
   6  12   5       1729.90       1769.16        86.84 o                         
   7  12   5       4712.22       4858.62       139.81 o                         
   8  12   5       1148.24       1196.13        68.94 o                         
   9  12   5        718.62        718.50        84.19 o                         
  10  12   5         86.88         58.85        41.81 o                         
  11  12   5        498.58        360.37        59.10 o                         
  12  12   5         53.87         72.73        63.72 o                         
  13  12   5        465.60        489.39       107.85 o                         
  14  12   5        143.11        182.02       124.86 o                         
  15  12   5        205.71        452.81       139.58 o                         
  16  12   5        251.98        221.74       141.74 o                         
 -15  13   5        129.35        405.84       180.44 o                         
 -14  13   5        889.77        826.05       210.41 o                         
 -13  13   5         11.52        150.47       128.00 o                         
 -12  13   5        926.34        972.78       211.04 o                         
 -11  13   5       1265.44       1520.98       257.24 o                         
 -10  13   5       1492.42       1682.01       118.74 o                         
  -9  13   5        563.13        423.54        53.47 o                         
  -8  13   5       1207.71       1131.33        70.27 o                         
  -7  13   5        666.74        586.84        49.47 o                         
  -6  13   5       1342.01       1408.57        67.52 o                         
  -5  13   5        603.84        569.14        63.39 o                         
  -4  13   5       2722.69       2447.30        87.57 o                         
  -3  13   5       3409.62       3465.42        96.77 o                         
  -2  13   5       3618.78       4068.55       113.32 o                         
  -1  13   5       1383.65       1433.39        99.94 o                         
   0  13   5       1276.64       1244.25        62.11 o                         
   1  13   5       1345.01       1418.21        66.48 o                         
   2  13   5       3546.31       3909.90       156.10 o                         
   3  13   5       3412.75       3276.89       113.51 o                         
   4  13   5       2596.25       2454.57        98.44 o                         
   5  13   5        554.43        541.09        55.91 o                         
   6  13   5       1314.27       1103.68        75.82 o                         
   7  13   5        627.00        546.64        57.78 o                         
   8  13   5       1212.31       1078.49        73.08 o                         
   9  13   5        532.05        575.76        66.69 o                         
  10  13   5       1597.57       1542.40       109.75 o                         
  11  13   5       1267.17       1324.66       114.71 o                         
  12  13   5        955.91       1044.68       103.70 o                         
  13  13   5          9.62        -43.83        43.83 o                         
  14  13   5        887.76        863.64       159.38 o                         
  15  13   5        123.38        372.24       148.16 o                         
  16  13   5        696.79        665.79       169.25 o                         
 -15  14   5        384.30        285.96       150.47 o                         
 -14  14   5         63.20        -29.97       120.50 o                         
 -13  14   5        117.16        150.47       150.47 o                         
 -12  14   5        927.08       1299.33       196.68 o                         
 -11  14   5         37.92       -159.22       159.22 o                         
 -10  14   5       1635.84       1706.89       112.57 o                         
  -9  14   5        201.60        230.59        53.37 o                         
  -8  14   5        526.72        467.97        73.83 o                         
  -7  14   5        798.84        754.98        92.48 o                         
  -6  14   5       1178.93       1084.72        66.16 o                         
  -5  14   5       1078.08       1250.53        61.49 o                         
  -4  14   5        440.65        418.36        48.82 o                         
  -3  14   5        458.11        410.83        41.19 o                         
  -2  14   5       1320.14       1417.20       111.63 o                         
  -1  14   5        168.10         73.03        55.22 o                         
   0  14   5        519.09        536.59        41.49 o                         
   1  14   5        149.15        124.19        49.88 o                         
   2  14   5       1342.02       1368.65        69.87 o                         
   3  14   5        484.78        503.20        62.57 o                         
   4  14   5        407.08        335.57        54.54 o                         
   5  14   5       1150.77       1357.62        79.77 o                         
   6  14   5       1232.47       1378.35        80.62 o                         
   7  14   5        755.76        818.08        63.76 o                         
   8  14   5        469.40        482.63        91.59 o                         
   9  14   5        213.88        197.88        66.00 o                         
  10  14   5       1695.77       1872.19       214.20 o                         
  11  14   5         30.92         57.47        74.68 o                         
  12  14   5        937.86        857.18       103.35 o                         
  13  14   5        110.44          4.88        82.97 o                         
  14  14   5         67.45         81.50       116.72 o                         
  15  14   5        377.39         80.14       136.41 o                         
 -14  15   5        640.45        829.80       256.62 o                         
 -13  15   5       1567.44       1291.21       256.62 o                         
 -12  15   5        317.89        280.34       143.61 o                         
 -11  15   5        487.68        637.49       204.80 o                         
 -10  15   5        518.47        530.29       144.77 o                         
  -9  15   5       2649.02       2803.14       181.97 o                         
  -8  15   5       1758.69       1888.77       111.35 o                         
  -7  15   5        547.59        451.16        69.39 o                         
  -6  15   5       1092.75       1043.18        71.07 o                         
  -5  15   5       3028.07       2835.98       119.19 o                         
  -4  15   5       1820.10       1943.15        89.19 o                         
  -3  15   5       2704.33       2834.12        95.16 o                         
  -2  15   5       2454.91       2338.29        92.35 o                         
  -1  15   5       1166.80       1208.47       153.28 o                         
   0  15   5       1043.28       1055.94        60.23 o                         
   1  15   5       1231.95       1257.82        75.33 o                         
   2  15   5       2527.66       2567.30       114.27 o                         
   3  15   5       2758.12       2831.61       129.66 o                         
   4  15   5       1891.94       2020.16       107.37 o                         
   5  15   5       3023.54       2918.01       139.23 o                         
   6  15   5       1132.36       1048.70        89.00 o                         
   7  15   5        592.23        649.02        97.99 o                         
   8  15   5       1746.70       1815.58       142.12 o                         
   9  15   5       2707.01       2842.40       224.34 o                         
  10  15   5        498.50        461.41       127.49 o                         
  11  15   5        503.19        438.45        96.73 o                         
  12  15   5        311.62        160.82        82.61 o                         
  13  15   5       1587.13       1508.54       216.20 o                         
  14  15   5        628.92        592.05       169.52 o                         
 -14  16   5        133.83         45.58       158.59 o                         
 -13  16   5        302.67        552.57       166.71 o                         
 -12  16   5          3.49        -91.16       212.29 o                         
 -11  16   5        264.78        190.43       159.84 o                         
 -10  16   5        652.45        596.89        92.86 o                         
  -9  16   5        757.82        772.00        87.25 o                         
  -8  16   5       1247.52       1131.53       164.97 o                         
  -7  16   5        751.50        548.73        63.54 o                         
  -6  16   5       2293.60       2163.74       107.22 o                         
  -5  16   5         89.31         97.49        36.52 o                         
  -4  16   5       5445.08       5301.03       181.70 o                         
  -3  16   5        227.44        243.22        33.16 o                         
  -2  16   5       1911.16       1834.04       118.41 o                         
  -1  16   5       1551.73       1646.31       120.19 o                         
   0  16   5        410.13        480.36        71.77 o                         
   1  16   5       1543.08       1470.76        91.09 o                         
   2  16   5       1936.24       1832.49        99.84 o                         
   3  16   5        222.56        256.17        52.78 o                         
   4  16   5       5490.89       5500.85       250.40 o                         
   5  16   5        107.37        126.74        77.70 o                         
   6  16   5       2313.17       2222.37       167.57 o                         
   7  16   5        744.32        588.27       114.23 o                         
   8  16   5       1287.42       1480.02       127.64 o                         
   9  16   5        797.73        735.02       135.32 o                         
  10  16   5        628.51        596.05       179.20 o                         
  11  16   5        266.53        102.56        87.68 o                         
  12  16   5          2.44        -19.80        75.36 o                         
  13  16   5        301.32        374.06       216.62 o                         
  14  16   5        130.72         71.21        94.92 o                         
 -13  17   5       1193.77       1441.06       280.97 o                         
 -12  17   5        550.72        630.62       251.00 o                         
 -11  17   5        706.41        586.91       197.93 o                         
 -10  17   5        723.97        608.00       136.19 o                         
  -9  17   5        552.05        614.71        88.27 o                         
  -8  17   5       1849.12       1890.52       139.74 o                         
  -7  17   5        201.70        242.40        60.71 o                         
  -6  17   5       1125.73       1044.11        75.75 o                         
  -5  17   5        811.68        888.06        80.30 o                         
  -4  17   5         18.36         -4.69        32.91 o                         
  -3  17   5       3019.90       3183.22       120.09 o                         
  -2  17   5        470.08        129.33       140.17 o                         
  -1  17   5       3619.37       3946.28       155.21 o                         
   0  17   5        311.17        329.62        56.52 o                         
   1  17   5       3690.84       4098.00       278.09 o                         
   2  17   5        478.24        370.56       103.82 o                         
   3  17   5       3059.19       3569.65       160.98 o                         
   4  17   5         11.74         57.08        57.13 o                         
   5  17   5        809.81        838.44        93.18 o                         
   6  17   5       1146.99       1307.98       117.94 o                         
   7  17   5        192.47        338.45       207.60 o                         
   8  17   5       1850.66       1779.16       194.49 o                         
   9  17   5        540.30        652.93       194.81 o                         
  10  17   5        728.25        676.10       177.01 o                         
  11  17   5        677.72        651.89       108.65 o                         
  12  17   5        559.85        551.30        93.35 o                         
  13  17   5       1161.39       1226.45       524.79 o                         
 -12  18   5         76.97        213.54       197.93 o                         
 -11  18   5        172.11        221.03       191.06 o                         
 -10  18   5        258.18        121.05       133.53 o                         
  -9  18   5        604.13        524.37       122.58 o                         
  -8  18   5        892.91        759.08       160.42 o                         
  -7  18   5         16.57        -94.93       107.54 o                         
  -6  18   5       1235.73       1316.49       174.15 o                         
  -5  18   5         13.31       -105.44       133.51 o                         
  -4  18   5       1497.47       1082.60       154.78 o                         
  -3  18   5       1399.92       1308.72       251.31 o                         
  -2  18   5        270.80        232.66       115.27 o                         
  -1  18   5        242.69        144.55       131.69 o                         
   0  18   5        876.28        838.16        93.98 o                         
   1  18   5        250.14        188.40        68.39 o                         
   2  18   5        257.06        255.30       120.56 o                         
   3  18   5       1365.26       1025.70       151.11 o                         
   4  18   5       1466.77       1298.25       177.95 o                         
   5  18   5         17.88        -92.78        92.78 o                         
   6  18   5       1196.97       1318.85       189.78 o                         
   7  18   5         16.58        -97.97        97.97 o                         
   8  18   5        888.25        791.72       147.16 o                         
   9  18   5        594.86        642.75       187.00 o                         
  10  18   5        261.31        376.21       156.89 o                         
  11  18   5        170.45        296.36       101.12 o                         
  12  18   5         74.76        141.69       154.93 o                         
 -10  19   5        755.25       1007.04       218.84 o                         
  -9  19   5        482.22        448.48       150.43 o                         
  -8  19   5         14.16        101.55       122.39 o                         
  -7  19   5        646.08        470.74       431.13 o                         
  -6  19   5         68.10        254.89       150.74 o                         
  -5  19   5        109.84        200.74       127.37 o                         
  -4  19   5        324.20        555.60       133.96 o                         
  -3  19   5        392.10         81.77       121.52 o                         
  -2  19   5       1228.77       1222.07       195.74 o                         
  -1  19   5        204.58        293.54       128.31 o                         
   0  19   5       2472.21       2523.08       247.48 o                         
   1  19   5        211.09        451.31       159.60 o                         
   2  19   5       1213.16       1139.87       181.48 o                         
   3  19   5        370.17        161.88       117.87 o                         
   4  19   5        350.71        491.99       126.00 o                         
   5  19   5        107.64        223.65       114.98 o                         
   6  19   5         63.40         61.55       109.03 o                         
   7  19   5        649.81        629.16       163.15 o                         
   8  19   5         14.46         70.56       117.14 o                         
   9  19   5        469.92        393.00       181.69 o                         
  10  19   5        724.37        784.64       241.01 o                         
  -9  20   5         64.85       -189.93       276.91 o                         
  -8  20   5        129.21         85.47       124.19 o                         
  -7  20   5        306.49        320.05       129.85 o                         
  -6  20   5        361.08        298.38       160.01 o                         
  -5  20   5        634.35        645.55       150.18 o                         
  -4  20   5        249.20        165.10       152.86 o                         
  -3  20   5        438.37        446.50       147.21 o                         
  -2  20   5         77.37         62.30       129.41 o                         
  -1  20   5        129.45        104.99       107.19 o                         
   0  20   5        161.08        198.88       131.63 o                         
   1  20   5        126.13        175.08       128.00 o                         
   2  20   5         69.87        -19.43       109.93 o                         
   3  20   5        416.75        278.36       149.02 o                         
   4  20   5        261.12        296.80       131.54 o                         
   5  20   5        632.93        811.41       199.91 o                         
   6  20   5        370.92        352.97       190.43 o                         
   7  20   5        316.62        324.71       158.90 o                         
   8  20   5        121.85        -31.10       145.79 o                         
   9  20   5         66.23        -13.75       107.51 o                         
  -7  21   5         78.66         65.05       133.51 o                         
  -6  21   5         36.00        288.80       195.16 o                         
  -5  21   5         88.10        145.94       158.63 o                         
  -4  21   5        253.21        149.23       142.61 o                         
  -3  21   5         10.03        108.14       147.28 o                         
  -2  21   5        519.49        474.47       156.67 o                         
  -1  21   5        386.36        357.77       155.16 o                         
   0  21   5        133.35         56.55       135.35 o                         
   1  21   5        384.88        487.29       189.50 o                         
   2  21   5        538.17        861.27       237.89 o                         
   3  21   5         11.68        111.01       322.18 o                         
   4  21   5        278.37        363.41       148.15 o                         
   5  21   5         87.10        162.89       150.00 o                         
   6  21   5         35.08        111.63       196.82 o                         
   7  21   5         86.99        291.13       142.27 o                         
  -5  22   5        636.68        340.28       189.50 o                         
  -4  22   5        169.37        343.42       177.01 o                         
  -3  22   5        456.54        416.35       466.10 o                         
  -2  22   5        449.96        236.82       167.83 o                         
  -1  22   5          5.80       -137.20       137.20 o                         
   0  22   5        394.09        374.50       150.81 o                         
   1  22   5          5.72        179.71       202.92 o                         
   2  22   5        442.87        537.68       172.44 o                         
   3  22   5        485.25        290.05       153.46 o                         
   4  22   5        155.77        171.13       159.37 o                         
   5  22   5        616.88        287.69       200.03 o                         
   0   0   6     180688.70     183750.05      6175.70 o                         
   1   0   6       5231.31       5462.01       192.93 o                         
   2   0   6      23168.37      25084.42       689.19 o                         
   3   0   6       7663.46       7880.35       206.72 o                         
   4   0   6      16461.86      18087.48       417.13 o                         
   5   0   6       9116.81       8653.56       195.85 o                         
   6   0   6       7397.66       8124.03       195.94 o                         
   7   0   6       2554.61       2436.99        81.89 o                         
   8   0   6       9983.28       9669.28       209.30 o                         
   9   0   6        967.50       1063.28        44.75 o                         
  10   0   6       3077.30       3000.25       127.73 o                         
  11   0   6         59.12         49.26        20.06 o                         
  12   0   6       1351.00       1509.05        62.18 o                         
  13   0   6        516.47        511.56        50.51 o                         
  14   0   6       2138.78       1936.03       139.24 o                         
  15   0   6       1360.93       1339.18       178.78 o                         
  16   0   6        268.40        118.20        86.20 o                         
  17   0   6        210.61        184.94       100.36 o                         
  18   0   6         47.77         75.56       114.02 o                         
  19   0   6        411.53        678.70       244.76 o                         
 -18   1   6         93.05        256.89       217.59 o                         
 -17   1   6       1575.01       1458.13       161.05 o                         
 -16   1   6        598.64        418.43       103.45 o                         
 -15   1   6        387.70        393.78        87.17 o                         
 -14   1   6        436.02        348.13        81.68 o                         
 -13   1   6         60.62         50.25        15.14 o                         
 -12   1   6       1420.65       1327.64        83.86 o                         
 -11   1   6       1208.20       1203.94        56.15 o                         
 -10   1   6          3.37         27.07        56.64 o                         
  -9   1   6       4030.27       4271.33        95.62 o                         
  -8   1   6       7223.83       7224.04       135.49 o                         
  -7   1   6      15057.80      14816.82       279.56 o                         
  -6   1   6       9749.78       9959.75       336.35 o                         
  -5   1   6      12684.45      12656.49       394.59 o                         
  -4   1   6      14592.06      13895.71       403.95 o                         
  -3   1   6       1503.56       1246.15        77.67 o                         
  -2   1   6      12512.95      13505.76       336.52 o                         
  -1   1   6       4621.96       4443.25       161.63 o                         
   0   1   6        637.29        576.43        48.74 o                         
   1   1   6       4586.21       4738.25       174.31 o                         
   2   1   6      12776.68      13338.23       403.24 o                         
   3   1   6       1394.28       1096.70        62.71 o                         
   4   1   6      14539.93      14610.77       275.93 o                         
   5   1   6      12738.75      12719.29       246.68 o                         
   6   1   6       9996.60      10408.79       207.06 o                         
   7   1   6      15137.29      14760.62       288.40 o                         
   8   1   6       7274.59       7198.80       162.22 o                         
   9   1   6       3906.13       3839.84       192.05 o                         
  10   1   6          7.66         -3.29        20.12 o                         
  11   1   6       1187.26       1117.13        42.91 o                         
  12   1   6       1418.84       1492.86        49.47 o                         
  13   1   6         58.49         84.06        53.94 o                         
  14   1   6        437.81        499.91        92.17 o                         
  15   1   6        429.12        367.14       105.08 o                         
  16   1   6        586.48        474.44       115.26 o                         
  17   1   6       1589.49       1495.39       162.47 o                         
  18   1   6         92.01         33.53       158.40 o                         
  19   1   6       1031.15       1416.60       526.35 o                         
 -18   2   6        259.68        530.44       355.89 o                         
 -17   2   6         68.13        141.26       122.07 o                         
 -16   2   6       2093.16       2035.87       182.68 o                         
 -15   2   6        459.16        610.05       123.04 o                         
 -14   2   6       2152.99       2433.50        72.09 o                         
 -13   2   6        298.37        322.18        27.49 o                         
 -12   2   6       2303.92       2134.41        70.41 o                         
 -11   2   6        300.82        258.84        29.44 o                         
 -10   2   6       1706.77       1804.94        91.55 o                         
  -9   2   6        336.03        353.39        31.99 o                         
  -8   2   6        412.75        430.85        41.34 o                         
  -7   2   6       3659.06       3517.12       155.10 o                         
  -6   2   6      14971.68      14706.28       592.26 o                         
  -5   2   6      10802.14      10785.43       254.23 o                         
  -4   2   6      21853.28      21153.32       510.13 o                         
  -3   2   6       2238.00       2186.13        80.07 o                         
  -2   2   6      41724.49      42905.98       934.37 o                         
  -1   2   6      15939.11      16831.68       397.14 o                         
   0   2   6      12215.70      12339.54       521.35 o                         
   1   2   6      16064.30      16727.75       487.68 o                         
   2   2   6      40830.47      40462.51      1065.17 o                         
   3   2   6       2389.66       2339.60        80.79 o                         
   4   2   6      21642.23      21284.64       436.75 o                         
   5   2   6      10554.04      10511.98       229.48 o                         
   6   2   6      14745.26      14725.34       252.46 o                         
   7   2   6       3548.13       3427.09        79.53 o                         
   8   2   6        375.81        388.16        27.98 o                         
   9   2   6        312.09        364.37        27.80 o                         
  10   2   6       1835.92       2046.14        57.31 o                         
  11   2   6        344.64        359.78        33.45 o                         
  12   2   6       2347.83       2399.29        74.74 o                         
  13   2   6        313.82        390.91        70.69 o                         
  14   2   6       2114.67       1878.85       143.09 o                         
  15   2   6        456.70        541.06       105.51 o                         
  16   2   6       2108.52       2190.67       219.07 o                         
  17   2   6         61.20        -69.82        87.19 o                         
  18   2   6        258.67        407.74       140.54 o                         
  19   2   6        690.79        471.34       178.57 o                         
 -18   3   6        577.44        435.81       214.16 o                         
 -17   3   6        454.86        316.56       245.38 o                         
 -16   3   6       1650.66       1838.91       194.11 o                         
 -15   3   6        476.39        554.14        90.57 o                         
 -14   3   6         87.34         59.13        23.03 o                         
 -13   3   6        949.09       1127.91        79.57 o                         
 -12   3   6        896.77        786.46        80.08 o                         
 -11   3   6       1825.26       1961.19       178.32 o                         
 -10   3   6        906.32        963.17        78.34 o                         
  -9   3   6        434.24        509.12        49.48 o                         
  -8   3   6       2886.95       2811.72       180.68 o                         
  -7   3   6        274.91        262.83        44.51 o                         
  -6   3   6      24075.40      24823.88       683.57 o                         
  -5   3   6      13144.40      12542.94       283.42 o                         
  -4   3   6      33412.71      34457.32       615.40 o                         
  -3   3   6       3855.94       3785.86       101.96 o                         
  -2   3   6      24964.85      24722.66       485.61 o                         
  -1   3   6       4812.17       4933.57       141.79 o                         
   0   3   6        301.30        276.52        61.19 o                         
   1   3   6       4737.25       4778.09       386.49 o                         
   2   3   6      25546.90      25110.12       585.02 o                         
   3   3   6       3800.46       3863.70       133.64 o                         
   4   3   6      34016.05      34663.67       771.80 o                         
   5   3   6      13156.10      12342.88       303.05 o                         
   6   3   6      23788.89      24335.45       466.08 o                         
   7   3   6        311.65        343.68        42.44 o                         
   8   3   6       2996.47       3017.83        65.59 o                         
   9   3   6        409.04        427.03        31.88 o                         
  10   3   6        922.71        890.47        44.13 o                         
  11   3   6       1953.49       2199.98        61.42 o                         
  12   3   6        808.35        770.90        39.15 o                         
  13   3   6        978.69        900.94        81.20 o                         
  14   3   6         78.16         27.16        79.07 o                         
  15   3   6        501.85        559.72       108.88 o                         
  16   3   6       1700.87       1892.94       181.27 o                         
  17   3   6        466.35        567.71       121.08 o                         
  18   3   6        607.74        706.20       151.13 o                         
  19   3   6         50.50         -1.04       147.35 o                         
 -18   4   6         72.74        166.71       206.67 o                         
 -17   4   6        403.35        428.32       246.00 o                         
 -16   4   6        294.83         -8.12       166.08 o                         
 -15   4   6       3318.06       3752.00       158.39 o                         
 -14   4   6        375.44        382.18        38.52 o                         
 -13   4   6       3770.14       3933.02       170.85 o                         
 -12   4   6        196.27        202.52        38.93 o                         
 -11   4   6       2922.58       2918.10       129.21 o                         
 -10   4   6       4146.64       4301.21       219.62 o                         
  -9   4   6       4801.20       4934.30       271.49 o                         
  -8   4   6       4312.06       4222.90       180.60 o                         
  -7   4   6       3546.59       3255.84       134.37 o                         
  -6   4   6      18862.26      18867.80       381.67 o                         
  -5   4   6       4033.53       4455.16       131.49 o                         
  -4   4   6      17584.55      17703.80       486.85 o                         
  -3   4   6      30020.27      30029.17       701.91 o                         
  -2   4   6      16575.74      16500.22       407.86 o                         
  -1   4   6       9146.93       9612.56       264.12 o                         
   0   4   6       1931.13       1840.74        68.62 o                         
   1   4   6       8940.19       9473.12       242.83 o                         
   2   4   6      16498.88      16063.60       305.15 o                         
   3   4   6      29686.23      29158.92       802.78 o                         
   4   4   6      17784.65      17654.53       392.88 o                         
   5   4   6       3818.72       4120.30        82.55 o                         
   6   4   6      18768.80      18965.79       409.97 o                         
   7   4   6       3543.20       3390.26       109.87 o                         
   8   4   6       4310.55       4200.91       101.86 o                         
   9   4   6       4743.61       4742.75       104.63 o                         
  10   4   6       4001.04       4185.20        88.30 o                         
  11   4   6       3116.46       3130.27        74.28 o                         
  12   4   6        175.98        172.20        30.62 o                         
  13   4   6       3625.18       3770.20        92.94 o                         
  14   4   6        351.46        296.05       147.92 o                         
  15   4   6       3367.03       3697.35       219.11 o                         
  16   4   6        280.74        216.02        93.73 o                         
  17   4   6        407.87        237.04       121.84 o                         
  18   4   6         82.96        -29.14       104.70 o                         
  19   4   6         73.42        202.92       211.04 o                         
 -18   5   6       1023.35        501.37       231.02 o                         
 -17   5   6         68.35       -119.26       246.63 o                         
 -16   5   6       1151.37       1016.48       222.28 o                         
 -15   5   6        135.52         79.28        35.90 o                         
 -14   5   6       1558.40       1998.80       150.47 o                         
 -13   5   6       1208.14       1151.13        88.03 o                         
 -12   5   6       1050.82        967.49        67.75 o                         
 -11   5   6        345.46        303.44        69.12 o                         
 -10   5   6       2611.95       2493.80       203.42 o                         
  -9   5   6       4510.99       4497.85       133.26 o                         
  -8   5   6       2944.08       2690.51       152.37 o                         
  -7   5   6       2066.55       2036.26       104.72 o                         
  -6   5   6      14017.36      13732.03       446.19 o                         
  -5   5   6        587.41        589.23        40.28 o                         
  -4   5   6       1414.20       1435.13        56.74 o                         
  -3   5   6       6010.82       5990.03       187.61 o                         
  -2   5   6       3881.36       3964.41       145.74 o                         
  -1   5   6       2991.42       3061.94        86.58 o                         
   0   5   6       4701.32       4661.58       271.37 o                         
   1   5   6       2995.08       3012.27        83.69 o                         
   2   5   6       3812.61       3686.87       102.47 o                         
   3   5   6       6034.79       5960.96       135.66 o                         
   4   5   6       1222.47       1092.09        39.55 o                         
   5   5   6        608.14        538.98        36.79 o                         
   6   5   6      14132.67      13942.13       235.02 o                         
   7   5   6       1945.54       1903.89        61.11 o                         
   8   5   6       2944.73       2547.89       103.43 o                         
   9   5   6       4415.20       4484.25       120.95 o                         
  10   5   6       2700.91       2784.56        89.41 o                         
  11   5   6        331.86        313.48        47.88 o                         
  12   5   6       1027.86        908.06        74.93 o                         
  13   5   6       1233.06       1268.76        68.42 o                         
  14   5   6       1561.37       1763.87       190.97 o                         
  15   5   6        148.07         82.29        82.65 o                         
  16   5   6       1155.92       1145.55       135.32 o                         
  17   5   6         74.81        121.00        99.29 o                         
  18   5   6       1025.03        921.26       152.35 o                         
  19   5   6        233.44       -140.48       171.08 o                         
 -17   6   6        311.29       -103.65       231.02 o                         
 -16   6   6        942.13        732.39       231.02 o                         
 -15   6   6       1990.06       1942.43       187.94 o                         
 -14   6   6       2257.83       2378.37       142.16 o                         
 -13   6   6       1155.06       1371.97       281.28 o                         
 -12   6   6       2020.73       2034.20       136.69 o                         
 -11   6   6        161.26        133.49        71.55 o                         
 -10   6   6       5948.48       6411.55       218.32 o                         
  -9   6   6       3630.72       3575.71       155.64 o                         
  -8   6   6        259.39        405.64        44.37 o                         
  -7   6   6      11036.08      11071.40       269.05 o                         
  -6   6   6       4775.30       4627.08       131.18 o                         
  -5   6   6       9849.14       9632.01       249.45 o                         
  -4   6   6      10829.14      11322.87       438.89 o                         
  -3   6   6       6551.51       6228.25       159.93 o                         
  -2   6   6      27672.23      27396.08       837.66 o                         
  -1   6   6       7352.32       7023.41       170.81 o                         
   0   6   6      37601.58      40639.15       782.82 o                         
   1   6   6       7343.00       7164.12       232.21 o                         
   2   6   6      27890.38      28289.39       478.47 o                         
   3   6   6       6765.29       6719.40       143.60 o                         
   4   6   6      10854.72      11132.17       197.60 o                         
   5   6   6      10072.16      10363.97       190.47 o                         
   6   6   6       4783.64       4628.34       105.56 o                         
   7   6   6      11073.52      11433.62       216.65 o                         
   8   6   6        237.73        274.51        31.56 o                         
   9   6   6       3569.65       3473.06       159.21 o                         
  10   6   6       5991.97       6595.52       166.11 o                         
  11   6   6        197.37        142.41        28.87 o                         
  12   6   6       2035.54       2074.56        71.60 o                         
  13   6   6       1134.48       1343.90        56.69 o                         
  14   6   6       2274.23       2107.49       158.61 o                         
  15   6   6       1968.22       2022.44       294.80 o                         
  16   6   6        976.11        919.27       133.21 o                         
  17   6   6        302.34        396.44       107.08 o                         
  18   6   6        460.38        515.03       124.91 o                         
 -17   7   6        800.71       1005.87       327.17 o                         
 -16   7   6        721.53        774.23       255.37 o                         
 -15   7   6       1194.34       1153.22       164.84 o                         
 -14   7   6        474.98        376.42        75.02 o                         
 -13   7   6        975.55        862.06       189.50 o                         
 -12   7   6        313.81        321.78        86.77 o                         
 -11   7   6        225.03        192.58        38.05 o                         
 -10   7   6        527.40        662.04       110.42 o                         
  -9   7   6       2286.21       2597.86       112.86 o                         
  -8   7   6       4417.64       4975.78       168.04 o                         
  -7   7   6       2361.75       2336.74       138.55 o                         
  -6   7   6       3444.86       3566.61       203.28 o                         
  -5   7   6      10961.34      11746.28       302.05 o                         
  -4   7   6       2672.19       2717.07       193.33 o                         
  -3   7   6       2396.07       2310.14       107.05 o                         
  -2   7   6      10495.72      10797.07       238.41 o                         
  -1   7   6        382.29        378.41        42.72 o                         
   0   7   6         51.18         83.55        24.42 o                         
   1   7   6        366.79        304.64        31.04 o                         
   2   7   6      10353.77      10778.52       207.96 o                         
   3   7   6       2530.25       2403.48        72.48 o                         
   4   7   6       2689.05       2610.62        73.50 o                         
   5   7   6      11011.47      11783.79       357.15 o                         
   6   7   6       3485.80       3375.69        95.72 o                         
   7   7   6       2305.02       2373.18        70.40 o                         
   8   7   6       4345.12       4661.93       126.12 o                         
   9   7   6       2339.00       2500.67       116.07 o                         
  10   7   6        572.18        565.19        42.39 o                         
  11   7   6        252.93        242.17        32.08 o                         
  12   7   6        275.20        257.88        44.03 o                         
  13   7   6        981.27        955.07        63.93 o                         
  14   7   6        504.16        460.10        32.25 o                         
  15   7   6       1156.39        998.30       122.66 o                         
  16   7   6        707.61        637.17       122.42 o                         
  17   7   6        777.63        593.47       222.90 o                         
  18   7   6        161.79         97.52       108.25 o                         
 -17   8   6         49.88        -48.08       199.80 o                         
 -15   8   6         18.74        157.34        97.40 o                         
 -14   8   6       4101.29       4104.28       414.59 o                         
 -13   8   6        206.27        112.39        97.40 o                         
 -12   8   6       2213.40       2472.79       134.65 o                         
 -11   8   6        883.90        778.57        61.81 o                         
 -10   8   6        691.01        642.82        60.44 o                         
  -9   8   6       2187.95       2233.10       189.78 o                         
  -8   8   6       4569.90       4665.80       169.97 o                         
  -7   8   6       2477.59       2641.30       128.43 o                         
  -6   8   6        698.70        728.90        65.04 o                         
  -5   8   6        435.88        419.28        53.26 o                         
  -4   8   6       8688.76       9103.04       223.56 o                         
  -3   8   6       1521.93       1366.19        65.13 o                         
  -2   8   6       9216.63       9667.19       271.54 o                         
  -1   8   6       6995.63       7051.90       151.57 o                         
   0   8   6         62.32         90.06        32.99 o                         
   1   8   6       7110.82       7138.31       185.23 o                         
   2   8   6       9401.95       9892.26       225.56 o                         
   3   8   6       1644.22       1583.54        73.17 o                         
   4   8   6       8430.66       8951.20       220.45 o                         
   5   8   6        501.96        479.50        52.26 o                         
   6   8   6        699.46        590.00        44.16 o                         
   7   8   6       2542.14       2510.33        81.56 o                         
   8   8   6       4377.69       4571.80       112.66 o                         
   9   8   6       2254.53       2253.04        98.52 o                         
  10   8   6        624.86        693.67        47.71 o                         
  11   8   6        914.00        779.78        54.53 o                         
  12   8   6       2255.03       2318.46        87.53 o                         
  13   8   6        209.00         39.75        36.33 o                         
  14   8   6       4098.71       4346.66       196.50 o                         
  15   8   6         19.36        108.49        87.89 o                         
  16   8   6       1194.85        985.21       130.11 o                         
  17   8   6         48.38         -3.75       106.07 o                         
  18   8   6         47.31         70.32       132.25 o                         
 -17   9   6        970.71        376.50       232.27 o                         
 -15   9   6        668.42        980.89       149.85 o                         
 -14   9   6        684.77        897.23       164.84 o                         
 -13   9   6        303.72        328.88        63.15 o                         
 -12   9   6        828.55        883.41        83.49 o                         
 -11   9   6        969.12       1268.10       119.49 o                         
 -10   9   6        142.92        115.98        42.83 o                         
  -9   9   6       3312.47       3261.60       160.00 o                         
  -8   9   6        353.76        323.99        73.13 o                         
  -7   9   6       7579.40       8590.55       282.64 o                         
  -6   9   6         79.90         42.75        34.17 o                         
  -5   9   6      14452.96      14958.79       309.59 o                         
  -4   9   6         83.69         14.67        23.41 o                         
  -3   9   6       1396.87       1307.62        65.94 o                         
  -2   9   6       3065.69       3214.00        88.11 o                         
  -1   9   6       6781.93       6999.34       185.23 o                         
   0   9   6        572.37        534.58        52.18 o                         
   1   9   6       6632.56       6725.65       172.50 o                         
   2   9   6       3006.22       3260.73       121.93 o                         
   3   9   6       1438.28       1442.17        74.16 o                         
   4   9   6         89.33        -12.41        36.46 o                         
   5   9   6      14303.88      15158.93       338.93 o                         
   6   9   6         87.13         37.11        33.38 o                         
   7   9   6       7413.82       7831.47       197.10 o                         
   8   9   6        323.44        195.76        35.18 o                         
   9   9   6       3424.89       3466.23       113.87 o                         
  10   9   6        163.36        107.65        37.16 o                         
  11   9   6        907.50        893.89        71.80 o                         
  12   9   6        844.57        793.31        60.60 o                         
  13   9   6        300.29        225.03        51.79 o                         
  14   9   6        664.84        845.05       118.83 o                         
  15   9   6        645.53        804.98       112.25 o                         
  16   9   6        128.02        103.23       143.39 o                         
  17   9   6        943.65       1621.82       718.34 o                         
 -15  10   6        556.22        615.01       164.84 o                         
 -14  10   6        685.12        749.25       149.85 o                         
 -13  10   6       1489.43       1842.91       124.03 o                         
 -12  10   6        643.90        731.83        95.29 o                         
 -11  10   6       1501.11       1705.65       117.06 o                         
 -10  10   6        889.15       1019.57       154.81 o                         
  -9  10   6       1483.04       1476.36       114.87 o                         
  -8  10   6       8845.37       9374.84       325.87 o                         
  -7  10   6         80.81         51.74        50.20 o                         
  -6  10   6        167.80        147.41        35.17 o                         
  -5  10   6       2992.93       2998.44        95.89 o                         
  -4  10   6       3384.44       3462.71       132.00 o                         
  -3  10   6       1718.22       1763.28        67.82 o                         
  -2  10   6       4975.06       5200.25       135.58 o                         
  -1  10   6       6057.49       5676.43       169.96 o                         
   0  10   6       1045.46       1129.85        92.12 o                         
   1  10   6       6011.75       5490.10       163.07 o                         
   2  10   6       4996.34       5231.48       157.79 o                         
   3  10   6       1659.62       1610.28       122.02 o                         
   4  10   6       3228.91       3212.98       121.70 o                         
   5  10   6       2980.68       3146.63       114.55 o                         
   6  10   6        161.71        145.32        42.74 o                         
   7  10   6         84.68         -5.16        31.27 o                         
   8  10   6       8927.49       9162.14       230.03 o                         
   9  10   6       1403.90       1267.62       172.28 o                         
  10  10   6        918.11        964.09        61.00 o                         
  11  10   6       1506.99       1487.28        87.73 o                         
  12  10   6        644.62        550.99        60.25 o                         
  13  10   6       1448.80       1509.92       101.76 o                         
  14  10   6        710.26        595.89       173.79 o                         
  15  10   6        532.25        313.49       162.33 o                         
  16  10   6        369.65        180.15       136.83 o                         
  17  10   6         77.85         44.36       142.81 o                         
 -15  11   6        376.01        307.82       112.39 o                         
 -14  11   6         44.98        -52.45       104.90 o                         
 -13  11   6        541.62        202.92       150.47 o                         
 -12  11   6        393.01        469.86        94.51 o                         
 -11  11   6        245.13        277.52        77.41 o                         
 -10  11   6        194.31        168.74        59.64 o                         
  -9  11   6        263.33        272.35        79.15 o                         
  -8  11   6       6452.01       7071.32       280.12 o                         
  -7  11   6       6192.83       6434.21       202.24 o                         
  -6  11   6       4358.00       4591.45       138.79 o                         
  -5  11   6       2077.66       2171.74       102.54 o                         
  -4  11   6       5858.54       5994.67       163.88 o                         
  -3  11   6         35.52         56.72        28.71 o                         
  -2  11   6       2198.62       2103.67        77.27 o                         
  -1  11   6        607.83        610.46        60.04 o                         
   0  11   6        902.42        749.91        98.77 o                         
   1  11   6        583.96        518.55        59.75 o                         
   2  11   6       2217.52       2186.30       106.95 o                         
   3  11   6         48.66         22.16        48.92 o                         
   4  11   6       6054.75       6386.11       163.88 o                         
   5  11   6       2081.92       2288.48        86.35 o                         
   6  11   6       4209.29       4394.66       137.90 o                         
   7  11   6       6263.70       6328.82       186.45 o                         
   8  11   6       6569.32       6992.15       191.49 o                         
   9  11   6        276.51        207.75        49.00 o                         
  10  11   6        208.16        245.15        43.91 o                         
  11  11   6        227.44        293.63        66.87 o                         
  12  11   6        378.29        313.01        56.50 o                         
  13  11   6        533.39        421.35        85.17 o                         
  14  11   6         39.45        -79.54       287.21 o                         
  15  11   6        368.12        332.75       199.18 o                         
  16  11   6        253.77        219.40       162.96 o                         
  17  11   6        626.53        567.42       186.48 o                         
 -15  12   6        412.02        819.81       202.92 o                         
 -14  12   6        398.34        511.36       187.94 o                         
 -13  12   6        657.16        829.17       203.55 o                         
 -12  12   6        143.02        103.65        99.26 o                         
 -11  12   6       1743.31       2134.45       166.92 o                         
 -10  12   6        316.91        318.41        77.55 o                         
  -9  12   6       1145.01       1104.81       199.77 o                         
  -8  12   6        219.67        174.46        51.54 o                         
  -7  12   6        421.91        449.11        63.89 o                         
  -6  12   6        308.06        356.13        55.47 o                         
  -5  12   6        950.77        916.36        66.91 o                         
  -4  12   6       3665.46       3776.55       149.63 o                         
  -3  12   6        102.28         63.22        42.85 o                         
  -2  12   6       1200.38       1206.00        65.78 o                         
  -1  12   6        820.69        634.85        63.76 o                         
   0  12   6       2061.28       2120.45       103.54 o                         
   1  12   6        762.85        634.97        66.20 o                         
   2  12   6       1126.80        973.88        75.17 o                         
   3  12   6        138.83         64.28        34.18 o                         
   4  12   6       3654.97       3635.19       118.39 o                         
   5  12   6        922.08        995.14        61.71 o                         
   6  12   6        285.62        350.31        48.51 o                         
   7  12   6        389.73        456.21        87.23 o                         
   8  12   6        211.53        162.41        43.84 o                         
   9  12   6       1159.73       1136.74        74.69 o                         
  10  12   6        307.38        257.47        47.07 o                         
  11  12   6       1797.86       2050.73       111.64 o                         
  12  12   6        142.91         46.33        57.65 o                         
  13  12   6        693.73        717.39        97.89 o                         
  14  12   6        387.92        364.03       129.01 o                         
  15  12   6        392.87        203.78       359.64 o                         
  16  12   6        750.86       1030.57       226.30 o                         
 -15  13   6         89.64        -68.06       173.58 o                         
 -14  13   6        117.00        -44.96       181.07 o                         
 -13  13   6        230.41        105.52       166.08 o                         
 -12  13   6        262.47          7.49       174.20 o                         
 -11  13   6        528.86        265.98       182.32 o                         
 -10  13   6        526.16        507.56        94.85 o                         
  -9  13   6        753.60        823.44        99.53 o                         
  -8  13   6       1853.43       1629.95       126.34 o                         
  -7  13   6       1030.27       1082.18        98.57 o                         
  -6  13   6       7019.89       7029.47       254.35 o                         
  -5  13   6        120.17        136.20        41.20 o                         
  -4  13   6       2966.91       2915.55       107.43 o                         
  -3  13   6        707.39        701.83        61.75 o                         
  -2  13   6       1347.91       1207.74        69.17 o                         
  -1  13   6       1202.10       1327.18       104.11 o                         
   0  13   6        121.49         77.59        56.53 o                         
   1  13   6       1143.65       1162.67        87.64 o                         
   2  13   6       1457.22       1298.74        60.48 o                         
   3  13   6        764.30        827.72        57.06 o                         
   4  13   6       3059.79       3200.17       115.84 o                         
   5  13   6        103.92         74.50        42.97 o                         
   6  13   6       7161.78       7500.10       219.28 o                         
   7  13   6        982.11        984.69        69.11 o                         
   8  13   6       1775.03       1683.28        82.21 o                         
   9  13   6        804.42        635.95        59.75 o                         
  10  13   6        499.13        309.73        65.44 o                         
  11  13   6        534.48        486.25        97.75 o                         
  12  13   6        241.15        204.81        79.74 o                         
  13  13   6        249.71        125.96       144.26 o                         
  14  13   6        106.34        209.24       131.78 o                         
  15  13   6         98.66         14.45       209.48 o                         
  16  13   6        377.39        333.09       174.19 o                         
 -15  14   6        856.00       1042.08       249.13 o                         
 -14  14   6        127.90        -53.07       128.62 o                         
 -13  14   6        857.74        953.42       196.68 o                         
 -12  14   6        382.44        318.43       182.32 o                         
 -11  14   6        914.32       1545.95       266.61 o                         
 -10  14   6       1091.80       1291.83       214.16 o                         
  -9  14   6        998.29        910.77       100.58 o                         
  -8  14   6        466.90        255.37        91.47 o                         
  -7  14   6        127.73        175.03        64.98 o                         
  -6  14   6       2813.53       2905.05       137.77 o                         
  -5  14   6        154.09        223.34        47.56 o                         
  -4  14   6        651.08        619.18        82.00 o                         
  -3  14   6       7784.57       8373.72       231.15 o                         
  -2  14   6        302.60        255.43        46.05 o                         
  -1  14   6       4852.93       5226.18       196.77 o                         
   0  14   6        294.33        179.53        70.38 o                         
   1  14   6       4800.14       5061.30       191.98 o                         
   2  14   6        268.50        240.66        37.93 o                         
   3  14   6       7604.25       7902.99       220.96 o                         
   4  14   6        635.77        596.65        57.26 o                         
   5  14   6        150.99        189.42        51.04 o                         
   6  14   6       2853.11       2930.13       128.46 o                         
   7  14   6        147.47        159.55        51.70 o                         
   8  14   6        480.59        285.68        57.82 o                         
   9  14   6        973.36        915.71       130.22 o                         
  10  14   6       1124.22       1033.30       175.43 o                         
  11  14   6        984.22       1079.65       108.27 o                         
  12  14   6        381.21        294.31       161.68 o                         
  13  14   6        820.74        921.45       202.92 o                         
  14  14   6        137.36         63.56       159.31 o                         
  15  14   6        880.48       1495.79       524.16 o                         
 -14  15   6        218.17        446.43       227.27 o                         
 -13  15   6         31.18        197.30       159.22 o                         
 -12  15   6        380.25        418.33       159.84 o                         
 -11  15   6        772.33        869.13       228.52 o                         
 -10  15   6        372.76        482.02       152.97 o                         
  -9  15   6       1052.10        932.23       136.20 o                         
  -8  15   6        121.02        136.50        70.44 o                         
  -7  15   6       2906.39       2918.16       157.80 o                         
  -6  15   6        926.41        780.01        91.74 o                         
  -5  15   6       5472.25       5658.67       226.65 o                         
  -4  15   6         48.47         15.41        45.19 o                         
  -3  15   6       3402.24       3612.83       143.36 o                         
  -2  15   6       1016.03       1009.52       101.96 o                         
  -1  15   6        547.86        402.61        96.34 o                         
   0  15   6       7173.64       7939.00       365.60 o                         
   1  15   6        522.90        439.38       183.88 o                         
   2  15   6        979.53       1011.79       119.32 o                         
   3  15   6       3305.64       3504.86       143.92 o                         
   4  15   6         32.91          7.78        40.91 o                         
   5  15   6       5650.64       5909.49       210.23 o                         
   6  15   6        969.50        981.51        86.33 o                         
   7  15   6       2898.98       3070.09       160.85 o                         
   8  15   6        149.49        101.36        76.23 o                         
   9  15   6       1042.91        712.23       108.76 o                         
  10  15   6        401.25        373.21        90.16 o                         
  11  15   6        777.60        646.10       126.74 o                         
  12  15   6        363.86        318.81        95.24 o                         
  13  15   6         31.70        -17.43       126.37 o                         
  14  15   6        217.95        199.76       148.26 o                         
 -13  16   6        183.66        242.88       242.88 o                         
 -12  16   6       1358.93       1584.04       289.71 o                         
 -11  16   6        236.90        664.34       213.54 o                         
 -10  16   6       1471.91       1791.96       290.96 o                         
  -9  16   6        845.42        680.14       190.12 o                         
  -8  16   6        472.08        368.12       136.11 o                         
  -7  16   6       3816.36       3873.23       228.20 o                         
  -6  16   6        374.02        196.44        75.73 o                         
  -5  16   6       1207.71       1024.03       144.06 o                         
  -4  16   6       2290.10       2321.50       143.65 o                         
  -3  16   6       1213.26       1081.36        92.32 o                         
  -2  16   6       3632.07       4158.37       219.53 o                         
  -1  16   6        199.72         65.77        82.23 o                         
   0  16   6       3633.89       3471.18       240.91 o                         
   1  16   6        223.10        162.71       108.57 o                         
   2  16   6       3642.86       4176.60       437.38 o                         
   3  16   6       1245.26       1233.61        94.66 o                         
   4  16   6       2300.03       2427.58       139.78 o                         
   5  16   6       1174.49       1020.18       209.41 o                         
   6  16   6        388.87        386.18       161.22 o                         
   7  16   6       3863.99       4474.47       228.49 o                         
   8  16   6        470.66        336.60        81.11 o                         
   9  16   6        834.45        753.26       188.14 o                         
  10  16   6       1476.71       1508.59       217.34 o                         
  11  16   6        225.41        272.65       152.42 o                         
  12  16   6       1350.10       1441.41       137.16 o                         
  13  16   6        179.63        243.86       110.17 o                         
 -12  17   6        117.63         14.99       152.35 o                         
 -11  17   6        122.89       -168.58       237.26 o                         
 -10  17   6        839.32        912.21       283.47 o                         
  -9  17   6        407.78        486.67       116.46 o                         
  -8  17   6        142.77        165.84       115.51 o                         
  -7  17   6       2577.53       2579.20       234.87 o                         
  -6  17   6        130.82         37.08       104.56 o                         
  -5  17   6       1512.52       1810.41       184.78 o                         
  -4  17   6         45.36         -4.27        65.82 o                         
  -3  17   6       2012.37       2048.22       162.11 o                         
  -2  17   6        203.45        156.86        63.40 o                         
  -1  17   6        742.14        656.53       134.87 o                         
   0  17   6         47.00        231.70       116.76 o                         
   1  17   6        729.26        513.01       138.69 o                         
   2  17   6        207.84        173.68       108.32 o                         
   3  17   6       1962.95       2188.60       197.16 o                         
   4  17   6         46.75         47.08        53.15 o                         
   5  17   6       1542.57       1608.81       119.80 o                         
   6  17   6        133.81        131.78        98.66 o                         
   7  17   6       2545.42       2777.09       237.07 o                         
   8  17   6        135.99         23.22       164.84 o                         
   9  17   6        390.54        552.65       123.34 o                         
  10  17   6        852.84        822.87       112.39 o                         
  11  17   6        127.02        104.06        98.69 o                         
  12  17   6        110.95         56.25        99.79 o                         
 -11  18   6        317.21        773.60       314.06 o                         
 -10  18   6        511.64        606.27       284.09 o                         
  -9  18   6        142.12          3.65       116.14 o                         
  -8  18   6        899.49       1130.21       200.34 o                         
  -7  18   6       1159.19        902.30       261.61 o                         
  -6  18   6        286.14        250.36       113.49 o                         
  -5  18   6        241.63        181.05       108.12 o                         
  -4  18   6       1096.68       1063.19       204.48 o                         
  -3  18   6        630.40        989.56       169.61 o                         
  -2  18   6        393.45        183.27       125.27 o                         
  -1  18   6       2101.55       2170.47       203.73 o                         
   0  18   6        757.25        618.75       120.82 o                         
   1  18   6       2114.65       2104.56       203.73 o                         
   2  18   6        401.48        280.53       110.15 o                         
   3  18   6        634.13        771.21       149.34 o                         
   4  18   6       1073.63       1206.10       283.47 o                         
   5  18   6        260.43         11.33       137.29 o                         
   6  18   6        283.66        146.16       141.73 o                         
   7  18   6       1169.79        863.54       160.55 o                         
   8  18   6        879.66       1111.15       174.82 o                         
   9  18   6        136.37        225.90        93.67 o                         
  10  18   6        512.88        455.16       112.44 o                         
  11  18   6        328.28        255.34       101.84 o                         
 -10  19   6         65.13        147.04       141.91 o                         
  -9  19   6        449.80        481.28       195.43 o                         
  -8  19   6        198.59        270.70       172.56 o                         
  -7  19   6        440.40        492.32       179.64 o                         
  -6  19   6        177.15        117.65       131.19 o                         
  -5  19   6        782.32       1050.36       175.36 o                         
  -4  19   6        214.96        267.97       147.35 o                         
  -3  19   6       1045.19       1042.06       189.50 o                         
  -2  19   6        720.35        504.84       142.71 o                         
  -1  19   6        208.58        116.35       117.84 o                         
   0  19   6        103.44         81.79        93.60 o                         
   1  19   6        185.31         -3.97       116.76 o                         
   2  19   6        734.26        767.53       151.34 o                         
   3  19   6       1065.06       1343.46       364.32 o                         
   4  19   6        218.52        309.03       128.44 o                         
   5  19   6        777.12        952.35       176.81 o                         
   6  19   6        186.90        146.76       250.06 o                         
   7  19   6        417.71        297.16       151.85 o                         
   8  19   6        190.06        194.75       177.28 o                         
   9  19   6        457.53        741.85       198.56 o                         
  10  19   6         51.39       -177.85       263.80 o                         
  -9  20   6        333.18         79.77       367.13 o                         
  -8  20   6        521.70        509.11       374.31 o                         
  -7  20   6        103.95        108.03       142.06 o                         
  -6  20   6        194.40        134.33       143.02 o                         
  -5  20   6        217.03         11.19       267.55 o                         
  -4  20   6         20.31        194.08       127.05 o                         
  -3  20   6        306.62        329.63       151.21 o                         
  -2  20   6        157.00        154.67       256.93 o                         
  -1  20   6       1231.47       1197.83       203.73 o                         
   0  20   6        111.49       -131.07       172.19 o                         
   1  20   6       1203.53       1356.32       216.45 o                         
   2  20   6        150.69        149.90       139.72 o                         
   3  20   6        324.72        137.95       141.49 o                         
   4  20   6         16.61        108.80       137.73 o                         
   5  20   6        225.94        121.34       138.61 o                         
   6  20   6        213.69         47.93       135.80 o                         
   7  20   6        103.11        242.70       150.15 o                         
   8  20   6        534.50        665.07       174.42 o                         
   9  20   6        310.43         92.90       324.36 o                         
  -7  21   6         70.66         76.27       137.42 o                         
  -6  21   6        419.07        250.96       136.17 o                         
  -5  21   6         29.81        -31.27       114.87 o                         
  -4  21   6        719.52        528.44       206.92 o                         
  -3  21   6        286.61        184.85       134.58 o                         
  -2  21   6        282.01        418.00       198.24 o                         
  -1  21   6        192.56        197.36       129.28 o                         
   0  21   6          0.94        -65.52       118.44 o                         
   1  21   6        192.29        126.19       126.38 o                         
   2  21   6        263.10        510.09       146.09 o                         
   3  21   6        276.73        266.91       171.68 o                         
   4  21   6        741.82        429.25       159.16 o                         
   5  21   6         32.26        -84.66       167.54 o                         
   6  21   6        385.91        363.62       169.83 o                         
   7  21   6         70.89        -40.85       157.14 o                         
  -4  22   6         28.90        218.10       279.72 o                         
  -3  22   6        153.11         -0.23       221.34 o                         
  -2  22   6        172.92        202.11       137.53 o                         
  -1  22   6        176.12        388.86       183.17 o                         
   0  22   6        607.66        512.44       191.81 o                         
   1  22   6        187.61        418.13       279.10 o                         
   2  22   6        167.28         29.60       166.65 o                         
   3  22   6        143.54       -136.44       192.71 o                         
   4  22   6         25.42        141.13       145.18 o                         
   1   0   7      27403.17      28833.68       793.78 o                         
   2   0   7      12506.80      12788.08       392.92 o                         
   3   0   7      29825.13      29792.93       676.44 o                         
   4   0   7      34391.08      35333.64       763.86 o                         
   5   0   7       1011.68        956.83        51.34 o                         
   6   0   7       2652.27       2435.40        80.13 o                         
   7   0   7      18962.10      19573.59       405.18 o                         
   8   0   7       7085.72       6910.59       146.52 o                         
   9   0   7        139.29         95.63        28.56 o                         
  10   0   7       1745.92       1778.88        65.62 o                         
  11   0   7       1423.41       1414.96        87.37 o                         
  12   0   7       1432.19       1564.57        76.27 o                         
  13   0   7        418.07        472.33        37.23 o                         
  14   0   7         11.24        -85.14        85.14 o                         
  15   0   7        320.79        151.46        78.94 o                         
  16   0   7        537.57        342.12       152.60 o                         
  17   0   7          0.07        -89.82       229.16 o                         
  18   0   7       1130.26       1081.70       154.15 o                         
  19   0   7        124.45        227.27       227.27 o                         
 -18   1   7         61.64         33.59       112.12 o                         
 -17   1   7        144.47         17.40        97.06 o                         
 -16   1   7        299.81        334.10       102.20 o                         
 -15   1   7       1453.62       1452.77       137.97 o                         
 -14   1   7        360.25        318.24        38.89 o                         
 -13   1   7       4760.48       5173.08       142.59 o                         
 -12   1   7       2734.46       2640.36       181.49 o                         
 -11   1   7        583.85        538.17        42.99 o                         
 -10   1   7        388.98        390.17        35.71 o                         
  -9   1   7       2319.92       2224.49        66.00 o                         
  -8   1   7        263.20        238.29        23.63 o                         
  -7   1   7       2966.26       3041.55       149.85 o                         
  -6   1   7       5145.10       5315.10       317.81 o                         
  -5   1   7       4435.28       4612.53       165.75 o                         
  -4   1   7      11458.84      10874.64       321.44 o                         
  -3   1   7      26306.03      25668.53       873.19 o                         
  -2   1   7       1018.36        866.01        85.54 o                         
  -1   1   7       3222.04       3226.78       123.60 o                         
   0   1   7      21098.65      21685.42       622.88 o                         
   1   1   7       3236.46       3118.55       127.65 o                         
   2   1   7       1072.01        980.67       104.58 o                         
   3   1   7      25898.65      26337.73       761.92 o                         
   4   1   7      11544.77      11988.62       256.74 o                         
   5   1   7       4529.86       4696.42       124.56 o                         
   6   1   7       4960.59       4980.96       128.50 o                         
   7   1   7       3088.96       2963.03        81.54 o                         
   8   1   7        250.30        213.02        28.83 o                         
   9   1   7       2321.77       2171.42        78.95 o                         
  10   1   7        428.75        384.05        38.57 o                         
  11   1   7        613.37        683.03        41.41 o                         
  12   1   7       2805.32       2797.34       112.08 o                         
  13   1   7       4787.32       5132.21       107.25 o                         
  14   1   7        362.09        369.31        89.15 o                         
  15   1   7       1424.09       1377.35       150.70 o                         
  16   1   7        286.56        142.59        99.29 o                         
  17   1   7        145.31        114.91       133.18 o                         
  18   1   7         64.55        -37.86       124.33 o                         
  19   1   7        133.49        124.59       140.68 o                         
 -18   2   7        517.68        641.86       292.83 o                         
 -17   2   7        474.29        573.51       125.37 o                         
 -16   2   7        845.82        837.38       133.63 o                         
 -15   2   7        823.91        553.52       109.57 o                         
 -14   2   7        458.63        496.86        66.04 o                         
 -13   2   7        563.82        517.93        42.05 o                         
 -12   2   7         28.02         18.59        30.64 o                         
 -11   2   7       2168.24       2216.58        74.94 o                         
 -10   2   7        250.89        286.18        97.51 o                         
  -9   2   7       1550.22       1691.97        73.94 o                         
  -8   2   7       2666.86       2580.81        91.47 o                         
  -7   2   7       3708.88       3482.27       104.79 o                         
  -6   2   7       5746.32       6147.38       175.53 o                         
  -5   2   7       7121.96       7509.37       278.79 o                         
  -4   2   7       3655.96       3457.14       112.34 o                         
  -3   2   7       8260.03       8489.02       230.07 o                         
  -2   2   7       3186.76       3317.81       108.84 o                         
  -1   2   7       5784.33       6023.15       199.84 o                         
   0   2   7        108.33        155.75        33.09 o                         
   1   2   7       5706.69       5992.30       203.00 o                         
   2   2   7       3101.61       3446.70       138.77 o                         
   3   2   7       8061.81       8418.83       304.84 o                         
   4   2   7       3736.70       3679.83       105.58 o                         
   5   2   7       7164.24       7380.65       178.15 o                         
   6   2   7       5747.04       5956.72       120.37 o                         
   7   2   7       3685.01       3493.89       105.73 o                         
   8   2   7       2667.13       2631.43        79.91 o                         
   9   2   7       1435.24       1424.13        55.76 o                         
  10   2   7        280.47        292.91        31.15 o                         
  11   2   7       2220.15       2310.70       122.41 o                         
  12   2   7         21.94          2.38        28.34 o                         
  13   2   7        538.85        526.46        41.47 o                         
  14   2   7        445.19        395.35       119.76 o                         
  15   2   7        806.56        702.40       105.78 o                         
  16   2   7        856.95        859.53       134.16 o                         
  17   2   7        482.27        564.84       117.00 o                         
  18   2   7        543.59        379.43       126.60 o                         
  19   2   7        276.53        824.80       306.57 o                         
 -18   3   7        160.03        373.38       182.94 o                         
 -17   3   7        880.57        349.03       190.43 o                         
 -16   3   7        221.46        240.26       126.49 o                         
 -15   3   7        972.52        996.96        79.77 o                         
 -14   3   7       1091.04       1230.47        55.91 o                         
 -13   3   7        492.06        466.92        42.06 o                         
 -12   3   7        773.26        719.08        51.30 o                         
 -11   3   7        254.92        307.31        44.67 o                         
 -10   3   7       2141.51       2161.58        94.71 o                         
  -9   3   7         39.32         90.43        35.71 o                         
  -8   3   7       2309.48       2222.49       112.96 o                         
  -7   3   7       1205.83       1112.38        91.62 o                         
  -6   3   7       7241.21       7278.07       154.09 o                         
  -5   3   7      10472.32       9989.86       204.36 o                         
  -4   3   7       5906.99       5650.56       144.75 o                         
  -3   3   7      26551.08      26388.46       626.23 o                         
  -2   3   7       1194.84       1121.65        50.22 o                         
  -1   3   7      29170.53      27234.63       848.57 o                         
   0   3   7       2521.54       2635.25       114.10 o                         
   1   3   7      29296.38      26967.23       865.70 o                         
   2   3   7       1041.07       1006.49        78.36 o                         
   3   3   7      26818.56      26467.15       617.85 o                         
   4   3   7       5983.82       5718.50       320.86 o                         
   5   3   7      10362.90       9551.80       237.88 o                         
   6   3   7       7112.29       7105.99       232.21 o                         
   7   3   7       1159.33       1094.94        40.96 o                         
   8   3   7       2293.38       2131.80        72.64 o                         
   9   3   7         55.03         52.08        18.77 o                         
  10   3   7       2133.74       2053.05        62.87 o                         
  11   3   7        284.97        272.94        29.85 o                         
  12   3   7        887.14        906.72        65.65 o                         
  13   3   7        501.25        503.27        34.12 o                         
  14   3   7       1123.36       1287.34       145.14 o                         
  15   3   7        954.37        913.60       171.34 o                         
  16   3   7        238.54         53.46       161.09 o                         
  17   3   7        880.95        868.12       157.38 o                         
  18   3   7        160.57        196.69       104.70 o                         
  19   3   7        569.17        705.54       219.16 o                         
 -18   4   7        113.25       -167.33       191.06 o                         
 -17   4   7       1001.48        460.79       262.24 o                         
 -16   4   7        127.47          8.12       166.71 o                         
 -15   4   7        827.11        772.43        63.90 o                         
 -14   4   7        713.53        694.05        52.89 o                         
 -13   4   7        553.00        563.31        95.63 o                         
 -12   4   7       1977.77       2075.42       103.04 o                         
 -11   4   7       1285.31       1303.09       114.55 o                         
 -10   4   7       1501.72       1455.71        73.12 o                         
  -9   4   7       2664.17       2896.34       124.62 o                         
  -8   4   7       1638.88       1678.74        69.20 o                         
  -7   4   7      11581.37      11528.06       272.10 o                         
  -6   4   7       2018.43       1994.91        78.59 o                         
  -5   4   7      16101.28      15999.82       542.20 o                         
  -4   4   7       2196.45       2061.81        71.48 o                         
  -3   4   7      16402.50      16746.00       353.84 o                         
  -2   4   7       6171.49       6075.63       144.94 o                         
  -1   4   7        169.29        170.06        29.74 o                         
   0   4   7       1579.49       1500.65        50.55 o                         
   1   4   7        190.97        144.93        32.72 o                         
   2   4   7       6101.18       6014.95       278.21 o                         
   3   4   7      16780.59      17621.62       608.77 o                         
   4   4   7       2246.39       2100.28        58.57 o                         
   5   4   7      15592.33      15103.09       250.66 o                         
   6   4   7       2024.01       2035.60        57.94 o                         
   7   4   7      11857.27      11672.20       205.26 o                         
   8   4   7       1595.88       1585.10        56.85 o                         
   9   4   7       2613.23       2802.50        85.30 o                         
  10   4   7       1582.07       1584.86        50.30 o                         
  11   4   7       1204.54       1179.95        45.70 o                         
  12   4   7       2052.04       2147.56        62.40 o                         
  13   4   7        556.73        517.50        31.97 o                         
  14   4   7        760.86        809.85       145.56 o                         
  15   4   7        824.50        623.55       116.39 o                         
  16   4   7        136.77        -10.28        86.43 o                         
  17   4   7       1018.44       1164.41       183.65 o                         
  18   4   7        108.64         55.42       114.99 o                         
  19   4   7        908.80       1102.02       312.81 o                         
 -18   5   7        148.02         95.53       199.18 o                         
 -17   5   7        145.25       -167.33       247.25 o                         
 -16   5   7       2347.14       2078.55       310.94 o                         
 -15   5   7         49.56         82.42        39.47 o                         
 -14   5   7       1317.54       1207.36       104.16 o                         
 -13   5   7        418.92        280.42        59.78 o                         
 -12   5   7       3915.28       4266.02       199.24 o                         
 -11   5   7        133.49        170.01        54.43 o                         
 -10   5   7       3239.50       3265.06       222.86 o                         
  -9   5   7        433.76        436.25        50.74 o                         
  -8   5   7       5438.91       5549.58       198.23 o                         
  -7   5   7         87.76         76.73        29.89 o                         
  -6   5   7        453.67        455.29        40.46 o                         
  -5   5   7       8095.74       7836.80       190.65 o                         
  -4   5   7       3690.83       3340.21        97.00 o                         
  -3   5   7       7234.76       6910.62       166.34 o                         
  -2   5   7      11035.05      11483.25       326.95 o                         
  -1   5   7      11377.36      11413.14       286.81 o                         
   0   5   7      18437.62      18973.32       439.34 o                         
   1   5   7      11567.87      11392.57       291.16 o                         
   2   5   7      11384.21      11912.45       226.99 o                         
   3   5   7       7502.61       7398.45       182.62 o                         
   4   5   7       3484.68       3203.56        90.47 o                         
   5   5   7       8262.57       8037.76       160.04 o                         
   6   5   7        481.27        460.07        31.23 o                         
   7   5   7         64.30         67.85        21.50 o                         
   8   5   7       5361.30       5330.23       131.75 o                         
   9   5   7        412.00        380.81        31.07 o                         
  10   5   7       3345.48       3404.12        96.74 o                         
  11   5   7        139.00         80.02        27.21 o                         
  12   5   7       3726.89       4027.57       103.44 o                         
  13   5   7        432.58        415.83        31.21 o                         
  14   5   7       1297.03       1384.84        76.90 o                         
  15   5   7         49.59         -6.05        84.72 o                         
  16   5   7       2366.74       2570.47       202.32 o                         
  17   5   7        147.32         47.94       104.35 o                         
  18   5   7        150.29         -8.26       112.97 o                         
 -17   6   7        724.19       1206.29       319.68 o                         
 -16   6   7        426.07        575.05       319.68 o                         
 -15   6   7        501.84        545.70        97.40 o                         
 -14   6   7        713.84       1053.31       234.45 o                         
 -13   6   7        240.08        360.89        98.03 o                         
 -12   6   7       1568.63       1683.68       121.94 o                         
 -11   6   7        602.19        658.11        66.89 o                         
 -10   6   7        537.36        542.63        49.64 o                         
  -9   6   7       2444.10       2291.19        97.00 o                         
  -8   6   7        475.04        490.56        46.05 o                         
  -7   6   7        920.67        882.43        52.91 o                         
  -6   6   7       5071.63       4885.34       133.63 o                         
  -5   6   7       6067.92       6127.71       322.00 o                         
  -4   6   7      15362.13      16302.77       439.43 o                         
  -3   6   7       6834.95       6803.08       164.16 o                         
  -2   6   7       8635.39       8566.23       208.63 o                         
  -1   6   7      10420.57      10648.16       238.28 o                         
   0   6   7       2538.51       2518.91        95.44 o                         
   1   6   7      10211.46      10622.67       232.16 o                         
   2   6   7       8557.13       8296.44       337.88 o                         
   3   6   7       6508.93       6078.90       189.88 o                         
   4   6   7      15542.64      15762.25       264.63 o                         
   5   6   7       5896.62       5823.92       141.65 o                         
   6   6   7       5037.62       4830.60       107.17 o                         
   7   6   7        848.24        785.41        38.71 o                         
   8   6   7        474.87        402.16        31.47 o                         
   9   6   7       2547.55       2388.42        77.43 o                         
  10   6   7        575.64        643.14        58.36 o                         
  11   6   7        608.12        560.96        46.87 o                         
  12   6   7       1548.31       1562.17        61.53 o                         
  13   6   7        250.18        253.75        30.18 o                         
  14   6   7        707.40        676.71        36.19 o                         
  15   6   7        489.57        610.01       197.65 o                         
  16   6   7        389.88        322.11        98.11 o                         
  17   6   7        727.58        755.14       211.27 o                         
  18   6   7        340.90         83.27       117.38 o                         
 -17   7   7       1221.08       1097.03       296.58 o                         
 -15   7   7       2956.63       3342.28       306.57 o                         
 -14   7   7        174.42         29.97        89.91 o                         
 -13   7   7       2736.24       2528.22       171.75 o                         
 -12   7   7        202.98        148.42        86.79 o                         
 -11   7   7       2150.89       2174.76       105.07 o                         
 -10   7   7        215.60        182.65        47.29 o                         
  -9   7   7       2561.36       2811.45       164.85 o                         
  -8   7   7        800.02        854.39        68.13 o                         
  -7   7   7       1346.41       1432.21        76.59 o                         
  -6   7   7       3168.44       3371.04       114.47 o                         
  -5   7   7      20179.73      21123.43       706.95 o                         
  -4   7   7       3696.72       3561.94       124.15 o                         
  -3   7   7      12056.72      12045.28       356.70 o                         
  -2   7   7        306.35        321.30        87.80 o                         
  -1   7   7      19683.56      20747.85       478.55 o                         
   0   7   7       3845.08       4485.85       160.96 o                         
   1   7   7      20033.46      20234.34       369.24 o                         
   2   7   7        261.69        167.89        24.00 o                         
   3   7   7      12243.36      12551.55       235.26 o                         
   4   7   7       3659.80       3503.11       122.65 o                         
   5   7   7      20082.79      21494.57       401.35 o                         
   6   7   7       3197.71       3376.06        90.19 o                         
   7   7   7       1312.06       1372.97        62.79 o                         
   8   7   7        777.44        878.81        68.92 o                         
   9   7   7       2475.79       2587.25        89.65 o                         
  10   7   7        235.24        160.16        37.56 o                         
  11   7   7       2119.42       2086.04        86.59 o                         
  12   7   7        201.42        199.29        49.75 o                         
  13   7   7       2681.45       2635.74        93.04 o                         
  14   7   7        158.80         82.89        37.95 o                         
  15   7   7       2997.45       3306.35       322.80 o                         
  16   7   7        106.71        127.15       119.40 o                         
  17   7   7       1224.96        943.65       161.71 o                         
  18   7   7        199.66        -15.20       113.49 o                         
 -17   8   7        115.61        -96.15       192.31 o                         
 -15   8   7        228.42        254.75       119.88 o                         
 -14   8   7         86.87         52.45        74.93 o                         
 -13   8   7        635.92        558.55        83.22 o                         
 -12   8   7        943.58        732.59       124.88 o                         
 -11   8   7       1202.24       1256.88       129.80 o                         
 -10   8   7       2458.24       2462.02       161.42 o                         
  -9   8   7        408.16        367.15        53.31 o                         
  -8   8   7       3575.55       4107.76       166.36 o                         
  -7   8   7       1214.12       1371.93       144.85 o                         
  -6   8   7       6887.42       7608.67       252.84 o                         
  -5   8   7       2419.50       2274.75       137.06 o                         
  -4   8   7       4874.15       4836.47       279.90 o                         
  -3   8   7       3324.12       3389.62       138.02 o                         
  -2   8   7          5.21        -25.33        35.01 o                         
  -1   8   7        273.90        397.41        43.48 o                         
   0   8   7       3924.52       3614.11       117.49 o                         
   1   8   7        284.39        301.92        37.37 o                         
   2   8   7         11.99          6.68        24.02 o                         
   3   8   7       3226.92       3059.49        89.60 o                         
   4   8   7       4895.54       4650.88       122.37 o                         
   5   8   7       2459.32       2160.24        78.13 o                         
   6   8   7       6770.34       7239.55       164.66 o                         
   7   8   7       1170.69       1119.03        86.00 o                         
   8   8   7       3505.38       3759.02       111.06 o                         
   9   8   7        403.38        303.30        40.28 o                         
  10   8   7       2575.01       2832.89        98.49 o                         
  11   8   7       1131.32       1101.45        78.75 o                         
  12   8   7        927.76        925.01        71.02 o                         
  13   8   7        690.80        615.97        49.43 o                         
  14   8   7         89.66         39.99       114.65 o                         
  15   8   7        220.99        155.72       102.34 o                         
  16   8   7        437.29        502.03       160.85 o                         
  17   8   7        111.73        110.28       109.96 o                         
  18   8   7        814.97        982.12       217.01 o                         
 -15   9   7        672.71        681.82       149.85 o                         
 -14   9   7        227.83        330.29       134.87 o                         
 -13   9   7        748.77        600.89        80.88 o                         
 -12   9   7        193.42        265.38        82.42 o                         
 -11   9   7       1595.81       1535.34        99.85 o                         
 -10   9   7       1110.76       1035.89       100.76 o                         
  -9   9   7       1557.37       1600.75       141.90 o                         
  -8   9   7       1129.61       1198.88        97.15 o                         
  -7   9   7       4570.06       5053.51       188.61 o                         
  -6   9   7       8640.00       9201.70       296.97 o                         
  -5   9   7        706.98        743.26        71.13 o                         
  -4   9   7       1579.87       1557.98        79.47 o                         
  -3   9   7       2860.46       2845.19       105.10 o                         
  -2   9   7       7756.42       7946.08       213.67 o                         
  -1   9   7       1691.32       1626.52        82.35 o                         
   0   9   7      12791.91      13172.88       292.95 o                         
   1   9   7       1783.11       1730.42        60.68 o                         
   2   9   7       7619.84       7726.70       178.41 o                         
   3   9   7       2936.35       2902.35        90.90 o                         
   4   9   7       1570.32       1420.32        81.84 o                         
   5   9   7        682.00        711.34        49.06 o                         
   6   9   7       8611.21       9215.29       225.51 o                         
   7   9   7       4538.98       4627.14       131.07 o                         
   8   9   7       1231.05       1285.01        72.01 o                         
   9   9   7       1587.71       1417.53        77.67 o
[truncated: 723,738 more chars]
