# Supplementary material for: Coordination compounds containing bis-di­thiol­ene-chelated molybdenum(IV) and oxalate: comparison of terminal with bridging oxalate
Source: Acta Crystallogr E Crystallogr Commun. 2017 Jul 18;73(Pt 8):1202–7. doi: 10.1107/S205698901701026X (PMC5598849; doi:10.1107/S205698901701026X)
Supplement: Supplementary file 3 [file e-73-01202-k10171_sqsup3.hkl]

data_k10171_sq                                                                  
_shelx_title ' k10171 in P2(1)/n'                                               
_shelx_refln_list_code          4                                               
_shelx_F_calc_maximum      294.75                                               
_exptl_crystal_F_000      1692.00                                               
_reflns_d_resolution_high  0.8157                                               
                                                                                
loop_                                                                           
 _space_group_symop_operation_xyz                                               
 'x, y, z'                                                                      
 '-x+1/2, y+1/2, -z+1/2'                                                        
 '-x, -y, -z'                                                                   
 'x-1/2, -y-1/2, z-1/2'                                                         
                                                                                
_cell_length_a    14.2347                                                       
_cell_length_b    19.4940                                                       
_cell_length_c    14.4056                                                       
_cell_angle_alpha  90.000                                                       
_cell_angle_beta  103.159                                                       
_cell_angle_gamma  90.000                                                       
                                                                                
_shelx_F_squared_multiplier     1.000                                           
                                                                                
loop_                                                                           
 _refln_index_h                                                                 
 _refln_index_k                                                                 
 _refln_index_l                                                                 
 _refln_F_squared_calc                                                          
 _refln_F_squared_meas                                                          
 _refln_F_squared_sigma                                                         
 _refln_observed_status                                                         
   2   0   0      24404.01      24676.98       669.73 o                         
   4   0   0         15.35         15.61        22.87 o                         
   6   0   0        446.54        502.62        41.78 o                         
   8   0   0      17157.79      19981.49       948.52 o                         
  10   0   0        120.08        177.90        47.51 o                         
  12   0   0       2318.10       2664.40       199.33 o                         
  14   0   0        291.55        304.02        93.95 o                         
   2   1   0        328.27        251.67        20.63 o                         
   3   1   0      23714.39      23910.83       480.54 o                         
   4   1   0       4722.88       3968.29       107.22 o                         
   5   1   0      15372.98      15974.77       348.85 o                         
   6   1   0       3502.01       4033.01       140.42 o                         
   7   1   0        312.38        312.48        31.61 o                         
   8   1   0         42.31         32.62        66.12 o                         
   9   1   0        112.02         95.11        27.42 o                         
  10   1   0       1552.74       1745.01        73.38 o                         
  11   1   0        363.52        345.76        39.87 o                         
  12   1   0        252.46        215.52        58.57 o                         
  13   1   0        823.25        805.98        52.99 o                         
  14   1   0        242.76        198.03        43.52 o                         
  15   1   0        485.73        427.91       100.58 o                         
  16   1   0          0.80          2.97       100.58 o                         
   2   2   0       5791.30       5328.44       173.62 o                         
   3   2   0      86879.34      88985.33      1866.06 o                         
   4   2   0         23.93         -2.89        16.06 o                         
   5   2   0        912.63        902.25        46.29 o                         
   6   2   0       1454.58       1464.50        64.86 o                         
   7   2   0      12005.82      12760.34       320.86 o                         
   8   2   0        624.18        491.46        35.34 o                         
   9   2   0       2649.97       2717.24       153.35 o                         
  10   2   0          2.21        -36.13        36.13 o                         
  11   2   0        588.42        649.12        53.46 o                         
  12   2   0        474.35        541.82        49.86 o                         
  13   2   0       1058.78       1092.61        80.60 o                         
  14   2   0         68.43        -25.93        40.75 o                         
  15   2   0         48.69         29.03        72.69 o                         
  16   2   0         12.82         41.31        76.48 o                         
   1   3   0        682.54        698.19        23.37 o                         
   2   3   0      43230.74      42059.43      1194.12 o                         
   3   3   0       5280.53       5308.52       174.98 o                         
   4   3   0       3579.40       3119.26       104.85 o                         
   5   3   0        504.70        585.49        28.30 o                         
   6   3   0      18009.71      17204.63       381.73 o                         
   7   3   0       3985.35       4272.09       118.92 o                         
   8   3   0        763.13        650.43        54.14 o                         
   9   3   0        336.09        335.02        37.57 o                         
  10   3   0       6340.04       7021.56       211.31 o                         
  11   3   0       3241.09       3186.46       261.47 o                         
  12   3   0        780.63        728.83        48.34 o                         
  13   3   0        113.38        130.71        49.52 o                         
  14   3   0        746.86        518.88        59.12 o                         
  15   3   0         95.49         62.43        65.46 o                         
  16   3   0          3.77         62.08       104.46 o                         
   0   4   0       1512.59       1802.86       101.26 o                         
   1   4   0      46790.35      47433.11       975.21 o                         
   2   4   0       8012.93       8003.94       172.19 o                         
   3   4   0       1948.32       1433.20        75.30 o                         
   4   4   0       5699.28       5544.79       226.37 o                         
   5   4   0      17508.64      16773.46       362.49 o                         
   6   4   0       1226.48       1015.20        51.58 o                         
   7   4   0       3621.07       3831.02       183.85 o                         
   8   4   0         57.11         37.91        24.17 o                         
   9   4   0       3202.62       3464.50       132.52 o                         
  10   4   0        197.64        249.27        35.25 o                         
  11   4   0       1282.84       1391.38       122.17 o                         
  12   4   0        365.62        306.29        56.22 o                         
  13   4   0        209.82        195.06        61.83 o                         
  14   4   0         14.22         -5.61        53.96 o                         
  15   4   0         86.08         35.66        80.23 o                         
  16   4   0          1.04         25.40        65.84 o                         
   1   5   0      13157.31      12111.75       256.88 o                         
   2   5   0       4582.63       4393.08       105.71 o                         
   3   5   0        655.46        484.93        25.58 o                         
   4   5   0       4667.65       4532.82       180.27 o                         
   5   5   0         11.74         43.68        20.96 o                         
   6   5   0       9007.49       9145.54       258.41 o                         
   7   5   0       9575.11       9516.29       226.51 o                         
   8   5   0       3161.53       3223.48       118.27 o                         
   9   5   0      10050.32      10441.34       299.83 o                         
  10   5   0        188.51        157.11        33.41 o                         
  11   5   0       1584.94       1667.79        79.11 o                         
  12   5   0        675.98        728.98        63.05 o                         
  13   5   0        326.68        273.71        45.71 o                         
  14   5   0        352.78        306.64        54.61 o                         
  15   5   0          2.03         -8.12        61.37 o                         
  16   5   0         39.16          0.00        95.55 o                         
   0   6   0       3100.89       3828.26       134.80 o                         
   1   6   0       1001.70       1037.03        37.78 o                         
   2   6   0       1459.93       1397.92        50.14 o                         
   3   6   0        793.09        844.02       109.45 o                         
   4   6   0      48235.79      48569.77      1068.58 o                         
   5   6   0        816.88        832.86        88.17 o                         
   6   6   0       1925.32       2046.04       157.59 o                         
   7   6   0       1729.23       1564.12        75.52 o                         
   8   6   0      10474.53      11456.59       347.00 o                         
   9   6   0        556.04        450.35        39.14 o                         
  10   6   0        119.83        121.42        40.49 o                         
  11   6   0          6.15         10.86        51.04 o                         
  12   6   0       2672.99       2466.85       168.47 o                         
  13   6   0         92.34         97.39        46.09 o                         
  14   6   0         38.25         94.56        42.02 o                         
  15   6   0         38.58        115.52        65.74 o                         
  16   6   0        218.10        -18.97       106.29 o                         
   1   7   0       7653.41       7106.58       193.89 o                         
   2   7   0        489.09        679.01        32.38 o                         
   3   7   0       3045.24       2583.79       111.09 o                         
   4   7   0       3159.52       3584.11        90.42 o                         
   5   7   0       8499.96       8094.10       241.71 o                         
   6   7   0       2018.73       1865.58        60.13 o                         
   7   7   0       2843.34       2826.11        84.85 o                         
   8   7   0         14.81          4.05        41.13 o                         
   9   7   0        672.46        673.17        37.15 o                         
  10   7   0       1666.75       1830.63        80.58 o                         
  11   7   0        299.77        282.81        73.42 o                         
  12   7   0        143.62        143.75        47.93 o                         
  13   7   0        530.86        487.07        89.95 o                         
  14   7   0          2.14         28.13        53.03 o                         
  15   7   0        222.50        297.16       114.52 o                         
  16   7   0         26.84         57.15        75.00 o                         
   0   8   0      26260.65      26636.49       740.68 o                         
   1   8   0       2644.63       2985.86        82.66 o                         
   2   8   0       6790.56       6761.26       167.96 o                         
   3   8   0      25285.66      25579.69       523.94 o                         
   4   8   0       6718.49       6935.50       352.02 o                         
   5   8   0       2805.72       2467.29       117.71 o                         
   6   8   0          0.65        -17.98        17.98 o                         
   7   8   0          3.01          6.86        17.91 o                         
   8   8   0        130.82        152.35        21.58 o                         
   9   8   0       1537.81       1283.45        69.53 o                         
  10   8   0         63.10         26.23        58.20 o                         
  11   8   0        271.56        219.23        36.22 o                         
  12   8   0        327.46        222.40        69.71 o                         
  13   8   0        296.05        332.08        61.03 o                         
  14   8   0          2.39        -95.78        95.78 o                         
   1   9   0       2057.33       1981.66        61.15 o                         
   2   9   0      23838.56      23984.19       582.73 o                         
   3   9   0        536.54        572.74        31.39 o                         
   4   9   0       5339.42       4976.05       151.53 o                         
   5   9   0        417.64        361.76        25.64 o                         
   6   9   0       2681.97       2644.67       107.58 o                         
   7   9   0        167.95        222.43        42.57 o                         
   8   9   0         16.72          3.36        30.19 o                         
   9   9   0          9.21          7.39        20.55 o                         
  10   9   0       1954.00       2319.61       107.80 o                         
  11   9   0         14.16         17.44        34.67 o                         
  12   9   0         37.59         57.38        46.40 o                         
  13   9   0         18.14        297.16       170.53 o                         
  14   9   0        402.41        468.60       106.98 o                         
  15   9   0         71.73        -10.97       103.78 o                         
   0  10   0         60.39        212.09        32.41 o                         
   1  10   0       5933.11       6615.41       159.28 o                         
   2  10   0        754.44        734.38        35.43 o                         
   3  10   0      22718.25      23957.29       607.46 o                         
   4  10   0       2574.31       2278.76        86.05 o                         
   5  10   0       4301.90       4416.60       131.34 o                         
   6  10   0        366.33        304.53        25.15 o                         
   7  10   0        118.44        203.96        32.50 o                         
   8  10   0          0.59         62.53        34.98 o                         
   9  10   0       1109.81       1022.48        46.64 o                         
  10  10   0        308.20        295.86        39.59 o                         
  11  10   0       1118.75        895.12        71.10 o                         
  12  10   0         45.86         79.34        57.26 o                         
  13  10   0        499.50        490.77        93.72 o                         
  14  10   0         19.35         16.46        96.01 o                         
  15  10   0         98.49        273.39       131.21 o                         
   1  11   0      10370.66      10651.94       236.45 o                         
   2  11   0       7804.15       8282.00       195.10 o                         
   3  11   0         21.29        -19.61        33.22 o                         
   4  11   0        202.39        206.18        45.81 o                         
   5  11   0       4714.36       4875.33       153.67 o                         
   6  11   0        210.30        162.83        23.96 o                         
   7  11   0        851.83        927.78        36.66 o                         
   8  11   0        381.41        364.94        21.11 o                         
   9  11   0         12.53         55.11        60.31 o                         
  10  11   0       1960.33       1901.43       116.90 o                         
  11  11   0        474.08        231.14        41.68 o                         
  12  11   0        195.83         88.07        68.46 o                         
  13  11   0        245.91        174.18       110.64 o                         
  14  11   0         28.06        -27.43       101.95 o                         
   0  12   0       4481.17       4595.31       169.60 o                         
   1  12   0          6.22          6.02        22.07 o                         
   2  12   0        161.65        289.09        48.17 o                         
   3  12   0          0.95        -34.07        36.36 o                         
   4  12   0       8128.71       8041.64       247.85 o                         
   5  12   0         82.78        174.66        49.72 o                         
   6  12   0          0.54        116.26        77.83 o                         
   7  12   0        633.10        738.99        74.53 o                         
   8  12   0       4174.89       4352.00       218.45 o                         
   9  12   0         95.06        125.79        68.18 o                         
  10  12   0          4.07         38.04        98.63 o                         
  11  12   0        121.31         95.95        69.26 o                         
  12  12   0       1256.23       1231.16       164.35 o                         
  13  12   0         31.47        -99.89        99.89 o                         
  14  12   0          4.06         90.98       113.15 o                         
   1  13   0       5298.94       5317.23       139.12 o                         
   2  13   0         37.35         55.36        36.99 o                         
   3  13   0       4167.42       4510.92       123.34 o                         
   4  13   0         20.54         -0.17        24.15 o                         
   5  13   0        295.94        349.46        30.67 o                         
   6  13   0       3235.98       3306.10       107.31 o                         
   7  13   0       1486.75       1298.43       104.80 o                         
   8  13   0        513.04        279.40        65.06 o                         
   9  13   0       1379.72       1266.43       118.64 o                         
  10  13   0          2.80         -8.46        93.03 o                         
  11  13   0       1652.42       1731.31       190.87 o                         
  12  13   0         56.28        117.26        95.09 o                         
  13  13   0         68.56         61.26       108.35 o                         
   0  14   0       1747.04       1812.76        88.25 o                         
   1  14   0       1537.74       1421.44        64.77 o                         
   2  14   0        119.55         98.18        25.84 o                         
   3  14   0         54.68         15.95        30.75 o                         
   4  14   0       1171.01       1038.19        57.45 o                         
   5  14   0       1098.72       1191.67        54.71 o                         
   6  14   0          3.52         26.16        23.52 o                         
   7  14   0        760.19        786.14       138.07 o                         
   8  14   0       1030.36       1097.31       124.35 o                         
   9  14   0       1189.25       1355.51       150.41 o                         
  10  14   0         90.20        121.38        96.01 o                         
  11  14   0        764.13        914.57       126.64 o                         
  12  14   0        217.06         22.40       106.52 o                         
  13  14   0        121.52        209.16       122.75 o                         
   1  15   0        581.95        500.18        35.80 o                         
   2  15   0       2183.21       2379.16        93.67 o                         
   3  15   0          0.38        -22.62        24.76 o                         
   4  15   0        494.26        684.85        46.50 o                         
   5  15   0          9.31         12.64        27.56 o                         
   6  15   0       4349.48       4274.16       134.75 o                         
   7  15   0        801.29        673.49        75.34 o                         
   8  15   0        178.02        299.92        73.45 o                         
   9  15   0         13.19        -88.23       108.12 o                         
  10  15   0       1831.95       1799.20       173.04 o                         
  11  15   0        210.37        228.59       109.95 o                         
  12  15   0          6.74        106.75       126.41 o                         
   0  16   0        893.65        888.77        65.66 o                         
   1  16   0       4884.77       5360.46       152.72 o                         
   2  16   0        450.90        416.63        42.26 o                         
   3  16   0       1133.07       1253.70        55.03 o                         
   4  16   0        175.21        105.32        26.69 o                         
   5  16   0          1.15        -25.85        29.63 o                         
   6  16   0          4.03        -51.92        51.92 o                         
   7  16   0        610.60        634.83        82.21 o                         
   8  16   0        846.26        846.68       128.69 o                         
   9  16   0       1307.75       1405.80       171.21 o                         
  10  16   0          0.11        159.10       102.18 o                         
  11  16   0        287.23       -172.58       172.58 o                         
  12  16   0         97.41         61.95       123.89 o                         
   1  17   0       1884.49       1995.66        79.58 o                         
   2  17   0       2282.63       2287.29        84.50 o                         
   3  17   0        317.89        327.47        35.11 o                         
   4  17   0        349.89        334.42        32.20 o                         
   5  17   0         39.63         54.87        60.63 o                         
   6  17   0        295.42        442.49       238.19 o                         
   7  17   0        745.77        668.91       157.50 o                         
   8  17   0         29.40        235.21       103.32 o                         
   9  17   0        196.77         71.55       131.44 o                         
  10  17   0        182.43        173.73       116.81 o                         
  11  17   0        286.95        317.73       122.06 o                         
   0  18   0       9894.38       9921.23       383.80 o                         
   1  18   0          0.20        -11.75        47.87 o                         
   2  18   0          5.28         49.49        37.05 o                         
   3  18   0        238.47        253.12        40.32 o                         
   4  18   0         99.16         81.67        28.08 o                         
   5  18   0          1.03        -22.79        61.30 o                         
   6  18   0        238.72         79.43        66.29 o                         
   7  18   0          0.17          8.69        98.06 o                         
   8  18   0        764.15       1062.01       152.70 o                         
   9  18   0          4.73        143.32       111.78 o                         
  10  18   0        160.97        357.05       122.75 o                         
   1  19   0       2683.89       2810.24       104.72 o                         
   2  19   0        761.14        897.44        66.61 o                         
   3  19   0        333.28        297.14        47.54 o                         
   4  19   0         68.37        101.15        44.41 o                         
   5  19   0       1159.29       1299.91        81.96 o                         
   6  19   0         72.33        351.34       119.09 o                         
   7  19   0        569.82        558.89       118.86 o                         
   8  19   0         24.59        366.65       135.78 o                         
   9  19   0          3.67        192.70       103.55 o                         
  10  19   0        141.49         71.55       143.09 o                         
   0  20   0        814.17        855.20        97.38 o                         
   1  20   0        694.75        641.74        57.41 o                         
   2  20   0          8.78         -1.75        57.70 o                         
   3  20   0        454.14        361.86        40.26 o                         
   4  20   0        196.39        230.50        74.05 o                         
   5  20   0          6.04         87.78       105.15 o                         
   6  20   0          1.07        -46.63       116.58 o                         
   7  20   0         33.36        139.44       101.72 o                         
   8  20   0        297.98        321.39       115.89 o                         
   9  20   0        211.73        176.01       121.15 o                         
   1  21   0          5.35        -64.87        64.87 o                         
   2  21   0       1362.68       1417.87       118.06 o                         
   3  21   0         11.85         87.11        52.32 o                         
   4  21   0         39.82         76.58        79.32 o                         
   5  21   0         80.49        -70.40        82.06 o                         
   6  21   0        659.11        795.94       122.98 o                         
   7  21   0        220.48        577.41       122.52 o                         
   0  22   0         31.75         38.63        85.95 o                         
   1  22   0         73.02         31.22       115.55 o                         
   2  22   0         60.70         74.33        55.25 o                         
   3  22   0        216.02        423.34       106.52 o                         
   4  22   0        121.44        103.32       106.29 o                         
   5  22   0        791.38        441.86       114.98 o                         
   6  22   0         67.79        196.81       111.55 o                         
   1  23   0         82.65         48.03        58.99 o                         
   2  23   0        156.28        -92.35       110.18 o                         
   3  23   0        332.93        288.25       106.98 o                         
   4  23   0          0.68       -112.69       112.69 o                         
 -15   0   1         18.11        -85.95        91.66 o                         
 -13   0   1       1628.61       1608.23       110.82 o                         
 -11   0   1       1797.28       1669.74        96.09 o                         
  -9   0   1       3627.54       4396.92       183.05 o                         
  -7   0   1       1765.67       1921.13        94.69 o                         
  -5   0   1       1667.47       1448.15        78.66 o                         
  -3   0   1         76.85        132.81        21.87 o                         
   3   0   1      69890.44      69106.73      1749.05 o                         
   5   0   1       4290.18       4464.42       162.94 o                         
   7   0   1       6957.52       7332.54       318.19 o                         
   9   0   1       4655.02       5342.60       340.59 o                         
  11   0   1       1181.33       1288.70        83.50 o                         
  13   0   1        954.25        780.85       113.38 o                         
 -17   1   1         23.63         52.12       104.01 o                         
 -16   1   1        273.94        248.70       104.01 o                         
 -15   1   1        134.60        101.26        78.18 o                         
 -14   1   1         14.91         -7.64        47.36 o                         
 -13   1   1         50.17         38.20        46.22 o                         
 -12   1   1         11.74        -36.59        36.59 o                         
 -11   1   1        443.95        461.68        65.67 o                         
 -10   1   1        381.17        351.52        32.37 o                         
  -9   1   1        429.04        452.33        46.92 o                         
  -8   1   1       5125.40       5458.19       170.63 o                         
  -7   1   1        554.41        730.55        36.42 o                         
  -6   1   1       4373.28       4176.39       161.44 o                         
  -5   1   1       4059.43       4519.80       133.52 o                         
  -4   1   1       8328.47       8582.39       255.45 o                         
  -3   1   1       7069.46       7282.45       213.46 o                         
  -2   1   1       3772.62       4449.64       119.54 o                         
   2   1   1       2492.12       2340.41        59.30 o                         
   3   1   1      16681.29      16586.68       384.89 o                         
   4   1   1       1303.22       1243.93        53.72 o                         
   5   1   1       2445.67       2551.56        74.44 o                         
   6   1   1       8824.38       8983.46       208.22 o                         
   7   1   1       1625.75       1785.94        86.44 o                         
   8   1   1       1981.23       2057.36        97.30 o                         
   9   1   1       1112.05       1028.88        74.04 o                         
  10   1   1       2445.57       2292.89        76.38 o                         
  11   1   1        588.56        730.51        50.23 o                         
  12   1   1        830.83        875.97        73.19 o                         
  13   1   1        805.83        568.04       141.70 o                         
  14   1   1       1145.20       1008.85       169.58 o                         
  15   1   1         20.78          8.45        58.42 o                         
  16   1   1         19.82        137.88        67.59 o                         
 -15   2   1          2.82        -39.92       171.10 o                         
 -14   2   1        382.96        381.14        57.62 o                         
 -13   2   1        428.82        608.10        48.91 o                         
 -12   2   1         67.94         87.64        36.23 o                         
 -11   2   1        611.45        510.58        69.27 o                         
 -10   2   1       5124.00       5058.19       287.51 o                         
  -9   2   1       2198.07       2002.52        84.60 o                         
  -8   2   1       5028.44       5681.96       181.05 o                         
  -7   2   1       1807.18       1985.75        86.16 o                         
  -6   2   1        803.20        844.36        69.29 o                         
  -5   2   1       3417.52       3213.97       100.42 o                         
  -4   2   1         29.54         86.84        17.77 o                         
  -3   2   1       4266.29       4951.02       152.94 o                         
  -2   2   1        116.50        215.92        19.41 o                         
  -1   2   1        330.90        608.36        22.48 o                         
   1   2   1       1413.83        907.30        53.32 o                         
   2   2   1      12310.98      13021.72       260.86 o                         
   3   2   1       3068.13       3081.40        81.69 o                         
   4   2   1      14308.35      13786.05       297.72 o                         
   5   2   1        952.95        959.22        57.41 o                         
   6   2   1         53.73         27.45        19.36 o                         
   7   2   1       7221.14       8116.90       280.84 o                         
   8   2   1       2354.97       2258.79        69.51 o                         
   9   2   1        509.93        341.00        34.92 o                         
  10   2   1       1309.90       1236.14        65.05 o                         
  11   2   1        205.63        200.11        41.50 o                         
  12   2   1       3015.60       3001.87       180.24 o                         
  13   2   1         20.21         -4.94        64.44 o                         
  14   2   1         93.76        101.18        48.27 o                         
  16   2   1        164.49        169.20        72.95 o                         
 -16   3   1        153.83        167.10        83.43 o                         
 -15   3   1        334.63        233.11        65.64 o                         
 -14   3   1         37.63         91.94        47.21 o                         
 -13   3   1         56.50        -25.80        40.06 o                         
 -12   3   1        247.76        306.84        62.25 o                         
 -11   3   1       2609.93       2573.53        97.33 o                         
 -10   3   1        193.19        191.36        38.27 o                         
  -9   3   1        734.83        716.28        74.47 o                         
  -8   3   1        254.14        230.68        37.65 o                         
  -7   3   1       4085.42       4215.51       205.51 o                         
  -6   3   1       2185.19       2298.13       104.56 o                         
  -5   3   1        154.28        146.58        19.54 o                         
  -4   3   1          0.07         11.91        18.37 o                         
  -3   3   1      16473.96      15468.56       395.78 o                         
  -2   3   1       1908.92       1929.34        90.96 o                         
  -1   3   1       4446.37       5153.16       119.03 o                         
   0   3   1        217.55        263.00        20.79 o                         
   1   3   1      18411.20      17974.50       397.58 o                         
   2   3   1      40003.41      40668.28       863.95 o                         
   3   3   1      23234.34      22281.66       439.35 o                         
   4   3   1       2115.00       2072.34        85.41 o                         
   5   3   1      16329.04      15228.53       325.43 o                         
   6   3   1      11282.89      11147.90       252.49 o                         
   7   3   1        366.44        395.18        27.47 o                         
   8   3   1        345.26        342.31        32.93 o                         
   9   3   1       4423.52       4655.29       238.21 o                         
  10   3   1         88.26        111.88        38.33 o                         
  11   3   1        448.02        473.59        97.03 o                         
  12   3   1        402.70        106.06        92.12 o                         
  13   3   1       1962.43       1502.75       156.95 o                         
  14   3   1          7.20        -94.18        94.18 o                         
  15   3   1        123.28        163.90       128.47 o                         
  16   3   1         39.71        127.80        64.37 o                         
 -16   4   1          6.02        -17.83        95.09 o                         
 -14   4   1        197.47        215.87        46.71 o                         
 -13   4   1         10.87         34.03        38.53 o                         
 -12   4   1       1505.17       1554.92       109.35 o                         
 -11   4   1         79.73        147.56        33.88 o                         
 -10   4   1         69.47         86.98        44.51 o                         
  -9   4   1       3146.00       2907.32       133.74 o                         
  -8   4   1       8306.53       9187.67       410.90 o                         
  -7   4   1         12.99          4.45        22.97 o                         
  -6   4   1      25406.77      26260.07       554.71 o                         
  -5   4   1       4713.81       4581.49       155.08 o                         
  -4   4   1        515.43        526.31        32.60 o                         
  -3   4   1         11.75        -18.47        24.16 o                         
  -2   4   1      12548.15      11606.22       254.59 o                         
  -1   4   1       1022.96        828.27        29.56 o                         
   0   4   1      11996.56      12580.04       253.80 o                         
   1   4   1      21345.80      21480.14       647.90 o                         
   2   4   1       1951.86       2188.45       106.82 o                         
   3   4   1       8634.58       8272.86       304.10 o                         
   4   4   1       4209.92       4132.50       124.10 o                         
   5   4   1       7689.78       7772.64       362.31 o                         
   6   4   1        741.67        656.53        49.89 o                         
   7   4   1       1402.05       1478.87        51.35 o                         
   8   4   1      24872.65      27238.69       685.70 o                         
   9   4   1        366.99        358.97        35.89 o                         
  10   4   1       2155.44       2472.99       233.39 o                         
  11   4   1       2305.30       2454.12       188.40 o                         
  12   4   1         55.36        146.29        55.60 o                         
  13   4   1          0.09          9.75       170.75 o                         
  14   4   1        290.27        269.38        43.95 o                         
  15   4   1         10.71         11.89        74.06 o                         
  16   4   1        125.95         60.43        68.73 o                         
 -16   5   1          0.17        118.41       110.18 o                         
 -15   5   1        172.01        188.22        55.68 o                         
 -14   5   1         98.13        102.59        42.87 o                         
 -13   5   1        100.61        166.50        46.08 o                         
 -12   5   1       1159.27        995.68        75.41 o                         
 -11   5   1          6.75         -7.59        37.76 o                         
 -10   5   1       3128.33       3608.10       252.39 o                         
  -9   5   1         21.14         30.03        34.84 o                         
  -8   5   1          8.14         37.82        28.34 o                         
  -7   5   1       2288.13       2292.60        81.96 o                         
  -6   5   1       2236.14       2044.84       143.76 o                         
  -5   5   1        158.40        224.55        58.39 o                         
  -4   5   1      15950.33      16587.66       362.75 o                         
  -3   5   1       2692.72       2856.46        83.32 o                         
  -2   5   1        347.30        446.68        42.69 o                         
  -1   5   1       1552.78       1631.07        49.55 o                         
   0   5   1        285.45        300.74        18.49 o                         
   1   5   1         11.71         13.85        12.25 o                         
   2   5   1      11267.53      11393.98       404.52 o                         
   3   5   1       6134.65       6086.39       246.37 o                         
   4   5   1       2204.14       1911.70        65.24 o                         
   5   5   1      18572.70      19162.27       453.56 o                         
   6   5   1       2133.04       2217.52       244.24 o                         
   7   5   1        569.71        629.12        34.20 o                         
   8   5   1       2791.25       2735.63       277.85 o                         
   9   5   1       1717.57       1666.74       145.18 o                         
  10   5   1       5285.05       5928.12       346.75 o                         
  11   5   1        323.89        263.15        59.01 o                         
  12   5   1        350.07        343.23        80.35 o                         
  13   5   1        917.90        753.73        61.60 o                         
  14   5   1         59.21         56.67       100.01 o                         
  15   5   1          0.55        -29.47        56.92 o                         
  16   5   1         89.85        265.62       119.32 o                         
 -16   6   1         17.11       -101.49       101.49 o                         
 -15   6   1          5.07         31.12       151.21 o                         
 -14   6   1        130.69         20.58        62.82 o                         
 -13   6   1       1015.85       1149.04        73.82 o                         
 -12   6   1         65.72         51.72        35.57 o                         
 -11   6   1         23.04         86.80        51.59 o                         
 -10   6   1        640.10        633.85        43.81 o                         
  -9   6   1       3285.52       3074.18       152.22 o                         
  -8   6   1        255.74        214.17        31.60 o                         
  -7   6   1         20.99         -8.63        19.90 o                         
  -6   6   1        509.28        483.58        50.46 o                         
  -5   6   1      22909.24      25867.82       640.87 o                         
  -4   6   1        899.20        902.98        49.76 o                         
  -3   6   1         56.00         15.26        13.78 o                         
  -2   6   1       3397.97       3040.14        84.60 o                         
  -1   6   1       8080.03       7037.76       159.53 o                         
   0   6   1        809.10        809.60       266.42 o                         
   1   6   1       5397.38       5173.95       124.62 o                         
   2   6   1       3824.89       3744.38        87.45 o                         
   3   6   1       3202.12       2708.92       130.87 o                         
   4   6   1        775.27        669.18        35.48 o                         
   5   6   1       9977.23      10518.75       230.19 o                         
   6   6   1        211.46        145.62        34.88 o                         
   7   6   1      13315.85      14734.06       567.47 o                         
   8   6   1        698.19        652.71        57.41 o                         
   9   6   1         51.71         -6.48        29.44 o                         
  10   6   1       1329.95       1337.22       108.45 o                         
  11   6   1       2294.11       1878.81       260.93 o                         
  12   6   1         14.77        -57.29        57.29 o                         
  13   6   1          3.68         43.79        42.50 o                         
  14   6   1         17.33         42.99       108.12 o                         
  15   6   1        518.21        367.24       111.89 o                         
  16   6   1         27.25        116.35       118.86 o                         
 -16   7   1        219.82        350.88       120.69 o                         
 -15   7   1          1.60        -60.58        98.98 o                         
 -14   7   1        136.72        124.09        45.58 o                         
 -13   7   1          6.99         59.22        41.41 o                         
 -12   7   1        389.50        437.06        59.12 o                         
 -11   7   1        137.30        178.37        34.33 o                         
 -10   7   1        966.26        913.52       160.24 o                         
  -9   7   1        691.19        537.16        43.04 o                         
  -8   7   1        704.88        676.05        36.56 o                         
  -7   7   1       1782.32       1832.20        65.63 o                         
  -6   7   1        135.65        133.62        33.66 o                         
  -5   7   1        516.23        401.55        36.03 o                         
  -4   7   1       5291.47       5034.47       204.81 o                         
  -3   7   1      14603.47      14380.32       351.25 o                         
  -2   7   1      26848.90      26592.56       524.05 o                         
  -1   7   1        579.88        584.67        28.51 o                         
   0   7   1        652.28        615.88        28.00 o                         
   1   7   1       2710.18       2546.18        78.59 o                         
   2   7   1       6454.65       6715.35       152.54 o                         
   3   7   1         15.44         22.74        42.75 o                         
   4   7   1       9166.23       9311.02       349.02 o                         
   5   7   1       1369.86       1355.12        47.13 o                         
   6   7   1       5223.92       5567.67       177.31 o                         
   7   7   1         94.20         -2.42        32.40 o                         
   8   7   1        830.42        799.55        66.69 o                         
   9   7   1       4311.78       4773.72       310.59 o                         
  10   7   1       4660.20       4710.48       355.22 o                         
  11   7   1          1.65        -43.95        43.95 o                         
  12   7   1       1412.99       1118.55        64.64 o                         
  13   7   1         19.72         10.48        40.09 o                         
  14   7   1        228.95        163.17       150.18 o                         
 -16   8   1         58.45        136.92       114.98 o                         
 -15   8   1         16.04        104.46       121.15 o                         
 -14   8   1        148.57        -27.66       102.18 o                         
 -13   8   1        153.02        143.99        37.99 o                         
 -12   8   1        394.69        336.57        55.83 o                         
 -11   8   1         35.18         57.27        40.68 o                         
 -10   8   1        903.01        847.93        55.06 o                         
  -9   8   1        315.15        218.85        32.50 o                         
  -8   8   1        300.00        264.05        46.22 o                         
  -7   8   1         17.26        -16.91        29.25 o                         
  -6   8   1       2773.27       2850.03       101.92 o                         
  -5   8   1        786.62        740.99        39.67 o                         
  -4   8   1      24271.98      24724.52       678.26 o                         
  -3   8   1       6320.39       6225.50       152.75 o                         
  -2   8   1        250.56        195.66        23.49 o                         
  -1   8   1      10597.33      10615.03       275.14 o                         
   0   8   1         38.53        123.58        20.23 o                         
   1   8   1         41.05          1.02        16.68 o                         
   2   8   1       2595.85       2754.40        80.46 o                         
   3   8   1      13298.83      12852.01       308.38 o                         
   4   8   1      12479.33      12049.87       449.84 o                         
   5   8   1        509.78        417.12       112.58 o                         
   6   8   1       2452.60       1982.56        89.81 o                         
   7   8   1       2912.22       2746.85       102.13 o                         
   8   8   1        829.24        754.10       100.12 o                         
   9   8   1       1507.48       1156.46       113.95 o                         
  10   8   1         63.59         78.09        66.06 o                         
  11   8   1        399.56        301.75        60.39 o                         
  12   8   1        294.66        285.41        48.93 o                         
  13   8   1         50.12        112.57        51.29 o                         
  14   8   1        187.08        149.04       102.86 o                         
  15   8   1        199.91        -81.15        91.89 o                         
 -14   9   1         22.68         77.49        99.66 o                         
 -13   9   1        413.82        324.41        46.79 o                         
 -12   9   1          0.01         26.29        31.91 o                         
 -11   9   1       2109.22       2052.75       135.04 o                         
 -10   9   1          0.01         -6.99        29.27 o                         
  -9   9   1        120.63        184.48        44.78 o                         
  -8   9   1         61.52         21.68        37.74 o                         
  -7   9   1        220.65        216.23        31.87 o                         
  -6   9   1          1.11        -12.83        26.79 o                         
  -5   9   1          5.84         29.57        21.95 o                         
  -4   9   1        109.84         68.40        30.05 o                         
  -3   9   1      16122.29      16803.71       354.18 o                         
  -2   9   1       7750.40       8354.70       231.94 o                         
  -1   9   1      20161.93      20595.28       424.78 o                         
   0   9   1       4151.70       4244.73       108.56 o                         
   1   9   1      15225.54      14676.47       317.62 o                         
   2   9   1       1790.66       1583.66        51.05 o                         
   3   9   1       5977.32       6061.04       167.57 o                         
   4   9   1       1168.85       1518.61       906.69 o                         
   5   9   1       3537.92       3234.32       147.97 o                         
   6   9   1        262.93        221.37        46.69 o                         
   7   9   1        877.50        885.54        51.78 o                         
   8   9   1         52.55         40.10        63.33 o                         
   9   9   1       4672.45       4438.71       639.24 o                         
  10   9   1        129.99        160.09        33.00 o                         
  11   9   1        228.57        211.43        42.72 o                         
  12   9   1          9.77         13.90        53.72 o                         
  13   9   1        409.48        385.68       255.10 o                         
  14   9   1          0.05        -92.35        92.35 o                         
  15   9   1         55.90        130.07       116.35 o                         
 -15  10   1         50.98        275.90       121.38 o                         
 -14  10   1        112.27        196.81       110.86 o                         
 -13  10   1        181.13        115.45       113.15 o                         
 -12  10   1         23.53         33.37        34.59 o                         
 -11  10   1          0.59         31.41        29.58 o                         
 -10  10   1        418.01        418.78        41.34 o                         
  -9  10   1         17.18         42.28        25.10 o                         
  -8  10   1        222.67        207.94        23.99 o                         
  -7  10   1        510.78        668.62        41.16 o                         
  -6  10   1       1205.00       1202.36        84.48 o                         
  -5  10   1        989.60        961.88        81.03 o                         
  -4  10   1      18961.63      19390.89       405.80 o                         
  -3  10   1       2347.59       2299.79        80.99 o                         
  -2  10   1        656.47        717.98        37.47 o                         
  -1  10   1       5407.42       6037.78       514.05 o                         
   0  10   1      12840.02      13271.63       453.64 o                         
   1  10   1        190.16        155.53        31.70 o                         
   2  10   1      21344.25      23395.08       468.45 o                         
   3  10   1       2941.49       3070.36       105.78 o                         
   4  10   1       6710.71       6347.92       283.91 o                         
   5  10   1         93.93        214.01        97.95 o                         
   6  10   1        507.04        418.41       102.98 o                         
   7  10   1        304.78        206.42        61.66 o                         
   8  10   1       2001.51       2012.84       124.78 o                         
   9  10   1        697.01        675.20        35.27 o                         
  10  10   1        773.40        722.98        55.57 o                         
  11  10   1        147.42        204.24        38.50 o                         
  12  10   1       1101.11        916.28       165.50 o                         
  13  10   1         16.56         10.97        98.29 o                         
  15  10   1        124.07        195.21       113.84 o                         
 -15  11   1         46.67        -74.52       107.66 o                         
 -14  11   1        292.21         86.18       102.86 o                         
 -13  11   1          5.30          2.74        94.86 o                         
 -12  11   1       1061.21        942.94        94.44 o                         
 -11  11   1        552.03        579.94        85.88 o                         
 -10  11   1         80.44        117.54        60.13 o                         
  -9  11   1        133.51        201.58        25.34 o                         
  -8  11   1          1.44         12.96        26.55 o                         
  -7  11   1         46.94         -5.38        38.17 o                         
  -6  11   1        559.36        488.88        35.77 o                         
  -5  11   1        176.05        119.79        34.91 o                         
  -4  11   1       1060.36       1096.23        61.74 o                         
  -3  11   1       3114.94       3280.84        93.16 o                         
  -2  11   1       6429.48       5879.76       149.59 o                         
  -1  11   1       1174.42        938.29        45.36 o                         
   0  11   1        212.66        158.06        23.49 o                         
   1  11   1       1062.32       1224.44        45.40 o                         
   2  11   1       1833.45       1484.20        53.31 o                         
   3  11   1       3974.17       4353.09       131.00 o                         
   4  11   1       2748.59       2436.42       143.21 o                         
   5  11   1       1030.21       1067.77        81.95 o                         
   6  11   1       1397.69       1509.25        95.58 o                         
   7  11   1          0.30        -49.38        49.38 o                         
   8  11   1        161.44        183.54        65.77 o                         
   9  11   1       2867.53       2745.99       312.82 o                         
  10  11   1        608.85        532.58        78.63 o                         
  11  11   1        104.68        104.92        99.43 o                         
  12  11   1          1.94        -77.03       101.72 o                         
  13  11   1        114.76        372.37       114.98 o                         
  14  11   1        443.04        523.69       114.52 o                         
 -13  12   1        415.92        392.02       131.67 o                         
 -12  12   1         65.74          6.04        37.61 o                         
 -11  12   1        112.96        108.19        29.77 o                         
 -10  12   1         15.85         -0.51        23.82 o                         
  -9  12   1       1095.91       1089.85        48.54 o                         
  -8  12   1       1070.84       1019.63        45.65 o                         
  -7  12   1         22.20         25.08        27.92 o                         
  -6  12   1        116.98         41.22        27.15 o                         
  -5  12   1       7871.63       8183.20       326.13 o                         
  -4  12   1         64.51         28.57        29.74 o                         
  -3  12   1        111.94         89.42        24.20 o                         
  -2  12   1        468.33        478.69        34.26 o                         
  -1  12   1       6243.66       6229.47       150.19 o                         
   0  12   1        558.57        431.94        33.26 o                         
   1  12   1        168.73        225.99        36.20 o                         
   2  12   1        779.04        739.89        35.37 o                         
   3  12   1       7123.57       6924.83       167.58 o                         
   4  12   1        956.35        972.73        43.79 o                         
   5  12   1        513.12        424.59        58.97 o                         
   6  12   1        487.65        708.36        68.18 o                         
   7  12   1       4653.73       4862.40       245.44 o                         
   8  12   1          9.29          0.59        59.24 o                         
   9  12   1         45.71        -53.78        85.49 o                         
  10  12   1        269.66        305.85        91.66 o                         
  11  12   1       1853.79       2010.18       210.53 o                         
  12  12   1         85.79         24.92        96.46 o                         
  13  12   1          0.33         41.15        98.98 o                         
  14  12   1         54.13        161.38       101.26 o                         
 -14  13   1          4.05         69.72       108.81 o                         
 -12  13   1        277.12        318.88       112.92 o                         
 -11  13   1         77.15         39.55        34.32 o                         
 -10  13   1       1854.32       2013.47        70.18 o                         
  -9  13   1        245.86        253.63        24.02 o                         
  -8  13   1       1152.70       1126.54        48.48 o                         
  -7  13   1        290.88        339.85        68.52 o                         
  -6  13   1        653.92        596.01        39.04 o                         
  -5  13   1        102.22         42.57        31.21 o                         
  -4  13   1       1387.74       1450.48        56.12 o                         
  -3  13   1       1454.11       1479.17        80.84 o                         
  -2  13   1       3621.01       4088.46       153.25 o                         
  -1  13   1        293.34        300.38        28.77 o                         
   0  13   1        457.14        510.78        48.90 o                         
   1  13   1         21.32        -22.51        37.91 o                         
   2  13   1      10921.63      12189.88       274.56 o                         
   3  13   1          0.94        -12.56        24.35 o                         
   4  13   1         82.96         35.08        42.54 o                         
   5  13   1        132.62        130.97        59.92 o                         
   6  13   1       2483.89       2720.47       288.70 o                         
   7  13   1       1215.04       1379.18       103.48 o                         
   8  13   1       1457.33       1684.31       121.71 o                         
   9  13   1        140.12        149.80        83.43 o                         
  10  13   1       1898.69       1842.63       178.53 o                         
  11  13   1        229.70        219.44       113.84 o                         
  12  13   1        303.67        295.79       102.41 o                         
  13  13   1        235.78        264.47       115.66 o                         
 -12  14   1        229.26        135.78       110.41 o                         
 -11  14   1         53.86        238.87       105.15 o                         
 -10  14   1        638.39        548.63        41.10 o                         
  -9  14   1        428.89        389.62        42.43 o                         
  -8  14   1        789.31        696.22        34.14 o                         
  -7  14   1        976.16        932.88        54.64 o                         
  -6  14   1       1240.10       1233.96       108.85 o                         
  -5  14   1       1610.20       1588.72        79.17 o                         
  -4  14   1          0.56         89.39        66.06 o                         
  -3  14   1          8.08         34.54        25.98 o                         
  -2  14   1       4331.88       4671.08       158.12 o                         
  -1  14   1        585.62        637.13        35.78 o                         
   0  14   1        994.94        890.98        43.45 o                         
   1  14   1       1197.32       1164.49        48.93 o                         
   2  14   1         59.24        112.52        24.25 o                         
   3  14   1       3049.44       3052.42        90.90 o                         
   4  14   1       1048.99       1102.34        78.91 o                         
   5  14   1       1065.44       1039.52        90.63 o                         
   6  14   1       1685.49       1469.93       115.89 o                         
   7  14   1        409.95        368.64       103.32 o                         
   8  14   1       1703.13       1820.83       311.68 o                         
   9  14   1         11.30        -89.83        89.83 o                         
  10  14   1        629.08        578.55       120.24 o                         
  11  14   1       1332.89       1450.83       158.87 o                         
  12  14   1        148.35        305.16       105.38 o                         
  13  14   1          5.77       -116.12       124.35 o                         
 -13  15   1          4.91        293.28       115.66 o                         
 -12  15   1         24.45         79.32       119.09 o                         
 -11  15   1        597.40        544.26       128.24 o                         
 -10  15   1          9.62         22.86       100.12 o                         
  -9  15   1         17.37         57.38        94.86 o                         
  -8  15   1        149.38        127.77        35.18 o                         
  -7  15   1       4752.73       5320.64       437.74 o                         
  -6  15   1         63.94         24.34        68.80 o                         
  -5  15   1         32.58         36.59        62.39 o                         
  -4  15   1          0.03         40.30        25.95 o                         
  -3  15   1       1686.75       1471.73        72.71 o                         
  -2  15   1        474.62        369.07        34.88 o                         
  -1  15   1       1139.08       1394.12        75.39 o                         
   0  15   1         33.90         41.09        41.22 o                         
   1  15   1       3354.78       3685.42       109.73 o                         
   2  15   1       1365.07       1227.18        55.69 o                         
   3  15   1       2318.31       2423.60       100.70 o                         
   4  15   1        512.15        482.10        37.12 o                         
   5  15   1       1982.52       2282.94       207.33 o                         
   6  15   1       1026.88       1042.31        92.93 o                         
   7  15   1        250.97         68.17        67.20 o                         
   8  15   1         68.89        -74.75        74.75 o                         
   9  15   1       2196.77       1907.32       191.55 o                         
  10  15   1        149.08        311.11       112.24 o                         
  11  15   1          9.50        156.35        97.83 o                         
  12  15   1         20.59       -100.12       102.86 o                         
 -12  16   1         56.27         17.14       110.86 o                         
 -11  16   1         36.87        137.15       114.29 o                         
 -10  16   1        937.03        978.35       132.12 o                         
  -9  16   1        992.85       1261.34       167.10 o                         
  -8  16   1        412.79        456.26       106.98 o                         
  -7  16   1         68.51         58.81        80.02 o                         
  -6  16   1         29.43         40.71        32.44 o                         
  -5  16   1        118.48        127.37        49.02 o                         
  -4  16   1        113.37         64.05        35.27 o                         
  -3  16   1        682.07        585.44        49.13 o                         
  -2  16   1        936.58       1065.72        73.89 o                         
  -1  16   1        959.35        899.82        45.74 o                         
   0  16   1       5978.44       6750.74       179.66 o                         
   1  16   1         93.22        144.33        43.23 o                         
   2  16   1       1197.83       1235.57        54.67 o                         
   3  16   1         15.88         37.83        26.14 o                         
   4  16   1       1884.13       2197.68       127.56 o                         
   5  16   1          2.52         43.55        60.61 o                         
   6  16   1       1117.69       1094.68       156.35 o                         
   7  16   1        367.24        489.12        73.66 o                         
   8  16   1       1221.23       1451.98       158.64 o                         
   9  16   1          6.14         90.29        96.01 o                         
  10  16   1        297.76        171.44       118.18 o                         
  11  16   1        239.69        484.60       134.41 o                         
 -11  17   1          9.61        -65.83       111.55 o                         
 -10  17   1         80.48        106.52       112.24 o                         
  -9  17   1          3.45        -92.35        92.35 o                         
  -8  17   1       1318.05       1369.69       168.01 o                         
  -7  17   1        460.97        370.38        35.84 o                         
  -6  17   1       1210.46       1112.78        79.52 o                         
  -5  17   1        383.24        462.35        39.64 o                         
  -4  17   1         95.27        141.10        36.84 o                         
  -3  17   1        266.11        422.85        59.16 o                         
  -2  17   1        679.98        676.24        86.74 o                         
  -1  17   1        364.31        359.17        36.21 o                         
   0  17   1       3126.90       3317.48       108.77 o                         
   1  17   1       2695.39       2622.06        92.67 o                         
   2  17   1        884.55        837.71        62.13 o                         
   3  17   1         33.65         32.04        27.30 o                         
   4  17   1         16.25        154.44       106.87 o                         
   5  17   1        492.82        506.84        70.18 o                         
   6  17   1        242.35        114.48       112.81 o                         
   7  17   1         39.41        113.84       105.38 o                         
   8  17   1        190.73        167.55       113.61 o                         
   9  17   1        361.80        152.92        98.98 o                         
  10  17   1         28.87         61.95       121.38 o                         
  11  17   1          0.20        -56.23       115.21 o                         
 -11  18   1        155.03        341.28       123.44 o                         
 -10  18   1          2.45        135.55       106.75 o                         
  -9  18   1        552.85        633.64       141.95 o                         
  -8  18   1         20.03        -49.37        92.81 o                         
  -7  18   1          9.36         15.49       104.01 o                         
  -6  18   1          5.09         -4.19        40.22 o                         
  -5  18   1         49.12        105.80        31.21 o                         
  -4  18   1        157.49        230.86        37.96 o                         
  -3  18   1         23.95         20.92        38.47 o                         
  -2  18   1        104.80        166.83        67.87 o                         
  -1  18   1       6683.74       7008.53       205.23 o                         
   0  18   1         79.89         85.57        33.77 o                         
   1  18   1         56.97         14.38        30.54 o                         
   2  18   1         22.07        -41.27        41.27 o                         
   3  18   1       1882.69       1799.91        83.29 o                         
   4  18   1         15.26        -34.99        70.96 o                         
   5  18   1        232.57        135.36       153.72 o                         
   6  18   1        181.18        154.75        97.38 o                         
   7  18   1        947.01       1043.27       157.27 o                         
   8  18   1         18.87        128.24       111.09 o                         
   9  18   1         94.16        119.32       110.86 o                         
  10  18   1         22.60        328.25       130.07 o                         
 -10  19   1          8.34       -135.78       135.78 o                         
  -9  19   1         39.68       -127.55       127.55 o                         
  -8  19   1        468.80        608.27       122.29 o                         
  -7  19   1        195.15        189.73       110.86 o                         
  -6  19   1       1135.45        960.89        65.02 o                         
  -5  19   1         43.61         20.84        44.39 o                         
  -4  19   1         32.73        138.67        34.67 o                         
  -3  19   1         77.42         47.05        65.95 o                         
  -2  19   1       1975.22       1892.24        77.40 o                         
  -1  19   1          0.20         -1.56        34.52 o                         
   0  19   1       1165.64       1117.39        60.68 o                         
   1  19   1       2248.26       2172.03        89.08 o                         
   2  19   1       1367.28       1338.56        83.74 o                         
   3  19   1        146.34        187.76        31.49 o                         
   4  19   1        600.18        455.17        74.41 o                         
   5  19   1         27.87        159.47        76.86 o                         
   6  19   1       1024.66        895.14       144.01 o                         
   7  19   1        176.56         11.43       106.29 o                         
   8  19   1         20.83         28.57       111.55 o                         
   9  19   1         11.72        -56.92       116.81 o                         
  -9  20   1         47.54         -8.69       127.78 o                         
  -8  20   1          5.44          2.97       107.89 o                         
  -7  20   1         29.29        -26.29       108.35 o                         
  -6  20   1         23.64        170.07        96.69 o                         
  -5  20   1        379.91        447.27       116.25 o                         
  -4  20   1        329.33        416.59        57.84 o                         
  -3  20   1         52.88         46.43        35.67 o                         
  -2  20   1       1106.19        949.38        56.10 o                         
  -1  20   1       1206.27       1211.89        62.52 o                         
   0  20   1        662.79        607.84        52.49 o                         
   1  20   1        110.34        136.18        40.98 o                         
   2  20   1        931.15        856.80        61.80 o                         
   3  20   1         61.56         11.14        62.84 o                         
   4  20   1        159.68        160.01       107.66 o                         
   5  20   1         16.29       -101.49       101.49 o                         
   6  20   1        258.20        416.48       106.98 o                         
   7  20   1       1162.69        934.00       167.32 o                         
   8  20   1         34.73        224.01        97.61 o                         
  -8  21   1          2.91        -87.55       140.35 o                         
  -7  21   1        576.38        392.94       137.84 o                         
  -6  21   1         91.13        126.41       108.81 o                         
  -5  21   1         21.63        259.22        97.15 o                         
  -4  21   1          1.06        -36.49        86.86 o                         
  -3  21   1        812.67        823.55       108.46 o                         
  -2  21   1          1.67        -50.29        66.16 o                         
  -1  21   1         89.84         73.59        49.68 o                         
   0  21   1         57.12         79.49        48.31 o                         
   1  21   1        987.44        807.87        54.67 o                         
   2  21   1         11.47        -26.55        51.07 o                         
   3  21   1         12.29          9.25        45.49 o                         
   4  21   1          2.64        -73.15        99.43 o                         
   5  21   1        587.53        802.11       119.78 o                         
   6  21   1        798.58        779.02       162.98 o                         
   7  21   1         65.28        -95.55       136.01 o                         
  -6  22   1        432.79        406.65       109.04 o                         
  -5  22   1         67.63        -23.54       103.32 o                         
  -4  22   1        403.55        343.11       112.46 o                         
  -3  22   1         14.63        114.37        60.37 o                         
  -2  22   1        557.02        309.68        66.09 o                         
  -1  22   1        212.60         81.77        80.12 o                         
   0  22   1        136.16         94.62        80.23 o                         
   1  22   1        133.35        100.58        58.93 o                         
   2  22   1         65.00         11.89        88.69 o                         
   3  22   1        409.40        478.20       121.15 o                         
   4  22   1        334.17        288.48       123.66 o                         
   5  22   1          4.89        -88.01       105.61 o                         
   6  22   1        368.69        353.39       131.44 o                         
  -4  23   1        837.93        939.72       130.75 o                         
  -3  23   1        410.55        216.70       115.66 o                         
  -1  23   1         10.52       -101.72       101.72 o                         
   0  23   1         25.96          7.48        58.91 o                         
   1  23   1        146.44        131.21        95.55 o                         
   2  23   1         51.62        211.44        95.32 o                         
   3  23   1         46.36         68.35       115.89 o                         
   4  23   1          0.41          8.91       115.44 o                         
 -14   0   2        429.96        427.89        67.95 o                         
 -12   0   2        128.37        182.44        98.52 o                         
 -10   0   2        433.54        571.92        53.74 o                         
  -8   0   2        380.71        330.01        47.17 o                         
  -6   0   2      16144.22      15854.03       757.53 o                         
  -4   0   2       2890.93       3413.30       149.34 o                         
  -2   0   2      19804.02      18505.63       811.02 o                         
   0   0   2      18567.34      17837.76       511.72 o                         
   2   0   2      28702.00      27400.65       698.55 o                         
   4   0   2        817.25       1058.50        53.87 o                         
   6   0   2       3687.72       3261.39       117.49 o                         
   8   0   2        392.35        254.63        59.43 o                         
  10   0   2       1683.45       1658.75       221.96 o                         
  12   0   2       1591.17       1304.22       207.56 o                         
  14   0   2       1222.87       1180.58       179.21 o                         
  16   0   2        319.96        443.00       114.98 o                         
 -17   1   2        258.94        196.13       102.41 o                         
 -16   1   2        214.14        203.44        98.75 o                         
 -15   1   2        100.65        271.33        95.09 o                         
 -14   1   2         33.16         12.92        40.12 o                         
 -13   1   2        603.11        756.86       117.03 o                         
 -12   1   2         84.35         72.78        43.57 o                         
 -11   1   2       1083.19        974.53        65.30 o                         
 -10   1   2        487.71        570.72        43.13 o                         
  -9   1   2       3694.80       3894.80       164.08 o                         
  -8   1   2       1954.94       2188.08        90.46 o                         
  -7   1   2       5428.79       5706.02       159.39 o                         
  -6   1   2       6290.61       5922.88       254.09 o                         
  -5   1   2      16520.87      17692.27       465.95 o                         
  -4   1   2       4024.15       3854.84       133.63 o                         
  -3   1   2      63599.16      66448.71      1490.78 o                         
  -2   1   2         11.93         88.54        18.13 o                         
  -1   1   2      20119.34      20575.27       434.20 o                         
   0   1   2        186.24         92.06        15.24 o                         
   1   1   2      31389.38      31182.99       575.94 o                         
   2   1   2      19521.59      19836.43       371.57 o                         
   3   1   2       3718.78       4518.21       120.51 o                         
   4   1   2      12948.28      13242.90       272.91 o                         
   5   1   2      18939.63      19999.47       391.32 o                         
   6   1   2        347.70        342.41        30.59 o                         
   7   1   2        934.73        862.35        44.21 o                         
   8   1   2        123.84        156.14        24.47 o                         
   9   1   2       1638.73       1596.88        55.82 o                         
  10   1   2          0.20         92.09        31.90 o                         
  11   1   2        907.53        958.73        61.45 o                         
  12   1   2        274.68        268.03        38.45 o                         
  13   1   2       2896.69       2072.00       288.59 o                         
  14   1   2        411.67        400.73        89.33 o                         
  15   1   2         78.74        103.05       132.58 o                         
  16   1   2         45.68        110.86       102.41 o                         
 -17   2   2         24.29        -36.81        63.89 o                         
 -15   2   2        299.50        355.45        52.96 o                         
 -14   2   2        214.06        202.82        43.83 o                         
 -13   2   2        208.24        297.34       107.91 o                         
 -12   2   2        380.52        352.88        46.50 o                         
 -11   2   2       1764.61       2116.65       112.87 o                         
 -10   2   2        213.91        273.57        31.29 o                         
  -9   2   2        756.57        772.25        63.65 o                         
  -8   2   2        134.96         75.82        29.24 o                         
  -7   2   2        934.84       1103.11        77.57 o                         
  -6   2   2       1345.55       1543.44        59.57 o                         
  -5   2   2       6232.66       6535.08       174.86 o                         
  -4   2   2        225.44        222.33        32.47 o                         
  -3   2   2      42799.34      45149.55      1271.66 o                         
  -2   2   2      13967.27      14459.93       376.83 o                         
  -1   2   2         50.54         42.71        15.24 o                         
   0   2   2       3833.87       3634.82       114.90 o                         
   1   2   2        244.05        200.29        24.16 o                         
   2   2   2      14175.24      14792.48       296.32 o                         
   3   2   2       7361.88       6930.10       153.77 o                         
   4   2   2       1736.38       1167.21        42.24 o                         
   5   2   2       1414.13       1466.38        48.07 o                         
   6   2   2      14405.09      13468.54       282.17 o                         
   7   2   2       2090.59       1822.52        59.73 o                         
   8   2   2         68.52         71.46        25.93 o                         
   9   2   2       1805.41       1742.79        91.39 o                         
  10   2   2        174.97        157.23        29.91 o                         
  11   2   2       2462.66       2025.36       120.33 o                         
  12   2   2         21.81         21.55        35.58 o                         
  13   2   2          6.59        -39.76        39.76 o                         
  14   2   2         38.14        -52.61        52.61 o                         
  15   2   2        521.93        414.65       109.26 o                         
  16   2   2         28.21         80.01        66.27 o                         
 -17   3   2          0.40       -110.14       152.35 o                         
 -16   3   2        146.80         61.72       112.24 o                         
 -15   3   2          3.47         50.75        95.78 o                         
 -14   3   2        103.05        195.59        59.76 o                         
 -13   3   2          9.95         46.89        43.69 o                         
 -12   3   2        304.53        273.26        49.86 o                         
 -11   3   2         25.03        100.30        37.46 o                         
 -10   3   2       1022.95       1091.68        60.20 o                         
  -9   3   2         14.52         -1.34        29.56 o                         
  -8   3   2      11517.96      13886.01       496.73 o                         
  -7   3   2        196.75        135.34        28.05 o                         
  -6   3   2        330.26        313.90        38.63 o                         
  -5   3   2        356.86        572.61        72.23 o                         
  -4   3   2       1149.47       1085.32        55.10 o                         
  -3   3   2          6.87        -15.66        20.86 o                         
  -2   3   2       3839.86       3834.74       106.57 o                         
  -1   3   2       3802.04       4894.80       124.12 o                         
   0   3   2      68189.05      66174.95      1763.31 o                         
   1   3   2       2718.36       2563.32        80.53 o                         
   2   3   2      24339.69      24774.43       468.14 o                         
   3   3   2        595.15        649.41        39.17 o                         
   4   3   2      23753.75      23846.52       470.05 o                         
   5   3   2        115.81        215.43        38.14 o                         
   6   3   2      16348.61      17733.14       364.64 o                         
   7   3   2          4.22        -22.59        22.59 o                         
   8   3   2      16716.62      17952.73       380.00 o                         
   9   3   2        170.92        177.79        28.85 o                         
  10   3   2        137.37        124.16        29.07 o                         
  11   3   2        242.70        171.88        37.80 o                         
  12   3   2       3086.45       2669.46       148.47 o                         
  13   3   2          1.14          8.97       108.96 o                         
  14   3   2        406.18        252.34        66.91 o                         
  15   3   2          6.74         13.49        83.89 o                         
  16   3   2        145.15        106.83        71.72 o                         
 -17   4   2         31.86        200.24       105.61 o                         
 -16   4   2        119.73         94.99        72.12 o                         
 -15   4   2        409.74        344.30        67.01 o                         
 -14   4   2         76.76         94.35        41.71 o                         
 -13   4   2        448.17        376.14        43.28 o                         
 -12   4   2        386.04        344.68        42.32 o                         
 -11   4   2         23.49         16.38        32.29 o                         
 -10   4   2       1197.51       1590.72        67.68 o                         
  -9   4   2         12.05         15.38        37.35 o                         
  -8   4   2         80.16         59.06        32.23 o                         
  -7   4   2        250.67        240.55        32.69 o                         
  -6   4   2       3501.15       3743.31       112.60 o                         
  -5   4   2      21639.13      22223.81       500.50 o                         
  -4   4   2       1349.24       1310.93        49.56 o                         
  -3   4   2        789.65       1006.99        40.61 o                         
  -2   4   2       1838.27       1843.08        70.88 o                         
  -1   4   2      11239.85      11184.70       245.83 o                         
   0   4   2      79897.16      80166.63      2106.69 o                         
   1   4   2       9669.99       9568.05       502.77 o                         
   2   4   2       5382.97       4763.90       198.36 o                         
   3   4   2        768.36        491.03        32.97 o                         
   4   4   2       7047.17       6975.16       160.43 o                         
   5   4   2        349.18        302.97        21.46 o                         
   6   4   2        240.71        283.70        30.71 o                         
   7   4   2      27094.33      27121.43       630.24 o                         
   8   4   2        614.65        437.64        32.94 o                         
   9   4   2       1888.55       1592.46       121.90 o                         
  10   4   2       1921.67       1854.82        78.60 o                         
  11   4   2       1254.78       1305.51        73.05 o                         
  12   4   2         40.21         62.35        44.62 o                         
  13   4   2        615.08        417.71        87.30 o                         
  14   4   2         33.98         54.88        46.68 o                         
  15   4   2        254.21        161.31       125.15 o                         
  16   4   2         10.97         97.38        97.38 o                         
 -16   5   2         33.06        112.85        63.99 o                         
 -15   5   2         28.27         95.13        96.23 o                         
 -14   5   2         34.12         26.83       175.78 o                         
 -13   5   2        588.98        563.86        51.80 o                         
 -12   5   2        393.99        317.92        37.54 o                         
 -11   5   2        255.54        371.89        43.22 o                         
 -10   5   2        243.19        229.12        37.85 o                         
  -9   5   2        789.61        788.35        44.01 o                         
  -8   5   2         76.58         50.06        31.84 o                         
  -7   5   2       3532.17       3165.72       114.65 o                         
  -6   5   2       1569.24       1378.71        65.02 o                         
  -5   5   2      19251.19      21485.04       485.36 o                         
  -4   5   2       8545.63       8038.66       207.83 o                         
  -3   5   2        785.76        650.56        32.11 o                         
  -2   5   2       1428.47       1361.68        46.57 o                         
  -1   5   2       5009.59       4748.87       159.32 o                         
   0   5   2       2194.40       2081.29        64.47 o                         
   1   5   2       1935.15       1910.02        69.11 o                         
   2   5   2        914.49        629.54        50.53 o                         
   3   5   2        203.12        210.99        33.12 o                         
   4   5   2       6979.10       7443.35       195.48 o                         
   5   5   2      31748.64      33186.12       638.84 o                         
   6   5   2        127.79        308.88        99.47 o                         
   7   5   2       2329.49       2375.76        74.46 o                         
   8   5   2       1188.10       1174.69        47.61 o                         
   9   5   2       3605.03       3699.83       154.48 o                         
  10   5   2        529.02        442.83        48.81 o                         
  11   5   2        704.98        640.96        57.51 o                         
  12   5   2        562.72        495.34        58.04 o                         
  13   5   2        142.60        159.27        37.94 o                         
  14   5   2          2.25         13.45        44.79 o                         
  15   5   2         59.57         80.69       110.18 o                         
  16   5   2         15.99         16.23        96.92 o                         
 -16   6   2         21.94         16.78        63.98 o                         
 -15   6   2        209.14        230.41        76.53 o                         
 -14   6   2        538.16        517.46        54.75 o                         
 -13   6   2          0.34         36.72        42.38 o                         
 -12   6   2         29.49         32.11        34.05 o                         
 -11   6   2         46.88         39.82        45.25 o                         
 -10   6   2        609.58        556.59        63.58 o                         
  -9   6   2       1563.11       1427.50        64.30 o                         
  -8   6   2        909.70        988.55        64.30 o                         
  -7   6   2        312.44        246.58        32.77 o                         
  -6   6   2       3923.51       3523.49       110.67 o                         
  -5   6   2        298.38        242.77        31.32 o                         
  -4   6   2       1498.12       1851.00        73.17 o                         
  -3   6   2       3530.41       3646.77       120.88 o                         
  -2   6   2       3701.70       4084.26       110.16 o                         
  -1   6   2       1396.21       1472.89        48.68 o                         
   0   6   2       7559.63       7336.31       203.50 o                         
   1   6   2       2129.17       2199.73        74.69 o                         
   2   6   2       2422.25       1919.65        99.74 o                         
   3   6   2       3453.44       3339.66       151.58 o                         
   4   6   2      11886.31      11195.12       388.62 o                         
   5   6   2        571.48        541.39        34.62 o                         
   6   6   2      12307.63      11432.91       299.60 o                         
   7   6   2       2113.23       2110.05       110.89 o                         
   8   6   2       2532.13       2464.53        91.71 o                         
   9   6   2       1742.09       1498.61        70.15 o                         
  10   6   2       7812.54       7693.08       292.56 o                         
  11   6   2        148.91        111.22        41.05 o                         
  12   6   2          0.89        -10.88        65.92 o                         
  13   6   2         50.48         69.71        39.87 o                         
  14   6   2        430.84        451.21       113.72 o                         
  15   6   2         11.10        268.13       117.95 o                         
 -16   7   2         12.03         10.97       102.18 o                         
 -15   7   2         10.80         47.32       111.09 o                         
 -14   7   2          9.18         48.22        45.23 o                         
 -13   7   2        591.41        533.08        55.71 o                         
 -12   7   2        778.79        793.85        63.42 o                         
 -11   7   2        968.38        846.31        60.92 o                         
 -10   7   2          4.79         23.81        44.23 o                         
  -9   7   2        562.76        650.83        68.43 o                         
  -8   7   2        443.61        505.44        62.85 o                         
  -7   7   2         39.29         10.90        50.03 o                         
  -6   7   2         65.50         47.52        21.37 o                         
  -5   7   2        465.96        495.98        31.61 o                         
  -4   7   2      20574.70      20654.74       518.98 o                         
  -3   7   2      34643.91      37290.24       737.38 o                         
  -2   7   2       7241.00       7521.66       183.96 o                         
  -1   7   2       3097.49       2937.91        84.70 o                         
   0   7   2       3011.00       3053.37        85.75 o                         
   1   7   2       2455.72       2488.98        89.97 o                         
   2   7   2        760.77        644.49        47.39 o                         
   3   7   2        769.78        784.43        56.40 o                         
   4   7   2        121.61         73.75        71.20 o                         
   5   7   2      15528.85      15496.59       540.59 o                         
   6   7   2       1342.73       1349.17        39.69 o                         
   7   7   2        938.39       1103.55        48.05 o                         
   8   7   2       2004.75       2057.08        98.64 o                         
   9   7   2       4549.22       4624.95       155.31 o                         
  10   7   2         11.78         25.82        62.39 o                         
  11   7   2          8.70        -10.31        29.91 o                         
  12   7   2        104.67         33.46        38.87 o                         
  13   7   2        543.48        449.11        65.45 o                         
  14   7   2         47.39         61.72        91.21 o                         
  15   7   2        174.98        158.18       101.95 o                         
 -16   8   2         10.23         44.12       110.41 o                         
 -15   8   2        432.61        347.02        71.18 o                         
 -14   8   2        294.91        193.83        49.26 o                         
 -13   8   2         49.29        112.93        62.06 o                         
 -12   8   2        391.94        307.74        50.93 o                         
 -11   8   2        401.41        373.15        40.54 o                         
 -10   8   2        194.89        247.87        78.59 o                         
  -9   8   2        212.32        212.32        36.07 o                         
  -8   8   2        863.93        784.18        44.97 o                         
  -7   8   2        213.05        132.52        48.00 o                         
  -6   8   2        354.84        314.27        42.30 o                         
  -5   8   2        790.22        760.57        44.68 o                         
  -4   8   2        254.66        248.71        35.83 o                         
  -3   8   2        415.28        462.77        34.35 o                         
  -2   8   2        662.61        812.09        35.63 o                         
  -1   8   2      15937.32      16741.77       352.99 o                         
   0   8   2       2045.13       2197.60        66.57 o                         
   1   8   2      17415.61      16863.77       421.71 o                         
   2   8   2       5285.66       5588.37       162.13 o                         
   3   8   2       1066.05        969.11        64.41 o                         
   4   8   2        490.15        334.75        47.85 o                         
   5   8   2          1.62        -39.47        39.47 o                         
   6   8   2        256.95        248.31        52.46 o                         
   7   8   2       3922.40       4041.32       187.87 o                         
   8   8   2        241.24        185.72        31.49 o                         
   9   8   2        737.02        806.80        67.43 o                         
  10   8   2        183.58        247.96        57.93 o                         
  11   8   2        781.07        643.58        42.82 o                         
  12   8   2        333.68        344.82        48.57 o                         
  13   8   2         11.46         53.95        91.66 o                         
  14   8   2        126.84       -110.18       110.18 o                         
  15   8   2        335.11        367.57       123.44 o                         
 -16   9   2        313.99        403.23       121.61 o                         
 -14   9   2        303.10        295.10        73.81 o                         
 -13   9   2         21.04         47.07        44.43 o                         
 -12   9   2       2317.29       2137.21       122.02 o                         
 -11   9   2        354.10        345.50        40.20 o                         
 -10   9   2         99.86         39.56        28.80 o                         
  -9   9   2        518.59        574.53        53.64 o                         
  -8   9   2        256.72        223.19        41.47 o                         
  -7   9   2        136.87        129.93        32.94 o                         
  -6   9   2        257.83        222.66        25.08 o                         
  -5   9   2       1455.54       1362.71        52.27 o                         
  -4   9   2      25539.71      26217.15       542.26 o                         
  -3   9   2        104.52        164.25        23.50 o                         
  -2   9   2      16660.30      18801.42       400.28 o                         
  -1   9   2        198.62        139.04        21.53 o                         
   0   9   2       6026.57       6562.21       184.79 o                         
   1   9   2       1258.18       1256.85        50.97 o                         
   2   9   2          7.80         17.95        18.70 o                         
   3   9   2        203.92        345.97        47.57 o                         
   4   9   2       5974.55       6018.86       245.11 o                         
   5   9   2        178.19        115.02        41.52 o                         
   6   9   2        155.30        156.83        46.28 o                         
   7   9   2          8.74        105.51        53.22 o                         
   8   9   2       2457.71       2259.57       134.55 o                         
   9   9   2          2.84        -21.94        43.53 o                         
  10   9   2       1782.22       1813.12       228.28 o                         
  11   9   2         56.87         27.61        33.61 o                         
  12   9   2        579.22        565.38        69.60 o                         
  13   9   2         85.08        191.78        86.41 o                         
  14   9   2         50.58        129.15        91.43 o                         
  15   9   2          4.72         80.69       104.92 o                         
 -15  10   2        155.00        178.07       116.81 o                         
 -14  10   2        628.75        691.02       137.15 o                         
 -13  10   2         70.52         78.19        41.14 o                         
 -12  10   2        152.98         88.85        52.98 o                         
 -11  10   2       1906.25       1840.12       121.19 o                         
 -10  10   2         18.99         65.74        65.13 o                         
  -9  10   2         18.09         37.47        25.74 o                         
  -8  10   2        238.95        212.59        29.42 o                         
  -7  10   2          2.20         63.56        30.89 o                         
  -6  10   2        786.18        677.01        55.76 o                         
  -5  10   2       4012.61       4302.55       135.36 o                         
  -4  10   2        134.86        184.93        23.49 o                         
  -3  10   2       3269.76       3024.76        89.80 o                         
  -2  10   2      12103.20      12631.75       278.38 o                         
  -1  10   2       7945.04       8422.03       224.78 o                         
   0  10   2       1098.34       1225.36        51.44 o                         
   1  10   2       3172.23       3062.33        87.14 o                         
   2  10   2       2899.94       3063.15       103.49 o                         
   3  10   2       6704.60       6664.27       264.91 o                         
   4  10   2       3894.91       3710.64       173.34 o                         
   5  10   2          2.35        -19.13        44.29 o                         
   6  10   2       2030.66       2083.41       166.64 o                         
   7  10   2        989.71       1077.00        94.25 o                         
   8  10   2        324.64        226.47        61.28 o                         
   9  10   2        794.12        781.68        84.45 o                         
  10  10   2         29.74         84.33        72.65 o                         
  11  10   2       1038.48        860.33       157.84 o                         
  12  10   2         57.09         37.95        92.35 o                         
  13  10   2          0.12        -70.40       108.35 o                         
  14  10   2        213.54        345.39       132.35 o                         
 -14  11   2         90.77        179.44       123.44 o                         
 -13  11   2        673.57        577.30       286.65 o                         
 -12  11   2         84.73        178.98        53.03 o                         
 -11  11   2        270.22        243.06        34.41 o                         
 -10  11   2         30.96         46.17        29.54 o                         
  -9  11   2         25.37         71.73        25.97 o                         
  -8  11   2         55.01          9.39        30.32 o                         
  -7  11   2         43.93         31.94        25.21 o                         
  -6  11   2        227.83        186.75        63.68 o                         
  -5  11   2        995.33        859.65        64.50 o                         
  -4  11   2       1305.58       1220.04        60.91 o                         
  -3  11   2       2423.57       2623.49        77.86 o                         
  -2  11   2         29.73         53.64        25.03 o                         
  -1  11   2       1390.40       1253.78        49.13 o                         
   0  11   2        826.51        854.88        45.86 o                         
   1  11   2       1926.10       1682.93        62.35 o                         
   2  11   2        329.20        252.84        21.19 o                         
   3  11   2       3970.59       3883.98       168.85 o                         
   4  11   2        476.16        473.93        55.10 o                         
   5  11   2       1497.95       1493.62       189.04 o                         
   6  11   2        732.10        685.80        72.11 o                         
   7  11   2        113.96        199.21        70.29 o                         
   8  11   2       1613.06       1512.45       107.22 o                         
   9  11   2       1174.14        913.85        87.44 o                         
  10  11   2         79.64        153.13       190.75 o                         
  11  11   2         91.76        300.82       104.01 o                         
  12  11   2         59.59        122.52       111.78 o                         
  13  11   2        287.01        360.94       124.81 o                         
  14  11   2         43.14        -54.17       116.35 o                         
 -13  12   2        229.10         90.52       107.44 o                         
 -12  12   2        100.95         87.37        46.59 o                         
 -11  12   2          7.12         47.83        46.19 o                         
 -10  12   2        735.42        778.02        51.34 o                         
  -9  12   2          8.62         10.27        35.12 o                         
  -8  12   2          9.22         84.79        58.68 o                         
  -7  12   2        336.84        325.72        29.67 o                         
  -6  12   2       1802.52       1885.71        97.56 o                         
  -5  12   2        194.68        195.00        27.24 o                         
  -4  12   2       1237.36       1229.31        52.66 o                         
  -3  12   2        902.24        787.94        38.05 o                         
  -2  12   2       9995.68      11409.56       321.36 o                         
  -1  12   2       2426.78       2525.74        83.01 o                         
   0  12   2        592.08        534.09        35.63 o                         
   1  12   2         21.91         35.66        39.39 o                         
   2  12   2       5156.54       5570.48       141.65 o                         
   3  12   2       1999.48       2301.80       117.99 o                         
   4  12   2       2432.68       2385.39       128.14 o                         
   5  12   2       5361.40       5545.01       239.02 o                         
   6  12   2       3460.01       3587.00       180.19 o                         
   7  12   2         55.95        157.23       166.18 o                         
   8  12   2        627.99        682.21        98.86 o                         
   9  12   2        773.26        897.41       265.62 o                         
  10  12   2       2013.80       2279.92       176.47 o                         
  11  12   2        123.81         90.52       128.92 o                         
  12  12   2         85.38        207.56       114.75 o                         
  13  12   2         87.94         59.89        98.06 o                         
 -14  13   2         28.28        -64.69       109.72 o                         
 -13  13   2        265.29        223.79       101.95 o                         
 -12  13   2        370.81        105.38       105.38 o                         
 -11  13   2        283.32        207.40        49.60 o                         
 -10  13   2         84.35        187.09        63.44 o                         
  -9  13   2        501.84        489.58        89.86 o                         
  -8  13   2       1874.41       1947.99       111.59 o                         
  -7  13   2       2404.76       2485.23       160.28 o                         
  -6  13   2        234.09        226.08        26.09 o                         
  -5  13   2       2285.63       2130.41       149.03 o                         
  -4  13   2        912.06       1072.48        58.12 o                         
  -3  13   2        913.91        718.80        38.64 o                         
  -2  13   2          4.10         21.40        25.90 o                         
  -1  13   2        666.52        705.26        51.60 o                         
   0  13   2        669.62        517.61        32.26 o                         
   1  13   2       2108.69       2254.44        91.16 o                         
   2  13   2        531.26        449.65        61.52 o                         
   3  13   2        112.50         72.19        35.60 o                         
   4  13   2          1.17         30.63        49.15 o                         
   5  13   2       6125.38       6391.08       257.16 o                         
   6  13   2        182.76        290.04       120.46 o                         
   7  13   2        174.36        267.45        71.78 o                         
   8  13   2        116.32        133.57       158.75 o                         
   9  13   2       2151.91       2451.81       210.76 o                         
  10  13   2         16.17        -90.98        90.98 o                         
  11  13   2        663.57        879.83       129.38 o                         
  12  13   2        173.94        145.15       104.01 o                         
  13  13   2        185.37        125.49       114.75 o                         
 -12  14   2        252.89        122.75       111.32 o                         
 -10  14   2        299.45        280.81        33.24 o                         
  -9  14   2        436.93        476.54        55.02 o                         
  -8  14   2          7.62        -28.06        46.17 o                         
  -7  14   2       1761.65       1817.15       157.40 o                         
  -6  14   2        713.56        752.95        56.10 o                         
  -5  14   2        610.31        587.77        38.96 o                         
  -4  14   2         31.40         33.33        47.21 o                         
  -3  14   2       4202.09       4360.08       124.18 o                         
  -2  14   2          1.39        -32.51        32.51 o                         
  -1  14   2        115.06         51.82        32.93 o                         
   0  14   2        334.07        260.70        28.44 o                         
   1  14   2         43.52         -5.53        35.50 o                         
   2  14   2        372.24        375.38        28.97 o                         
   3  14   2       1958.76       2237.46       105.78 o                         
   4  14   2       5191.89       5043.62       239.45 o                         
   5  14   2       1309.14       1534.82       107.35 o                         
   6  14   2          0.47         47.10        70.52 o                         
   7  14   2       3671.13       3591.41       483.23 o                         
   8  14   2         20.39        -62.28        62.28 o                         
   9  14   2        439.99        191.55       111.09 o                         
  10  14   2       1149.08       1366.72       149.50 o                         
  11  14   2        198.93        192.93       104.69 o                         
  12  14   2         29.92         24.69       109.95 o                         
 -13  15   2          0.32        -68.35       110.86 o                         
 -12  15   2        197.12        257.39       125.95 o                         
 -11  15   2        107.65        100.58       106.29 o                         
 -10  15   2         99.77        202.53        42.05 o                         
  -9  15   2        319.78        220.61       106.52 o                         
  -8  15   2       2165.06       2076.02       126.13 o                         
  -7  15   2         90.58         75.57        35.82 o                         
  -6  15   2       1457.40       1613.35       102.74 o                         
  -5  15   2        142.72        136.80        53.48 o                         
  -4  15   2       1760.02       1820.43       109.97 o                         
  -3  15   2         32.25        -17.53        30.99 o                         
  -2  15   2       2315.98       2354.70       180.97 o                         
  -1  15   2       1680.38       1879.47        68.49 o                         
   0  15   2       3140.91       3285.62       101.33 o                         
   1  15   2        201.00        191.84        31.11 o                         
   2  15   2       1410.97       1213.71        68.36 o                         
   3  15   2          0.17        -32.19        98.01 o                         
   4  15   2       2144.88       1900.81       121.72 o                         
   5  15   2         26.44        128.82        76.35 o                         
   6  15   2       1864.86       1927.40       288.59 o                         
   7  15   2         24.17         12.40        64.39 o                         
   8  15   2       3102.77       3476.11       296.48 o                         
   9  15   2          8.59        -27.89        83.43 o                         
  10  15   2          2.49        230.19       111.09 o                         
  11  15   2         92.99        282.07       124.35 o                         
  12  15   2        655.72        686.21       162.52 o                         
 -12  16   2         30.17       -117.49       117.49 o                         
 -11  16   2        257.85        190.18       123.89 o                         
 -10  16   2        737.61        752.28       153.38 o                         
  -9  16   2        214.29        141.82        83.09 o                         
  -8  16   2         41.47         80.51        57.91 o                         
  -7  16   2        886.73        770.87        55.80 o                         
  -6  16   2        951.50        992.37        50.26 o                         
  -5  16   2        401.09        391.29        65.67 o                         
  -4  16   2        111.89         66.38        36.52 o                         
  -3  16   2       1342.85       1334.62        84.78 o                         
  -2  16   2       2539.59       2648.32        88.79 o                         
  -1  16   2        941.48        929.52        48.78 o                         
   0  16   2        502.30        405.68        45.81 o                         
   1  16   2        312.70        250.32        30.44 o                         
   2  16   2        109.85         74.48        35.93 o                         
   3  16   2       5017.11       5282.58       174.72 o                         
   4  16   2         44.14        109.80       105.38 o                         
   5  16   2        183.77        152.06       154.87 o                         
   6  16   2       1592.41       1445.26       113.00 o                         
   7  16   2       1316.26       1692.91       177.15 o                         
   8  16   2         78.86        237.96       117.49 o                         
   9  16   2        114.86        293.05       128.47 o                         
  10  16   2        110.93        192.01       108.58 o                         
  11  16   2        405.19        574.21       122.06 o                         
 -11  17   2          6.62         63.55       121.15 o                         
 -10  17   2         64.15         78.18       107.21 o                         
  -9  17   2        713.37        736.05       128.01 o                         
  -8  17   2         67.80        -75.89        99.21 o                         
  -7  17   2       2011.75       2327.42       150.48 o                         
  -6  17   2        233.57        274.95        68.35 o                         
  -5  17   2         44.68        107.15        41.06 o                         
  -4  17   2          8.10        -11.02        32.75 o                         
  -3  17   2        177.25        147.03        39.03 o                         
  -2  17   2        367.42        441.77        80.87 o                         
  -1  17   2       1826.93       1670.89        86.98 o                         
   0  17   2       1241.42       1455.85        63.87 o                         
   1  17   2       1281.21       1318.00        87.43 o                         
   2  17   2         15.82         65.86        38.44 o                         
   3  17   2        184.45        267.46        43.60 o                         
   4  17   2         43.40        138.57        90.06 o                         
   5  17   2        714.24        655.87       124.92 o                         
   6  17   2        133.26         17.32        76.35 o                         
   7  17   2        205.19        154.98        90.06 o                         
   8  17   2         98.84        185.38       112.46 o                         
   9  17   2         37.98         61.72       117.72 o                         
  10  17   2         49.67        209.38       120.01 o                         
  11  17   2        422.22        336.71       125.27 o                         
 -11  18   2         15.27         92.58       135.78 o                         
 -10  18   2        366.77        133.49       116.12 o                         
  -9  18   2         42.17        131.21        96.23 o                         
  -8  18   2         42.52         13.37        78.18 o                         
  -7  18   2         65.28         87.95        73.03 o                         
  -6  18   2        938.97        927.47        63.30 o                         
  -5  18   2         25.00        -12.43        40.34 o                         
  -4  18   2         62.09        121.38        34.18 o                         
  -3  18   2        178.90        166.25        33.93 o                         
  -2  18   2       3529.99       3561.01       121.94 o                         
  -1  18   2        118.44        155.07        33.83 o                         
   0  18   2         64.94         63.86        39.27 o                         
   1  18   2       1269.61       1198.93        58.68 o                         
   2  18   2       2715.85       2644.18       114.67 o                         
   3  18   2         14.44        187.41        69.13 o                         
   4  18   2         29.97         -7.43        64.46 o                         
   5  18   2          0.10        -37.73       112.69 o                         
   6  18   2       1818.62       2223.45       227.21 o                         
   7  18   2         25.29         14.17        96.23 o                         
   8  18   2         55.44        -31.09        90.29 o                         
   9  18   2         27.82        123.66       106.75 o                         
  10  18   2        161.67        218.53       137.38 o                         
 -10  19   2         43.03       -122.06       122.06 o                         
  -9  19   2        409.11        382.20       119.55 o                         
  -8  19   2        256.45        169.84       102.41 o                         
  -7  19   2        305.21        335.61        48.68 o                         
  -6  19   2        159.35        137.30        47.32 o                         
  -5  19   2          6.16        119.33        48.60 o                         
  -4  19   2        136.32        163.80        43.45 o                         
  -3  19   2        837.97        742.04        58.94 o                         
  -2  19   2         10.97         19.68        35.23 o                         
  -1  19   2       1897.69       1923.38        82.05 o                         
   0  19   2       1460.81       1353.64        85.47 o                         
   1  19   2        668.52        611.77        53.38 o                         
   2  19   2         19.73         89.59        30.89 o                         
   3  19   2        243.00        226.15        82.40 o                         
   4  19   2        407.51        529.86        94.63 o                         
   5  19   2        652.54        803.02       148.58 o                         
   6  19   2        189.14        248.02       125.49 o                         
   7  19   2        170.17        269.96       113.61 o                         
   8  19   2         13.11        291.90       121.84 o                         
   9  19   2        225.98        160.92       129.84 o                         
  -9  20   2          7.55       -128.47       128.47 o                         
  -8  20   2         62.36        170.07       120.24 o                         
  -7  20   2        131.94         99.89       117.49 o                         
  -6  20   2         50.40         83.51        49.56 o                         
  -5  20   2        792.28        690.68       184.93 o                         
  -4  20   2          0.83        -16.05        36.76 o                         
  -3  20   2        467.22        452.66        56.75 o                         
  -2  20   2       1138.61        970.34        58.37 o                         
  -1  20   2       1054.19       1107.32        68.54 o                         
   0  20   2        218.63        190.89        58.99 o                         
   1  20   2       1187.18       1096.43        56.42 o                         
   2  20   2          3.37         42.42        50.61 o                         
   3  20   2        741.86        791.03       157.04 o                         
   4  20   2          0.05        -60.58       112.46 o                         
   5  20   2        232.51        353.62       114.98 o                         
   6  20   2       1078.36       1209.91       166.41 o                         
   7  20   2         81.95         80.01       125.72 o                         
   8  20   2        363.38        418.54       130.98 o                         
  -8  21   2        241.92        301.96       108.58 o                         
  -7  21   2          1.14       -120.46       120.46 o                         
  -6  21   2          5.53         82.52       100.12 o                         
  -5  21   2         14.64        -64.92       100.35 o                         
  -4  21   2       1144.26       1041.97        99.89 o                         
  -3  21   2          5.71        -22.03        76.58 o                         
  -2  21   2          4.65        118.31        49.75 o                         
  -1  21   2        104.02         65.06        41.63 o                         
   0  21   2        614.61        535.02        54.72 o                         
   1  21   2          0.04        -43.89        96.69 o                         
   2  21   2          2.84        -52.57        93.49 o                         
   3  21   2        160.80        122.29       110.64 o                         
   4  21   2        626.55        572.15       101.72 o                         
   5  21   2         34.63         20.34       104.24 o                         
   6  21   2         31.47       -112.46       112.46 o                         
   7  21   2         52.08        -63.32       137.84 o                         
  -6  22   2        323.54        341.96       112.01 o                         
  -5  22   2        286.21        516.60       124.12 o                         
  -4  22   2         14.45        -88.46       112.24 o                         
  -3  22   2        696.97        628.62        72.17 o                         
  -2  22   2         95.25         -8.85        58.09 o                         
  -1  22   2        426.60        424.48        95.09 o                         
   0  22   2        137.29        144.99       129.04 o                         
   1  22   2         20.65       -110.86       110.86 o                         
   2  22   2        795.83        910.46       138.75 o                         
   3  22   2        131.36         96.92       108.58 o                         
   4  22   2         93.29        181.50       120.01 o                         
   5  22   2        131.05        -17.60       119.55 o                         
  -4  23   2        171.09         14.86       100.35 o                         
  -2  23   2          0.59          8.91        93.03 o                         
  -1  23   2        153.71        274.42        93.03 o                         
   0  23   2         24.25        -95.78        95.78 o                         
   1  23   2          3.53        -74.52       104.46 o                         
   2  23   2         74.67         98.06       112.92 o                         
   3  23   2         70.65        396.83       118.64 o                         
 -17   0   3         77.85        175.78       103.78 o                         
 -15   0   3        647.44        734.22       118.64 o                         
 -13   0   3         11.74          4.49        70.52 o                         
 -11   0   3       1045.64       1082.76       182.53 o                         
  -9   0   3       6322.59       6830.38       377.85 o                         
  -7   0   3       8139.41       9011.87       334.38 o                         
  -5   0   3      12413.35      13961.47       459.81 o                         
  -3   0   3      19846.11      19783.12       636.26 o                         
  -1   0   3      17190.99      16944.18       529.55 o                         
   1   0   3      58049.27      61090.47      1567.56 o                         
   3   0   3       1758.44       1872.91        77.26 o                         
   5   0   3      25101.85      25326.53       680.32 o                         
   7   0   3        683.67        613.25        53.95 o                         
   9   0   3        306.11        248.38        47.77 o                         
  11   0   3          2.88        -22.26        47.44 o                         
  13   0   3       1101.08        844.40       114.06 o                         
 -17   1   3        230.54        187.70        69.22 o                         
 -15   1   3          9.07         13.34        45.67 o                         
 -14   1   3        683.85        591.53        66.19 o                         
 -13   1   3        301.81        258.87        70.82 o                         
 -12   1   3          1.74         14.13        37.45 o                         
 -11   1   3       1365.40       1434.84        86.08 o                         
 -10   1   3       5744.56       6269.66       291.27 o                         
  -9   1   3          5.93          9.44        37.75 o                         
  -8   1   3       2716.67       2859.39       183.18 o                         
  -7   1   3       1635.91       1975.58        72.96 o                         
  -6   1   3          0.56         29.82        26.70 o                         
  -5   1   3       1205.73       1008.61        64.81 o                         
  -4   1   3      10643.08       9889.23       254.78 o                         
  -3   1   3        295.50        366.19        25.69 o                         
  -2   1   3       3379.85       3768.68       111.04 o                         
  -1   1   3       4184.64       4262.15       122.78 o                         
   0   1   3      10940.05      11457.19       262.63 o                         
   1   1   3       4892.29       4425.17       111.24 o                         
   2   1   3       7241.60       7217.40       164.47 o                         
   3   1   3       2855.55       2727.02        72.59 o                         
   4   1   3        573.35        583.74        70.40 o                         
   5   1   3       1084.47       1037.08        45.23 o                         
   6   1   3        155.43        179.28        35.19 o                         
   7   1   3        740.88        708.38        40.62 o                         
   8   1   3        699.99        794.73        44.61 o                         
   9   1   3         24.54         10.23        27.66 o                         
  10   1   3          4.83         22.06        33.79 o                         
  11   1   3        285.57        270.92        37.77 o                         
  12   1   3       3390.61       3175.27       178.17 o                         
  13   1   3        615.88        462.84        54.33 o                         
  14   1   3         15.78         49.45        60.20 o                         
  15   1   3        167.52        120.46        95.32 o                         
  16   1   3        339.28        268.59       113.15 o                         
 -17   2   3         73.75        -22.00       159.90 o                         
 -16   2   3        306.19        452.37       119.55 o                         
 -14   2   3         95.10        164.51        81.63 o                         
 -13   2   3         32.48         95.13        50.37 o                         
 -12   2   3        617.18        646.96       180.13 o                         
 -11   2   3        218.26        248.14        36.51 o                         
 -10   2   3        419.64        329.07        42.98 o                         
  -9   2   3        327.27        323.64        34.27 o                         
  -8   2   3       2952.49       3142.88       117.64 o                         
  -7   2   3        617.81        579.78        40.80 o                         
  -6   2   3       3620.01       4173.72       143.89 o                         
  -5   2   3        201.88        248.47        50.97 o                         
  -4   2   3        500.20        604.27        37.43 o                         
  -3   2   3         61.28         58.48        19.52 o                         
  -2   2   3      13795.58      12901.25       353.51 o                         
  -1   2   3      13252.28      13330.02       358.48 o                         
   0   2   3      29514.79      31174.06       737.54 o                         
   1   2   3      25470.03      24499.62       508.52 o                         
   2   2   3       3445.94       3206.48        86.87 o                         
   3   2   3         11.42          3.60        16.11 o                         
   4   2   3       1841.47       1839.24        55.58 o                         
   5   2   3       2600.36       2439.53        70.27 o                         
   6   2   3       4179.09       4393.18       112.21 o                         
   7   2   3       3404.66       2978.30        82.54 o                         
   8   2   3        155.73        109.80        27.17 o                         
   9   2   3          0.46         -8.75        25.67 o                         
  10   2   3        427.57        412.25        39.08 o                         
  11   2   3         17.04         23.07        37.36 o                         
  12   2   3         16.20         24.76        93.62 o                         
  13   2   3        310.00        156.59        50.96 o                         
  14   2   3       1266.29       1203.73       150.87 o                         
  15   2   3        124.87        129.84       102.86 o                         
 -16   3   3        100.46        240.24       115.89 o                         
 -14   3   3          5.93        -32.75        40.41 o                         
 -13   3   3       1203.46       1243.14        94.91 o                         
 -12   3   3         66.68         57.47        47.26 o                         
 -11   3   3        105.88        142.50        40.54 o                         
 -10   3   3          2.83          4.66        27.96 o                         
  -9   3   3       7914.43       8587.44       238.51 o                         
  -8   3   3        135.45         75.31        26.94 o                         
  -7   3   3          2.00         21.97        25.37 o                         
  -6   3   3        680.89        772.00        41.92 o                         
  -5   3   3      22717.70      24481.65       556.70 o                         
  -4   3   3        280.39        261.82        41.40 o                         
  -3   3   3       1073.96       1258.95        72.79 o                         
  -2   3   3      17000.58      16976.37       429.01 o                         
  -1   3   3      33377.46      32834.88       653.83 o                         
   0   3   3      13291.49      12427.71       421.13 o                         
   1   3   3        724.44        615.05        74.63 o                         
   2   3   3        263.17        297.16        27.45 o                         
   3   3   3        300.03        332.15        21.26 o                         
   4   3   3       3822.75       3860.95        98.65 o                         
   5   3   3       6899.85       7723.99       173.96 o                         
   6   3   3         77.73         62.41        33.92 o                         
   7   3   3       6198.29       6784.32       162.92 o                         
   8   3   3        247.40        139.20        46.66 o                         
   9   3   3        326.99        322.57        31.64 o                         
  10   3   3        414.04        345.99        40.23 o                         
  11   3   3       2295.05       2094.80       108.42 o                         
  12   3   3         21.01        -34.75        35.30 o                         
  13   3   3        526.14        489.75        48.64 o                         
  14   3   3          4.03        110.90        63.91 o                         
 -17   4   3         40.46         25.14       100.58 o                         
 -16   4   3        182.01        269.73       106.75 o                         
 -15   4   3         55.97         14.47        69.67 o                         
 -14   4   3        157.47        114.11        49.06 o                         
 -13   4   3        188.96        168.81        41.24 o                         
 -12   4   3        569.43        499.26        45.81 o                         
 -11   4   3        169.77        148.29        45.67 o                         
 -10   4   3        160.30        233.93        32.96 o                         
  -9   4   3        102.17        182.67        44.88 o                         
  -8   4   3       5453.67       6112.83       206.81 o                         
  -7   4   3        141.23        123.05        46.48 o                         
  -6   4   3        285.34        294.12        34.29 o                         
  -5   4   3       1158.11       1278.21        62.41 o                         
  -4   4   3      16471.38      16490.07       461.22 o                         
  -3   4   3      11309.57      11551.51       327.11 o                         
  -2   4   3       3820.66       4712.39       129.28 o                         
  -1   4   3       3142.10       3501.98       114.65 o                         
   0   4   3       5311.35       5147.42       136.03 o                         
   1   4   3      12508.83      11589.23       256.40 o                         
   2   4   3        152.29         62.70        17.66 o                         
   3   4   3       5319.36       5581.53       132.96 o                         
   4   4   3         43.37        103.33        26.07 o                         
   5   4   3         47.17         51.88        27.29 o                         
   6   4   3       3747.13       3667.65        98.80 o                         
   7   4   3          8.96        -23.66        23.66 o                         
   8   4   3        186.96        289.71        58.82 o                         
   9   4   3       1737.02       1719.58        76.22 o                         
  10   4   3       3670.20       3834.99       120.20 o                         
  11   4   3        137.25        172.43        52.69 o                         
  12   4   3        677.54        620.07        73.74 o                         
  13   4   3        225.72        158.46        48.58 o                         
  14   4   3        520.71        517.34        98.06 o                         
  15   4   3         34.75        -82.98        82.98 o                         
 -16   5   3         65.26         55.68        68.27 o                         
 -15   5   3        157.72         83.43        86.41 o                         
 -14   5   3        330.58        335.88        55.08 o                         
 -13   5   3        151.14        174.21        42.88 o                         
 -12   5   3       1026.02       1029.76        73.75 o                         
 -11   5   3         20.84         20.95        31.29 o                         
 -10   5   3        888.21        775.11        73.97 o                         
  -9   5   3       1320.77       1278.55        66.26 o                         
  -8   5   3       2638.47       3051.48       120.12 o                         
  -7   5   3       2366.28       2009.06       107.86 o                         
  -6   5   3       6210.20       6324.25       205.61 o                         
  -5   5   3          3.57         29.34        21.33 o                         
  -4   5   3      12430.00      12222.91       292.77 o                         
  -3   5   3        688.84        684.38        42.54 o                         
  -2   5   3       9614.54       8721.13       211.68 o                         
  -1   5   3       6259.18       5719.90       149.59 o                         
   0   5   3       1464.58       1513.75        50.27 o                         
   1   5   3       6391.00       5851.18       233.69 o                         
   2   5   3       2542.38       2678.99       129.58 o                         
   3   5   3       4583.21       4926.60       144.24 o                         
   4   5   3      10283.95      10908.94       256.60 o                         
   5   5   3        476.45        530.80        24.84 o                         
   6   5   3        808.08        616.14        29.92 o                         
   7   5   3       3708.23       3262.07        89.75 o                         
   8   5   3       5094.65       5017.01       134.94 o                         
   9   5   3        949.21        940.83       105.16 o                         
  10   5   3        727.48        565.69        60.49 o                         
  11   5   3         45.44         76.35        32.60 o                         
  12   5   3        218.72         85.24        59.49 o                         
  13   5   3        226.56        205.53        78.45 o                         
  14   5   3        111.03         85.26        85.26 o                         
  15   5   3         35.03        -80.01        80.01 o                         
 -16   6   3         74.40         83.23        67.24 o                         
 -15   6   3        326.44        205.51        60.75 o                         
 -14   6   3         24.30        -43.73        43.73 o                         
 -13   6   3        184.75        124.56        51.83 o                         
 -12   6   3         74.55         37.08        56.29 o                         
 -11   6   3       5068.15       5728.04       210.75 o                         
 -10   6   3        109.07         95.60        30.46 o                         
  -9   6   3        132.70        182.34        43.73 o                         
  -8   6   3        573.43        598.79        51.70 o                         
  -7   6   3       1493.76       1381.36        71.75 o                         
  -6   6   3        228.20        390.22        42.86 o                         
  -5   6   3       1506.81       1507.75        86.77 o                         
  -4   6   3       2580.93       2963.39       107.65 o                         
  -3   6   3      11793.95      12041.25       281.61 o                         
  -2   6   3       2255.36       2178.09        78.32 o                         
  -1   6   3        202.70        369.90        24.32 o                         
   0   6   3       4651.90       5235.93       163.39 o                         
   1   6   3       2309.61       2005.10        64.49 o                         
   2   6   3         19.79         44.66        12.00 o                         
   3   6   3        494.21        565.65        49.13 o                         
   4   6   3       3502.16       3149.62       149.50 o                         
   5   6   3       1256.31       1158.69        59.43 o                         
   6   6   3        665.50        770.14        31.86 o                         
   7   6   3       3677.25       3386.17       114.83 o                         
   8   6   3       1807.48       1623.35        59.68 o                         
   9   6   3       6475.23       7092.98       187.36 o                         
  10   6   3        253.91        160.73        30.94 o                         
  11   6   3        434.48        478.54        40.42 o                         
  12   6   3          0.23         40.96       117.82 o                         
  13   6   3        329.49        294.90       117.49 o                         
  14   6   3         18.69        106.52       109.26 o                         
  15   6   3         84.23         80.01        88.01 o                         
 -16   7   3         45.61         33.37       114.06 o                         
 -15   7   3         22.32        -72.92       109.26 o                         
 -14   7   3       1884.80       1801.48       132.92 o                         
 -13   7   3        287.75        377.84       143.44 o                         
 -12   7   3        122.27         80.74        38.98 o                         
 -11   7   3        266.77        250.24        60.72 o                         
 -10   7   3         74.17         87.39        36.40 o                         
  -9   7   3        199.65         42.28        37.12 o                         
  -8   7   3          4.94         20.71        28.74 o                         
  -7   7   3        890.81        817.12        86.75 o                         
  -6   7   3       5021.07       5494.24       212.87 o                         
  -5   7   3       3597.00       3530.59       105.87 o                         
  -4   7   3       1486.15       1291.50        75.49 o                         
  -3   7   3        580.84        590.68        37.15 o                         
  -2   7   3        808.73        896.42        39.27 o                         
  -1   7   3        169.25         65.92        19.36 o                         
   0   7   3      10631.88      10158.49       283.03 o                         
   1   7   3       6864.73       6955.09       171.02 o                         
   2   7   3         32.06         25.72        15.95 o                         
   3   7   3         18.18         17.86        34.40 o                         
   4   7   3        860.58        907.02        68.36 o                         
   5   7   3       4570.68       4608.32       193.96 o                         
   6   7   3       1462.15       1242.87        84.99 o                         
   7   7   3       2512.02       2293.20        96.01 o                         
   8   7   3       3372.16       3026.48       109.22 o                         
   9   7   3        797.06        668.42        47.25 o                         
  10   7   3        821.85        801.30        52.35 o                         
  11   7   3        123.18        137.12        39.08 o                         
  12   7   3        934.93        828.72       131.71 o                         
  13   7   3         13.00        -25.06        47.83 o                         
  14   7   3          4.49         -5.26       109.26 o                         
  15   7   3        167.20        199.78       114.52 o                         
 -16   8   3         21.34        -25.14       105.61 o                         
 -15   8   3         40.04        209.84       100.81 o                         
 -14   8   3         47.57         91.56        61.83 o                         
 -13   8   3        377.52        314.91       122.86 o                         
 -12   8   3       1943.04       1891.31       103.40 o                         
 -11   8   3        137.72        100.03        43.39 o                         
 -10   8   3        654.52        572.07        44.06 o                         
  -9   8   3         39.86         87.44        35.29 o                         
  -8   8   3          3.30         38.71        53.91 o                         
  -7   8   3          0.40         23.34        46.54 o                         
  -6   8   3        401.73        383.07        36.11 o                         
  -5   8   3       1101.72       1163.50        53.77 o                         
  -4   8   3       3629.08       3522.70       103.31 o                         
  -3   8   3         60.01         50.96        39.22 o                         
  -2   8   3        253.94        146.32        30.26 o                         
  -1   8   3       2010.99       1582.28        55.96 o                         
   0   8   3        659.34        973.50       240.51 o                         
   1   8   3       1592.44       1738.18        66.52 o                         
   2   8   3       9970.01       9566.36       365.67 o                         
   3   8   3        301.78        344.91        46.54 o                         
   4   8   3       2342.76       2556.02       130.71 o                         
   5   8   3        194.44        232.18        44.57 o                         
   6   8   3       1910.37       1842.39       125.04 o                         
   7   8   3        106.12         86.95        48.22 o                         
   8   8   3       1421.54       1188.71        51.12 o                         
   9   8   3          4.75         -5.90        37.83 o                         
  10   8   3       1671.69       1546.38       150.05 o                         
  11   8   3        525.42        495.84        59.19 o                         
  12   8   3        358.54        248.22        53.10 o                         
  13   8   3         10.99        149.72       101.49 o                         
  14   8   3        444.39        341.51       106.75 o                         
  15   8   3         76.06         29.26       101.26 o                         
 -16   9   3          2.67         47.32       111.32 o                         
 -15   9   3        242.88        226.07        85.03 o                         
 -14   9   3          8.56         16.90        50.54 o                         
 -13   9   3       1993.98       1803.81       113.91 o                         
 -12   9   3          1.69         10.15        36.42 o                         
 -11   9   3        122.69        116.75        34.25 o                         
 -10   9   3         39.82          7.64        50.19 o                         
  -9   9   3         56.47        111.88        39.49 o                         
  -8   9   3        337.75        365.92        38.32 o                         
  -7   9   3        225.96        255.88        43.14 o                         
  -6   9   3        852.41        895.39        63.20 o                         
  -5   9   3       5557.34       5844.86       190.54 o                         
  -4   9   3          0.71        -15.84        26.99 o                         
  -3   9   3       8739.20       9572.16       231.49 o                         
  -2   9   3         23.56         33.04        38.90 o                         
  -1   9   3       5591.66       4995.35       136.04 o                         
   0   9   3        265.23        265.37        61.31 o                         
   1   9   3        447.08        396.84        47.74 o                         
   2   9   3         16.96          7.27        51.73 o                         
   3   9   3       4949.97       5018.83       291.22 o                         
   4   9   3       2238.53       2489.07       131.35 o                         
   5   9   3        314.87        252.31       115.89 o                         
   6   9   3         23.51         12.85        83.78 o                         
   7   9   3       2810.98       3042.40       158.54 o                         
   8   9   3         29.17        -41.17        66.63 o                         
   9   9   3        694.85        550.08       141.15 o                         
  10   9   3        248.61        225.01        43.57 o                         
  11   9   3         13.96        -34.67        34.67 o                         
  12   9   3         39.22         61.95        99.43 o                         
  13   9   3        462.05        533.29       128.69 o                         
  14   9   3         29.67        179.21       117.72 o                         
 -15  10   3        316.42        339.22       128.92 o                         
 -14  10   3         23.40        -39.55        98.75 o                         
 -13  10   3        107.31          0.99        62.40 o                         
 -12  10   3       2372.70       2167.36       137.03 o                         
 -11  10   3         67.33         69.11        33.12 o                         
 -10  10   3        397.32        385.79        38.19 o                         
  -9  10   3         14.15        -25.89        33.28 o                         
  -8  10   3        244.53        247.22        30.39 o                         
  -7  10   3        126.04         87.10        30.16 o                         
  -6  10   3        304.20        358.22        38.73 o                         
  -5  10   3          0.11         57.74        35.86 o                         
  -4  10   3         25.50         94.43        31.25 o                         
  -3  10   3       4215.30       3912.01       136.63 o                         
  -2  10   3       5068.20       5774.20       152.25 o                         
  -1  10   3       4740.01       4568.27       122.20 o                         
   0  10   3       3579.33       3412.60        94.35 o                         
   1  10   3       5286.95       5182.90       200.44 o                         
   2  10   3       1554.36       1586.31        96.24 o                         
   3  10   3         86.47         29.69        45.98 o                         
   4  10   3          7.92          4.13        44.05 o                         
   5  10   3       3174.73       3317.16       163.95 o                         
   6  10   3        490.41        458.99       129.27 o                         
   7  10   3        155.96        214.98        69.26 o                         
   8  10   3        201.09        326.65        62.20 o                         
   9  10   3         32.76         27.43        82.06 o                         
  10  10   3       1239.34       1329.54       183.33 o                         
  11  10   3       1037.95        996.18       135.32 o                         
  12  10   3        215.69        221.04       105.15 o                         
  13  10   3         91.30        102.18        99.43 o                         
  14  10   3        683.55        653.98       147.44 o                         
 -15  11   3         46.39        179.67       117.95 o                         
 -14  11   3        649.44        576.49       141.27 o                         
 -13  11   3         28.31         88.53        47.32 o                         
 -12  11   3        370.23        424.96        74.83 o                         
 -11  11   3         85.61        135.37        69.22 o                         
 -10  11   3         51.31         84.36        60.62 o                         
  -9  11   3         69.02         95.83        32.78 o                         
  -8  11   3          0.31         61.45        27.45 o                         
  -7  11   3        157.79        199.91        35.07 o                         
  -6  11   3        508.21        500.70        58.63 o                         
  -5  11   3       1405.12       1289.07        58.78 o                         
  -4  11   3       3802.12       3393.11        95.12 o                         
  -3  11   3       3504.82       3730.28       138.08 o                         
  -2  11   3       2656.03       2664.43        83.80 o                         
  -1  11   3        370.38        495.71        72.49 o                         
   0  11   3       4513.69       4641.93       156.24 o                         
   1  11   3        665.08        671.95        47.93 o                         
   2  11   3        500.54        698.71        99.39 o                         
   3  11   3        908.91        832.73        68.65 o                         
   4  11   3       2181.87       2471.67       138.87 o                         
   5  11   3       4818.57       5016.97       223.43 o                         
   6  11   3       3651.12       3604.91       309.62 o                         
   7  11   3        685.59        636.13       108.81 o                         
   8  11   3       1317.33       1705.22       199.10 o                         
   9  11   3        804.71        730.69        83.88 o                         
  10  11   3         46.67         81.83        84.58 o                         
  11  11   3        223.58         84.12       108.58 o                         
  12  11   3        132.23        170.30        91.89 o                         
  13  11   3        178.30         26.97       102.41 o                         
  14  11   3         18.97       -102.18       102.18 o                         
 -13  12   3        110.00        224.93       113.84 o                         
 -12  12   3          8.10         20.58        40.59 o                         
 -11  12   3       1973.84       1725.85        84.20 o                         
 -10  12   3        122.47         96.36        37.91 o                         
  -9  12   3         87.69         -1.60        36.97 o                         
  -8  12   3          4.73         21.41        35.45 o                         
  -7  12   3       1940.93       1944.50       162.37 o                         
  -6  12   3        537.01        563.75        41.25 o                         
  -5  12   3        195.72        199.77        26.89 o                         
  -4  12   3          1.40        -24.22        24.22 o                         
  -3  12   3       3034.24       2936.02       115.05 o                         
  -2  12   3       5691.52       6131.26       221.31 o                         
  -1  12   3         38.28         20.20        24.07 o                         
   0  12   3        782.65        683.88        39.76 o                         
   1  12   3       4072.76       4150.15       151.39 o                         
   2  12   3         31.19         30.26        29.23 o                         
   3  12   3        121.27        164.90       123.78 o                         
   4  12   3       2561.56       2728.75       161.27 o                         
   5  12   3       1686.76       1825.97       124.58 o                         
   6  12   3        270.02        310.36        60.34 o                         
   7  12   3        328.36        361.02        89.95 o                         
   8  12   3          7.39         99.46        81.49 o                         
   9  12   3       1679.86       1502.08       255.90 o                         
  10  12   3         26.96        322.08       101.03 o                         
  11  12   3        266.42        252.82       103.32 o                         
  12  12   3          9.61        -24.46       105.61 o                         
  13  12   3        308.99        375.34       102.64 o                         
 -14  13   3        180.18         48.23       124.81 o                         
 -13  13   3        190.59        185.61       111.32 o                         
 -12  13   3          4.60        -28.34        62.18 o                         
 -11  13   3          1.48         -5.53        35.89 o                         
 -10  13   3        452.32        391.75        40.65 o                         
  -9  13   3        725.38        635.52        70.88 o                         
  -8  13   3       1232.75        911.93        48.16 o                         
  -7  13   3        765.94        769.17        52.60 o                         
  -6  13   3       3535.53       3417.40       162.74 o                         
  -5  13   3        589.83        526.97        45.10 o                         
  -4  13   3        146.58        139.17        25.83 o                         
  -3  13   3         43.80         70.00        43.01 o                         
  -2  13   3         92.09         86.49        26.93 o                         
  -1  13   3       1917.13       2139.52       106.75 o                         
   0  13   3        219.05        196.46        31.12 o                         
   1  13   3       3387.84       3472.16       113.70 o                         
   2  13   3         26.25         31.60        21.30 o                         
   3  13   3       1149.12       1222.60        82.76 o                         
   4  13   3       5899.85       5960.47       256.66 o                         
   5  13   3        687.31        764.36        91.32 o                         
   6  13   3        264.16        221.24       108.69 o                         
   7  13   3        969.81        869.81       178.53 o                         
   8  13   3       2759.52       2884.62       460.14 o                         
   9  13   3         81.24        200.47        96.01 o                         
  10  13   3        524.12        527.80       131.21 o                         
  11  13   3        420.05        544.95       120.01 o                         
  12  13   3        612.82        728.05       149.50 o                         
  13  13   3          1.92        -16.23       108.35 o                         
 -13  14   3         93.05         34.29       108.58 o                         
 -11  14   3        219.51        152.83        36.77 o                         
 -10  14   3        669.89        555.19        90.26 o                         
  -9  14   3         18.36         78.79        37.25 o                         
  -8  14   3       1129.61       1100.33        85.62 o                         
  -7  14   3        512.71        561.45        87.65 o                         
  -6  14   3       1544.20       1530.43       103.62 o                         
  -5  14   3        934.33        891.68        69.67 o                         
  -4  14   3       2890.12       2801.04       175.99 o                         
  -3  14   3          9.22         61.91        30.84 o                         
  -2  14   3         33.43         88.15        39.85 o                         
  -1  14   3        338.26        376.07        36.52 o                         
   0  14   3       1205.23       1022.17        85.52 o                         
   1  14   3        198.82        222.75        46.31 o                         
   2  14   3        138.87        105.22        29.58 o                         
   3  14   3       1069.58       1013.36        85.16 o                         
   4  14   3         37.51         15.26        51.04 o                         
   5  14   3        314.10        189.26        55.54 o                         
   6  14   3       4991.79       5333.71       236.54 o                         
   7  14   3        209.85        332.13       100.46 o                         
   8  14   3        644.57        686.90        99.43 o                         
   9  14   3        502.09        517.06       118.18 o                         
  10  14   3        191.85        175.33       101.49 o                         
  11  14   3         94.91        117.49       106.52 o                         
  12  14   3        373.64        389.51       133.49 o                         
 -13  15   3        204.31        151.78       134.64 o                         
 -11  15   3        272.98        480.49       127.32 o                         
 -10  15   3          3.19         -2.87        75.66 o                         
  -9  15   3       1477.99       1382.22        88.16 o                         
  -8  15   3        171.85        186.62        70.24 o                         
  -7  15   3          3.80         41.36        49.84 o                         
  -6  15   3         38.33        -66.31       118.16 o                         
  -5  15   3       1047.40       1117.26       142.60 o                         
  -4  15   3        122.71         27.35        59.88 o                         
  -3  15   3       1824.18       2172.53       172.26 o                         
  -2  15   3        951.73        985.65        55.45 o                         
  -1  15   3       1746.05       1674.05       127.39 o                         
   0  15   3        659.93        827.94       130.39 o                         
   1  15   3         35.96         24.17        42.10 o                         
   2  15   3        184.71        146.23        32.10 o                         
   3  15   3       1299.92       1315.41        63.77 o                         
   4  15   3          7.75          2.74        69.03 o                         
   5  15   3       2385.44       2246.53       136.81 o                         
   6  15   3         88.77        127.76        61.84 o                         
   7  15   3       2205.23       1875.71       391.22 o                         
   8  15   3         78.26          2.74       102.18 o                         
   9  15   3        112.39        146.07       104.69 o                         
  10  15   3         54.56         63.32       115.44 o                         
  11  15   3       1036.41       1120.76       142.64 o                         
 -12  16   3        133.74        349.05       138.52 o                         
 -11  16   3        181.67        330.54       113.15 o                         
 -10  16   3         96.33        113.61        96.01 o                         
  -9  16   3         88.48         51.49        36.01 o                         
  -8  16   3       1397.19       1417.31        91.44 o                         
  -7  16   3       1940.96       1957.82       229.47 o                         
  -6  16   3       1215.49       1104.23        87.08 o                         
  -5  16   3        302.29        384.52        37.79 o                         
  -4  16   3        132.52        150.09        31.05 o                         
  -3  16   3       1733.42       1989.86        98.55 o                         
  -2  16   3        526.59        558.14        39.69 o                         
  -1  16   3         25.96         42.88        52.89 o                         
   0  16   3        586.67        633.82        68.04 o                         
   1  16   3         40.50         59.15        34.92 o                         
   2  16   3       1819.63       2065.73       148.97 o                         
   3  16   3         67.05         98.02        32.07 o                         
   4  16   3          2.14        -49.97        49.97 o                         
   5  16   3       1559.13       1515.15       118.98 o                         
   6  16   3       2818.87       2908.87       166.24 o                         
   7  16   3        104.46         77.72        91.66 o                         
   8  16   3          6.56        -33.37       116.35 o                         
   9  16   3        240.60        373.28       110.64 o                         
  10  16   3        234.28        493.52       121.38 o                         
  11  16   3        131.69        104.46       118.18 o                         
 -12  17   3         20.94         92.35       124.12 o                         
 -10  17   3        833.44        594.55       157.50 o                         
  -8  17   3        703.08        749.43        65.11 o                         
  -7  17   3         28.02         40.49       100.06 o                         
  -6  17   3          6.67        -15.91        38.30 o                         
  -5  17   3          0.59         41.83        36.36 o                         
  -4  17   3        218.03        270.89        37.81 o                         
  -3  17   3         32.70         44.31        32.16 o                         
  -2  17   3       1501.35       1560.10       101.72 o                         
  -1  17   3        314.41        324.63        42.61 o                         
   0  17   3        466.94        503.73        38.14 o                         
   1  17   3        337.58        398.02        44.01 o                         
   2  17   3        346.98        383.93        47.61 o                         
   3  17   3        651.23        657.33        51.43 o                         
   4  17   3        988.33       1027.28        90.92 o                         
   5  17   3         20.32        -59.20        59.20 o                         
   6  17   3        105.35        134.18        86.63 o                         
   7  17   3         13.15        446.20       175.78 o                         
   8  17   3        201.10        230.87       128.01 o                         
   9  17   3        110.96        266.30       136.01 o                         
  10  17   3        539.65        752.50       141.27 o                         
 -11  18   3        119.54         11.66       130.75 o                         
 -10  18   3         88.88        172.13       119.55 o                         
  -9  18   3        111.99        283.90       108.35 o                         
  -8  18   3         21.17        131.89        93.72 o                         
  -7  18   3       1243.25       1178.23        83.57 o                         
  -6  18   3        408.65        306.58        49.36 o                         
  -5  18   3        786.46        672.61        55.13 o                         
  -4  18   3          5.18         -4.92        52.11 o                         
  -3  18   3       2047.65       2100.62        82.74 o                         
  -2  18   3          3.26        -47.48        47.48 o                         
  -1  18   3          0.27         21.07        33.06 o                         
   0  18   3        559.95        613.12        43.90 o                         
   1  18   3       2011.28       2059.55       108.25 o                         
   2  18   3        529.88        408.87        77.46 o                         
   3  18   3         59.34         11.25        29.87 o                         
   4  18   3          7.52         21.73        59.97 o                         
   5  18   3       2207.76       2388.72       217.16 o                         
   6  18   3         34.72         30.86        89.83 o                         
   7  18   3         93.55        140.12       103.55 o                         
   8  18   3         16.67         58.75       117.26 o                         
   9  18   3         48.23        225.61       125.49 o                         
 -10  19   3        536.24        431.80       134.18 o                         
  -9  19   3        163.33        190.41       131.67 o                         
  -8  19   3         12.94         14.63        90.98 o                         
  -7  19   3        149.82        199.78       102.86 o                         
  -6  19   3         33.14         38.23        78.06 o                         
  -5  19   3        515.83        579.88        48.82 o                         
  -4  19   3        257.31        366.10        92.09 o                         
  -3  19   3         12.76          9.96        41.48 o                         
  -2  19   3       1191.26       1020.46        77.03 o                         
  -1  19   3        377.29        359.55        41.08 o                         
   0  19   3       1570.39       1488.00        72.18 o                         
   1  19   3          0.80         -4.35        32.44 o                         
   2  19   3        231.48        188.70        40.92 o                         
   3  19   3       1274.51       1342.97       287.45 o                         
   4  19   3        561.23        641.18       133.49 o                         
   5  19   3          6.58       -104.69       104.69 o                         
   6  19   3        242.62        158.18       115.89 o                         
   7  19   3         79.94        109.72       126.64 o                         
   8  19   3        388.13        516.60       140.35 o                         
   9  19   3         62.79        139.89       137.15 o                         
  -9  20   3         41.91         29.26       117.04 o                         
  -8  20   3        163.10        381.74       132.12 o                         
  -7  20   3         63.32        282.30        99.89 o                         
  -6  20   3        738.57        627.54        71.85 o                         
  -5  20   3         12.72         70.19        63.10 o                         
  -4  20   3         23.52         25.14        60.07 o                         
  -3  20   3        380.30        478.52        54.76 o                         
  -2  20   3       1514.91       1293.31        64.63 o                         
  -1  20   3         79.52        119.17        47.61 o                         
   0  20   3        898.64        797.09        53.83 o                         
   1  20   3          3.30          5.84        47.48 o                         
   2  20   3        690.43        632.84       229.50 o                         
   3  20   3          4.24        395.45       114.75 o                         
   4  20   3        336.81        537.41       111.55 o                         
   5  20   3        350.74        447.57       119.78 o                         
   6  20   3        174.50        306.99       125.04 o                         
   7  20   3        455.96        552.49       138.98 o                         
   8  20   3        107.78        338.99       124.35 o                         
  -8  21   3          0.49       -102.64       102.64 o                         
  -7  21   3         19.24        105.84       114.75 o                         
  -6  21   3         15.02        108.81       100.12 o                         
  -5  21   3        737.86        684.16        77.19 o                         
  -4  21   3        257.02        254.86        57.22 o                         
  -3  21   3          4.82         98.65        82.06 o                         
  -2  21   3         64.88         73.38        42.88 o                         
  -1  21   3       1023.06        858.80        67.56 o                         
   0  21   3         26.29        186.53        78.86 o                         
   1  21   3        119.36         78.63        93.03 o                         
   2  21   3        396.31        655.58       121.84 o                         
   3  21   3        768.31        821.54       121.61 o                         
   4  21   3        154.24        423.80       115.44 o                         
   5  21   3         19.16        -40.23       123.66 o                         
   6  21   3         41.37        111.78       114.52 o                         
  -6  22   3        229.96        270.42       111.78 o                         
  -5  22   3          1.39        -99.89        99.89 o                         
  -4  22   3        800.53        744.06       101.26 o                         
  -3  22   3        168.83        117.11        61.53 o                         
  -2  22   3        443.38        419.97        97.03 o                         
  -1  22   3          3.97        216.01        88.69 o                         
   0  22   3          3.92        -61.95        94.41 o                         
   1  22   3        601.08        720.73       117.72 o                         
   2  22   3         77.56        164.12       111.32 o                         
   3  22   3         71.48         64.23       119.78 o                         
   4  22   3         88.84         72.69       122.29 o                         
   5  22   3         61.51        -29.03       127.55 o                         
  -3  23   3         73.18         44.55        62.94 o                         
  -2  23   3        156.92        268.63        70.14 o                         
  -1  23   3        213.60        125.72       104.92 o                         
   0  23   3        106.48         29.94       116.35 o                         
   1  23   3         96.73          8.91       110.18 o                         
   2  23   3         50.97         94.86       121.61 o                         
 -16   0   4       2189.59       1617.93       220.81 o                         
 -14   0   4        176.03        338.08       102.18 o                         
 -12   0   4         58.42        -17.14        74.29 o                         
 -10   0   4       4159.72       4182.66       304.48 o                         
  -8   0   4       2729.62       3389.76       164.74 o                         
  -6   0   4       1399.48       1439.86       110.86 o                         
  -4   0   4       5751.51       5673.96       308.59 o                         
  -2   0   4       4467.04       4458.38       185.95 o                         
   0   0   4       3093.11       2733.89       169.15 o                         
   2   0   4        108.68        170.36        36.46 o                         
   4   0   4      11698.25      12919.46       387.66 o                         
   6   0   4       4140.24       4197.53       154.20 o                         
   8   0   4        207.93         98.69       105.49 o                         
  10   0   4        461.57        463.99        89.49 o                         
  12   0   4        993.45       1022.76       205.27 o                         
  14   0   4       1596.31       1414.72       166.18 o                         
 -17   1   4        123.41        206.87       107.89 o                         
 -16   1   4         14.38        172.28        84.35 o                         
 -15   1   4        408.04        472.64       121.61 o                         
 -14   1   4        372.05        336.16        81.32 o                         
 -13   1   4        391.15        488.74        66.35 o                         
 -12   1   4         79.62         34.67        40.18 o                         
 -11   1   4       1975.53       2280.40        97.31 o                         
 -10   1   4        838.54       1002.72        56.15 o                         
  -9   1   4        674.97        602.52        45.53 o                         
  -8   1   4        447.64        455.77        33.76 o                         
  -7   1   4         38.61         33.29        29.68 o                         
  -6   1   4       1105.84       1303.32        92.71 o                         
  -5   1   4         16.15         19.42        30.75 o                         
  -4   1   4       1419.13       1533.62        60.95 o                         
  -3   1   4      10094.43       9611.20       243.40 o                         
  -2   1   4        577.29        446.20        54.47 o                         
  -1   1   4      17362.79      17015.53       452.49 o                         
   0   1   4        262.19        215.21        22.86 o                         
   1   1   4        134.72         49.81        34.14 o                         
   2   1   4      13843.46      13518.36       293.91 o                         
   3   1   4       5663.34       5653.64       139.75 o                         
   4   1   4       1741.49       1840.37        56.98 o                         
   5   1   4       4643.86       4386.06       127.00 o                         
   6   1   4       2315.79       2495.51        78.93 o                         
   7   1   4         14.31         74.96        30.02 o                         
   8   1   4        826.03        812.69        42.01 o                         
   9   1   4         44.28         78.66        30.47 o                         
  10   1   4         57.89         89.26        30.35 o                         
  11   1   4       1327.93       1311.71        73.67 o                         
  12   1   4         60.04         80.59        36.36 o                         
  13   1   4         78.28        147.03        64.89 o                         
  14   1   4        194.15        153.87        90.29 o                         
  15   1   4        457.70        495.06       102.52 o                         
 -17   2   4        321.66        347.79        89.84 o                         
 -16   2   4        267.61        232.70       117.95 o                         
 -15   2   4        547.42        573.81        80.13 o                         
 -14   2   4         83.48        107.13        50.28 o                         
 -13   2   4        981.47        980.92        73.69 o                         
 -12   2   4        201.53        117.70        36.31 o                         
 -11   2   4        209.70        250.86        77.60 o                         
 -10   2   4         59.38         69.36        44.52 o                         
  -9   2   4       8034.20       8386.79       232.81 o                         
  -8   2   4       2207.77       2618.12        90.91 o                         
  -7   2   4       2536.52       2859.02       133.10 o                         
  -6   2   4         56.76         95.53        42.78 o                         
  -5   2   4       9103.68      10293.71       258.24 o                         
  -4   2   4      21901.45      22452.55       501.59 o                         
  -3   2   4       1274.36       1183.55        73.75 o                         
  -2   2   4       1632.60       1705.85        64.98 o                         
  -1   2   4       3540.90       4025.77       136.09 o                         
   0   2   4        971.02        920.33        45.95 o                         
   1   2   4      10107.32       9101.12       223.88 o                         
   2   2   4         53.17         59.01        15.88 o                         
   3   2   4       3613.69       3606.55        99.35 o                         
   4   2   4       1728.16       1832.38        58.35 o                         
   5   2   4       9297.65       9086.39       275.61 o                         
   6   2   4       1005.32        930.43        41.57 o                         
   7   2   4        909.06        897.31        40.89 o                         
   8   2   4        103.98        115.62        27.65 o                         
   9   2   4         10.04         30.65        36.13 o                         
  10   2   4        148.01        149.61        34.18 o                         
  11   2   4        177.04        191.39        39.20 o                         
  12   2   4        574.75        470.24        52.17 o                         
  13   2   4        966.31        853.61        90.44 o                         
  14   2   4         28.04         50.75        85.49 o                         
  15   2   4          5.41        -30.83        63.35 o                         
 -17   3   4         98.09         57.22        72.49 o                         
 -16   3   4         48.15         82.52        96.69 o                         
 -15   3   4          5.94        -20.00        66.92 o                         
 -14   3   4        712.84        827.28        67.48 o                         
 -13   3   4         20.23        108.46        44.96 o                         
 -12   3   4         28.24         59.30        53.90 o                         
 -11   3   4        106.12        173.83        67.32 o                         
 -10   3   4       2999.28       3020.44       134.23 o                         
  -9   3   4        321.69        388.67        45.33 o                         
  -8   3   4         89.28         99.65        27.19 o                         
  -7   3   4         18.72        -26.46        26.46 o                         
  -6   3   4       9993.42       9396.64       325.02 o                         
  -5   3   4       8949.97       8811.95       281.50 o                         
  -4   3   4       1741.70       1611.05        75.75 o                         
  -3   3   4      13376.45      13986.18       371.17 o                         
  -2   3   4        116.08        228.84        24.60 o                         
  -1   3   4       2085.09       1660.60       115.44 o                         
   0   3   4        958.66       1112.08        53.27 o                         
   1   3   4      13129.08      11902.16       316.72 o                         
   2   3   4      10826.80       9768.13       231.11 o                         
   3   3   4       1911.26       1861.57        60.50 o                         
   4   3   4       4730.92       4107.38       108.15 o                         
   5   3   4         19.45          0.91        21.90 o                         
   6   3   4       2842.25       2892.10       125.05 o                         
   7   3   4         18.60          3.83        23.73 o                         
   8   3   4       1877.83       2042.02        80.55 o                         
   9   3   4        454.90        388.88        39.79 o                         
  10   3   4       1020.08       1019.41        50.66 o                         
  11   3   4         47.55        124.86        64.80 o                         
  12   3   4        498.56        530.53        54.11 o                         
  13   3   4         20.32        -40.77        40.77 o                         
  14   3   4        220.57        164.81       103.78 o                         
  15   3   4        104.18        130.70        69.03 o                         
 -17   4   4        269.82        334.65       115.21 o                         
 -15   4   4        110.69        191.00        52.41 o                         
 -14   4   4          5.49         -5.01        59.12 o                         
 -13   4   4        254.31        352.65        54.53 o                         
 -12   4   4        339.77        378.08        61.47 o                         
 -11   4   4       1568.49       1752.48       121.10 o                         
 -10   4   4         36.61         -0.67        38.90 o                         
  -9   4   4       3378.48       3699.95       128.49 o                         
  -8   4   4       4479.05       4172.84       139.21 o                         
  -7   4   4       4843.96       5188.74       314.65 o                         
  -6   4   4        194.57        224.24        37.22 o                         
  -5   4   4      10244.61      11685.75       296.60 o                         
  -4   4   4       2314.41       2217.83        94.15 o                         
  -3   4   4         52.47         13.53        20.59 o                         
  -2   4   4        539.34        537.75        30.94 o                         
  -1   4   4      10909.71       9978.59       280.16 o                         
   0   4   4        455.16        399.24        31.04 o                         
   1   4   4       3260.30       3046.26        91.84 o                         
   2   4   4        583.26        530.41        28.01 o                         
   3   4   4       4556.50       4530.17       122.76 o                         
   4   4   4       1809.30       1698.03        57.95 o                         
   5   4   4       7002.02       7789.69       210.14 o                         
   6   4   4         16.83         52.41        21.83 o                         
   7   4   4        248.52        283.78        40.05 o                         
   8   4   4        842.25        760.37        54.93 o                         
   9   4   4       4525.82       4679.98       135.57 o                         
  10   4   4        194.65        175.42        33.81 o                         
  11   4   4        344.77        350.67        38.67 o                         
  12   4   4         95.31         39.80        50.50 o                         
  13   4   4        293.24        374.44        49.87 o                         
  14   4   4          1.41        -27.49        60.40 o                         
  15   4   4          3.46         -8.00       103.78 o                         
 -16   5   4         42.54        184.45        78.07 o                         
 -15   5   4        314.60        355.93        72.61 o                         
 -14   5   4        362.25        148.52        62.79 o                         
 -13   5   4         86.77        108.46        81.38 o                         
 -12   5   4         91.40         53.88        41.15 o                         
 -11   5   4        361.97        386.37        70.92 o                         
 -10   5   4       1318.99       1332.90        68.18 o                         
  -9   5   4       2634.03       2709.26       118.48 o                         
  -8   5   4        533.37        425.39        44.07 o                         
  -7   5   4       8270.66       8226.24       221.93 o                         
  -6   5   4        491.80        456.81        44.38 o                         
  -5   5   4       1383.19       1429.23        58.31 o                         
  -4   5   4      21430.91      22778.64       585.63 o                         
  -3   5   4       1713.76       1717.14        60.21 o                         
  -2   5   4       6868.88       6384.98       195.00 o                         
  -1   5   4         18.44        -15.31        26.88 o                         
   0   5   4         32.70         57.62        22.42 o                         
   1   5   4       1340.67       1073.70        43.99 o                         
   2   5   4        853.93        704.22        43.68 o                         
   3   5   4       7808.03       7333.38       255.99 o                         
   4   5   4          0.50        -19.51        19.51 o                         
   5   5   4        282.60        326.77        25.83 o                         
   6   5   4       2189.25       2212.09        72.98 o                         
   7   5   4       3540.50       3300.17       225.16 o                         
   8   5   4        110.79         62.54        25.04 o                         
   9   5   4        712.43        641.67        47.02 o                         
  10   5   4        140.72        146.27        31.36 o                         
  11   5   4        606.00        643.43        46.59 o                         
  12   5   4          9.61         20.57        35.42 o                         
  13   5   4        155.54        113.18        45.71 o                         
  14   5   4          0.38         74.06        92.58 o                         
  15   5   4        120.96        156.58       119.32 o                         
 -16   6   4        129.97        109.09       149.72 o                         
 -15   6   4         82.73        104.24        98.29 o                         
 -14   6   4        179.22        165.60       121.36 o                         
 -13   6   4        140.33        132.10        39.76 o                         
 -12   6   4       3083.60       3033.36       131.78 o                         
 -11   6   4        415.67        363.93        74.80 o                         
 -10   6   4        217.19        300.61        58.01 o                         
  -9   6   4        150.64        136.30        38.21 o                         
  -8   6   4       7685.77       8825.65       271.41 o                         
  -7   6   4       2938.30       2775.08       114.75 o                         
  -6   6   4       3102.75       3176.65       105.47 o                         
  -5   6   4        158.38         69.44        52.12 o                         
  -4   6   4      22333.79      24273.45       654.33 o                         
  -3   6   4       5860.84       6189.12       187.84 o                         
  -2   6   4        150.50         37.27        27.86 o                         
  -1   6   4        813.81        790.76        35.68 o                         
   0   6   4         49.97         -0.71        17.23 o                         
   1   6   4        501.50        556.89        39.07 o                         
   2   6   4       7416.98       6924.64       205.24 o                         
   3   6   4        824.31        681.48        43.80 o                         
   4   6   4       7624.07       7648.33       320.12 o                         
   5   6   4          2.95         -8.50        15.69 o                         
   6   6   4         46.74         63.39        35.20 o                         
   7   6   4          0.28        -13.71        21.74 o                         
   8   6   4       5093.24       5142.49       211.31 o                         
   9   6   4        297.59        434.23        44.76 o                         
  10   6   4       1579.22       1321.05       108.47 o                         
  11   6   4        114.28        138.45        45.52 o                         
  12   6   4        305.61        214.23        47.31 o                         
  13   6   4          0.48          5.26        82.06 o                         
  14   6   4         38.20        -95.32        95.32 o                         
  15   6   4         21.77        -74.29        98.06 o                         
 -16   7   4          0.36          7.42       143.32 o                         
 -15   7   4        631.58        468.83       100.81 o                         
 -14   7   4         41.67         27.76        70.99 o                         
 -13   7   4        404.88        314.75        99.78 o                         
 -12   7   4         27.65         52.75        45.31 o                         
 -11   7   4       1311.12       1238.85        77.94 o                         
 -10   7   4          4.09        -30.21        30.21 o                         
  -9   7   4       1898.62       1841.95        94.78 o                         
  -8   7   4          9.52         27.40        38.44 o                         
  -7   7   4       8073.53       8201.03       423.46 o                         
  -6   7   4       3933.94       4229.71       128.60 o                         
  -5   7   4        306.76        156.62        32.86 o                         
  -4   7   4       1186.75        963.47        64.89 o                         
  -3   7   4        218.05        140.57        39.60 o                         
  -2   7   4       4108.62       4507.94       146.39 o                         
  -1   7   4       6631.85       6245.85       194.52 o                         
   0   7   4       2021.73       1777.42        75.53 o                         
   1   7   4        245.49         86.02        19.05 o                         
   2   7   4       5272.15       4955.29       132.41 o                         
   3   7   4       3523.16       3529.24       109.53 o                         
   4   7   4          0.54         25.69        36.44 o                         
   5   7   4       2080.87       2056.60       144.01 o                         
   6   7   4        993.12       1128.23        52.55 o                         
   7   7   4       2163.23       2346.57        88.15 o                         
   8   7   4          5.28        -13.21        26.64 o                         
   9   7   4        148.53         78.61        50.65 o                         
  10   7   4        805.90        795.57        52.98 o                         
  11   7   4        463.71        415.55        43.75 o                         
  12   7   4         20.58         13.13        58.40 o                         
  13   7   4         27.76        -82.29        82.29 o                         
  14   7   4        196.92        259.67       106.06 o                         
 -16   8   4        139.23        225.08        67.65 o                         
 -15   8   4          8.46        103.32        79.78 o                         
 -14   8   4        138.22         70.35        66.96 o                         
 -13   8   4       1219.73       1090.36        78.46 o                         
 -12   8   4       1052.25        955.57        61.31 o                         
 -11   8   4       1013.09        997.11        61.33 o                         
 -10   8   4        570.33        537.17        88.09 o                         
  -9   8   4        148.42        257.28        55.40 o                         
  -8   8   4          1.23         -0.81        27.29 o                         
  -7   8   4       1024.07       1061.75        52.67 o                         
  -6   8   4       1325.78       1170.06        69.79 o                         
  -5   8   4       7623.75       8810.23       261.90 o                         
  -4   8   4       1882.53       1658.58        71.69 o                         
  -3   8   4       3666.02       3805.06       113.19 o                         
  -2   8   4       1449.04       1476.19        59.91 o                         
  -1   8   4       5263.51       5188.98       141.49 o                         
   0   8   4        228.02        150.09        21.88 o                         
   1   8   4       2703.48       2442.56        93.45 o                         
   2   8   4       2803.92       2561.68        75.90 o                         
   3   8   4        264.22        271.68        44.78 o                         
   4   8   4       5126.52       5000.84       217.90 o                         
   5   8   4        619.48        657.99        64.30 o                         
   6   8   4       1517.45       1513.16       102.65 o                         
   7   8   4       5251.73       5607.12       235.67 o                         
   8   8   4        469.75        522.12        67.42 o                         
   9   8   4       1055.43       1082.53        57.68 o                         
  10   8   4        883.12        696.47        66.01 o                         
  11   8   4        874.27        932.62        90.44 o                         
  12   8   4         47.26         80.01        88.01 o                         
  13   8   4        311.94        164.81       103.55 o                         
  14   8   4        116.28        191.10        87.55 o                         
 -16   9   4          3.96        112.01       123.21 o                         
 -15   9   4          6.20         60.99        69.36 o                         
 -14   9   4       1560.71       1443.08       117.90 o                         
 -13   9   4          0.00        -26.61        60.71 o                         
 -12   9   4        596.20        404.63        52.48 o                         
 -11   9   4         57.18         51.30        67.91 o                         
 -10   9   4       1603.50       1400.84        72.62 o                         
  -9   9   4        496.58        530.01        59.45 o                         
  -8   9   4         78.29         88.70        59.92 o                         
  -7   9   4        809.03       1056.51        62.60 o                         
  -6   9   4       3957.44       4178.18       185.25 o                         
  -5   9   4        826.88        739.49        40.37 o                         
  -4   9   4          0.17         12.14        26.09 o                         
  -3   9   4        229.10        170.00        31.67 o                         
  -2   9   4       3874.60       3702.50       109.75 o                         
  -1   9   4       1035.43        869.90        74.40 o                         
   0   9   4       3757.96       3580.09       109.12 o                         
   1   9   4        703.58        454.96        33.85 o                         
   2   9   4      10646.26      10389.67       273.53 o                         
   3   9   4        862.81        877.14        63.37 o                         
   4   9   4        189.25        367.11        71.78 o                         
   5   9   4       1433.76       1714.13       129.61 o                         
   6   9   4       2599.08       2795.92       144.41 o                         
   7   9   4         11.78         49.83        54.74 o                         
   8   9   4         13.18         89.46        54.47 o                         
   9   9   4         42.49        188.99       178.07 o                         
  10   9   4         75.32        160.98        58.76 o                         
  11   9   4        118.87        111.29        67.66 o                         
  12   9   4        976.71        943.37       112.24 o                         
  13   9   4         22.22       -103.78       103.78 o                         
  14   9   4        635.75        675.24       143.55 o                         
 -15  10   4         26.75        242.53       129.84 o                         
 -14  10   4         69.83        202.57        68.29 o                         
 -13  10   4       1099.85        948.65        83.99 o                         
 -12  10   4        518.13        460.04        68.75 o                         
 -11  10   4       1485.54       1380.53        95.62 o                         
 -10  10   4        245.41        199.80        38.07 o                         
  -9  10   4       1498.26       1485.58        83.08 o                         
  -8  10   4         87.28        100.78        40.46 o                         
  -7  10   4          4.91         -8.53        46.91 o                         
  -6  10   4          0.23        -13.86        55.41 o                         
  -5  10   4       1877.56       1922.12        79.75 o                         
  -4  10   4       1267.66       1145.29        71.73 o                         
  -3  10   4       5052.45       5327.27       146.95 o                         
  -2  10   4       2458.80       2527.02        92.12 o                         
  -1  10   4       1575.45       1534.93        55.72 o                         
   0  10   4       4158.63       3887.86       129.92 o                         
   1  10   4       3918.64       3428.16       124.66 o                         
   2  10   4        595.86        528.98        55.12 o                         
   3  10   4        587.39        391.86        51.19 o                         
   4  10   4       1394.57       1417.65       102.52 o                         
   5  10   4        504.97        623.91        66.18 o                         
   6  10   4        358.91        390.51        81.95 o                         
   7  10   4       2316.40       2433.74       171.10 o                         
   8  10   4        282.92        192.66        64.71 o                         
   9  10   4       1884.61       1809.48       278.87 o                         
  10  10   4        162.27         64.92        89.15 o                         
  11  10   4        417.92        344.25       115.66 o                         
  12  10   4         21.25        270.42       107.21 o                         
  13  10   4        391.07        528.49       130.75 o                         
  14  10   4         35.60          0.00       109.26 o                         
 -14  11   4         56.42         57.51        63.35 o                         
 -13  11   4        113.30        -18.26        47.66 o                         
 -12  11   4        100.11        107.96        54.02 o                         
 -11  11   4        800.45        634.33        48.64 o                         
 -10  11   4        286.15        291.62        62.98 o                         
  -9  11   4          8.36         25.99        50.34 o                         
  -8  11   4        392.66        308.13        35.53 o                         
  -7  11   4        238.82        176.42        35.78 o                         
  -6  11   4       5479.62       5974.20       195.71 o                         
  -5  11   4        971.56        988.17        46.57 o                         
  -4  11   4          0.01        -16.89        32.79 o                         
  -3  11   4       1807.08       1974.44        76.36 o                         
  -2  11   4        159.37        128.52        36.74 o                         
  -1  11   4       3916.32       3604.08       121.32 o                         
   0  11   4       3094.48       2734.76        83.28 o                         
   1  11   4        199.33        131.87        25.60 o                         
   2  11   4       1190.68       1177.31        48.42 o                         
   3  11   4       3286.69       3194.12       151.64 o                         
   4  11   4       1432.94       1381.66       136.58 o                         
   5  11   4       1751.23       1621.34       101.64 o                         
   6  11   4         39.31        129.00        54.28 o                         
   7  11   4       1300.52       1213.37        84.29 o                         
   8  11   4          1.86         36.22        83.09 o                         
   9  11   4         36.46        -61.73        61.73 o                         
  10  11   4         11.98         48.69        92.12 o                         
  11  11   4        308.11        495.80       113.15 o                         
  12  11   4         26.89        -21.49       109.95 o                         
  13  11   4          0.23       -128.47       128.47 o                         
 -14  12   4        108.31        353.17       128.24 o                         
 -13  12   4          2.87         97.38        80.23 o                         
 -12  12   4        597.78        380.88        63.55 o                         
 -11  12   4         13.49        -59.66        59.66 o                         
 -10  12   4         82.11         22.05        39.00 o                         
  -9  12   4          7.99        -16.33        35.73 o                         
  -8  12   4       2497.00       2627.45       151.38 o                         
  -7  12   4         90.03        109.91        31.23 o                         
  -6  12   4        175.95         97.35        57.47 o                         
  -5  12   4        595.08        490.46        41.45 o                         
  -4  12   4       2953.47       2743.13        92.38 o                         
  -3  12   4       1410.19       1327.43        60.97 o                         
  -2  12   4          0.52        -24.63        24.63 o                         
  -1  12   4        204.68        205.37        33.86 o                         
   0  12   4       2525.47       2534.99        77.01 o                         
   1  12   4        338.67        337.69        45.55 o                         
   2  12   4        614.07        570.71        36.47 o                         
   3  12   4          6.65        -36.03        98.41 o                         
   4  12   4       2477.53       2626.03       166.18 o                         
   5  12   4        241.24        187.41       129.15 o                         
   6  12   4          6.07         18.83        50.34 o                         
   7  12   4         21.23         68.45        54.21 o                         
   8  12   4       1059.98       1201.10       133.27 o                         
   9  12   4         25.53        185.15        87.09 o                         
  10  12   4        501.76        715.47       124.81 o                         
  11  12   4         17.72         78.18       116.12 o                         
  13  12   4          2.54        -16.00       139.67 o                         
 -14  13   4        114.20        279.56       125.49 o                         
 -13  13   4         58.26        246.87       114.75 o                         
 -12  13   4          0.79         39.21        87.74 o                         
 -11  13   4        311.81        247.84        48.99 o                         
 -10  13   4        835.61        807.37        80.87 o                         
  -9  13   4       1142.07       1147.54       107.64 o                         
  -8  13   4        232.14        174.30        36.00 o                         
  -7  13   4       2672.64       2601.55       249.35 o                         
  -6  13   4          1.51         53.68        29.29 o                         
  -5  13   4       4538.28       5286.28       227.00 o                         
  -4  13   4        555.85        625.50        65.55 o                         
  -3  13   4       2232.90       2290.52        76.92 o                         
  -2  13   4        754.59        725.97        62.03 o                         
  -1  13   4        165.29        157.74        35.26 o                         
   0  13   4       4867.56       5177.48       244.47 o                         
   1  13   4       1116.51       1017.04        76.76 o                         
   2  13   4        280.72        280.71        29.70 o                         
   3  13   4       2840.41       3302.24       159.68 o                         
   4  13   4          0.80         69.86        53.35 o                         
   5  13   4        279.19        281.30        58.28 o                         
   6  13   4       2388.18       2492.30       169.04 o                         
   7  13   4       1724.81       1509.87       387.34 o                         
   8  13   4         28.64         84.81        98.52 o                         
   9  13   4         51.17        187.90        95.32 o                         
  10  13   4        526.31        466.77       108.58 o                         
  11  13   4        388.10        616.72       127.09 o                         
  12  13   4         63.42        280.47       115.89 o                         
 -13  14   4          0.73        -51.66       112.01 o                         
 -12  14   4        124.26        254.42       109.95 o                         
 -11  14   4         53.86         41.50        56.49 o                         
 -10  14   4          4.14         12.08        36.81 o                         
  -9  14   4        285.37        271.41        57.90 o                         
  -8  14   4       1863.67       1706.99       106.37 o                         
  -7  14   4       3103.87       3147.19       195.19 o                         
  -6  14   4        398.64        405.70        60.28 o                         
  -5  14   4       1582.46       1802.16        70.33 o                         
  -4  14   4          2.77         42.13        35.90 o                         
  -3  14   4          2.96        -19.70        69.25 o                         
  -2  14   4        122.91        124.10        36.45 o                         
  -1  14   4         75.84         -8.59        33.29 o                         
   0  14   4        406.25        494.96        45.19 o                         
   1  14   4        108.40        115.67        28.44 o                         
   2  14   4        217.55        170.48        28.12 o                         
   3  14   4         84.62          7.95        54.06 o                         
   4  14   4         93.10        117.61        52.68 o                         
   5  14   4       2708.76       2786.02       148.04 o                         
   6  14   4        156.98        240.61        64.34 o                         
   7  14   4          2.07        149.33       119.55 o                         
   8  14   4        320.45        303.79        98.52 o                         
   9  14   4        493.32        731.02       120.01 o                         
  10  14   4         31.51        -10.97       122.29 o                         
  11  14   4        373.07        346.99       119.32 o                         
 -13  15   4          9.76        -40.23       126.64 o                         
 -12  15   4         24.43         55.09       115.66 o                         
 -11  15   4         15.42        -28.67        47.78 o                         
 -10  15   4       1288.64       1516.28       167.78 o                         
  -9  15   4         99.10        146.98        57.15 o                         
  -8  15   4         30.77         49.37        42.39 o                         
  -7  15   4        471.72        365.65        75.06 o                         
  -6  15   4       4344.24       4289.81       293.15 o                         
  -5  15   4          2.00        -11.80        30.71 o                         
  -4  15   4        101.20         72.68        33.32 o                         
  -3  15   4        228.90        159.05        42.98 o                         
  -2  15   4       2274.67       2772.20       164.12 o                         
  -1  15   4       1518.64       1830.85        78.16 o                         
   0  15   4          0.07         -0.57        31.52 o                         
   1  15   4        593.29        686.79        75.35 o                         
   2  15   4       2315.57       2597.71        97.53 o                         
   3  15   4          9.97       -174.76       250.99 o                         
   4  15   4       1353.81       1179.63       101.34 o                         
   5  15   4         86.93        -59.73        59.73 o                         
   6  15   4       1247.25       1246.93       104.63 o                         
   7  15   4        463.45        576.95       123.66 o                         
   8  15   4        332.57        391.80       106.98 o                         
   9  15   4          7.36        112.01       117.49 o                         
  10  15   4        673.55        695.13       141.72 o                         
  11  15   4         60.77        149.50       125.04 o                         
 -12  16   4         21.72         55.09       121.61 o                         
 -11  16   4          1.91        -26.29       113.38 o                         
 -10  16   4         16.61         -7.70       124.01 o                         
  -9  16   4        594.06        558.43       127.21 o                         
  -8  16   4       1029.70        978.28       158.74 o                         
  -7  16   4       1454.11       1607.83       202.81 o                         
  -6  16   4        882.11        825.39        63.26 o                         
  -5  16   4        545.25        468.54        86.68 o                         
  -4  16   4        419.77        476.39        49.64 o                         
  -3  16   4        374.10        389.07        58.62 o                         
  -2  16   4         43.00          3.65        33.89 o                         
  -1  16   4        293.77        289.20        34.75 o                         
   0  16   4        148.66        213.39        29.85 o                         
   1  16   4        931.47        950.98        62.38 o                         
   2  16   4         80.44        123.76        57.08 o                         
   3  16   4        335.91        635.36       132.24 o                         
   4  16   4        199.81        260.14       120.81 o                         
   5  16   4       2351.84       2217.91       138.37 o                         
   6  16   4       1113.94       1302.25       129.84 o                         
   7  16   4          0.78       -107.44       107.44 o                         
   8  16   4        274.50        541.29       112.69 o                         
   9  16   4        130.44        170.07       109.72 o                         
  10  16   4         90.24        196.81       112.24 o                         
 -12  17   4         35.04        188.35       133.27 o                         
 -11  17   4        146.05        -34.97       125.27 o                         
 -10  17   4        309.18        300.82       111.09 o                         
  -9  17   4        557.38        525.52        77.26 o                         
  -8  17   4         30.95        148.44        47.82 o                         
  -7  17   4        165.88        207.80        53.60 o                         
  -6  17   4        297.84        304.77        44.14 o                         
  -5  17   4       1545.75       1559.67       121.54 o                         
  -4  17   4         46.63         48.39        32.63 o                         
  -3  17   4       1958.50       2047.09       140.88 o                         
  -2  17   4         73.99         52.73        31.98 o                         
  -1  17   4        471.00        442.11        37.62 o                         
   0  17   4        260.87        318.12        64.37 o                         
   1  17   4         96.29         49.91        38.76 o                         
   2  17   4        341.94        439.13        46.12 o                         
   3  17   4       1970.23       2238.93       193.16 o                         
   4  17   4        130.53        160.02        82.75 o                         
   5  17   4        846.36        965.09       141.49 o                         
   6  17   4         99.77        102.41        96.92 o                         
   7  17   4        191.99        116.12       118.86 o                         
   8  17   4          0.97        253.73       107.66 o                         
   9  17   4         20.31         -8.23       110.18 o                         
 -11  18   4         21.74        212.58       122.29 o                         
  -9  18   4         70.30        -14.63       108.35 o                         
  -8  18   4        326.28        374.78        66.17 o                         
  -7  18   4        124.88        152.63        46.88 o                         
  -6  18   4        470.94        371.69        55.71 o                         
  -5  18   4         28.03         25.19        38.86 o                         
  -4  18   4       1003.47       1015.88       101.52 o                         
  -3  18   4         23.18          9.28        60.84 o                         
  -2  18   4          0.98        106.47        40.17 o                         
  -1  18   4          2.91         66.29        40.80 o                         
   0  18   4       1069.96       1294.16        74.53 o                         
   1  18   4        182.03        140.33        40.09 o                         
   2  18   4         77.10         18.69        61.96 o                         
   3  18   4         35.62         -7.10        67.47 o                         
   4  18   4       3314.60       3688.23       269.05 o                         
   5  18   4        105.99         80.92       103.09 o                         
   6  18   4        101.09        161.38       111.32 o                         
   7  18   4          0.05        169.38       119.32 o                         
   8  18   4         11.80        -33.14       113.61 o                         
   9  18   4         15.52        141.04       116.12 o                         
 -10  19   4          3.62         52.57       119.78 o                         
  -8  19   4         15.04       -108.58       108.58 o                         
  -6  19   4        646.06        808.74       101.15 o                         
  -5  19   4        135.48        190.94        47.12 o                         
  -4  19   4        769.72        817.13        69.35 o                         
  -3  19   4        757.09        669.78       115.67 o                         
  -2  19   4        504.68        438.26        46.72 o                         
  -1  19   4       1698.26       1633.92        72.46 o                         
   0  19   4          6.34         32.07        41.12 o                         
   1  19   4        100.52         78.58        60.92 o                         
   2  19   4       1573.81       1473.79       124.32 o                         
   3  19   4        520.65        467.69       129.61 o                         
   4  19   4        101.82        135.09       120.92 o                         
   5  19   4        375.75        252.59       120.69 o                         
   6  19   4         83.39        165.27       109.26 o                         
   7  19   4        235.72        209.61       122.98 o                         
   8  19   4          6.20        292.59       119.78 o                         
  -9  20   4        158.14        207.78       137.61 o                         
  -8  20   4        288.26        629.98       123.21 o                         
  -7  20   4        271.54        181.73        93.72 o                         
  -6  20   4         45.53        184.47       105.38 o                         
  -5  20   4          1.56         -9.38        62.39 o                         
  -4  20   4        402.15        347.59        62.64 o                         
  -3  20   4        662.53        653.27        62.31 o                         
  -2  20   4          0.56         -8.51        38.35 o                         
  -1  20   4         30.96         16.80        53.80 o                         
   0  20   4        164.82        164.88        43.39 o                         
   1  20   4       1110.57       1365.70       152.70 o                         
   2  20   4          1.83        -19.89        88.23 o                         
   3  20   4        809.22       1191.16       136.69 o                         
   4  20   4         34.96        158.87       102.18 o                         
   5  20   4        401.41        520.49       113.15 o                         
   6  20   4         16.24       -104.46       104.46 o                         
   7  20   4         68.39         -2.74       129.38 o                         
  -7  21   4          1.15        -93.72        93.72 o                         
  -6  21   4        733.32        605.02        91.55 o                         
  -5  21   4        110.25        181.49        66.58 o                         
  -4  21   4         22.01         46.41        57.66 o                         
  -3  21   4        739.23        641.44        81.27 o                         
  -2  21   4        867.92        864.37       116.92 o                         
  -1  21   4         20.30         17.37        93.03 o                         
   0  21   4        226.11        188.50        53.67 o                         
   1  21   4        554.57        537.41       115.66 o                         
   2  21   4        743.33        694.44       126.87 o                         
   3  21   4        290.41        275.90       129.38 o                         
   4  21   4         67.79        137.38       120.24 o                         
   5  21   4         36.88        157.04       125.72 o                         
   6  21   4        442.84        517.75       147.90 o                         
  -5  22   4        442.91        277.27       107.89 o                         
  -4  22   4         59.33        -44.57        92.12 o                         
  -3  22   4        133.45         68.29        65.32 o                         
  -2  22   4         51.52         30.70        64.61 o                         
  -1  22   4        101.34        204.39        57.40 o                         
   0  22   4        384.70        358.19       114.52 o                         
   1  22   4        204.00        213.73       117.04 o                         
   2  22   4        139.04        332.36       122.52 o                         
   3  22   4         25.61        180.13       127.78 o                         
   4  22   4        352.36        269.27       124.58 o                         
  -3  23   4        186.71        240.70       102.41 o                         
  -2  23   4        302.62        237.04       108.12 o                         
  -1  23   4        147.85        128.47       110.64 o                         
   0  23   4         18.39       -119.09       119.09 o                         
   1  23   4         20.10         91.89       103.78 o                         
 -17   0   5        707.44        626.33       139.21 o                         
 -15   0   5        233.87        181.73        90.75 o                         
 -13   0   5       2914.37       2935.06       166.70 o                         
 -11   0   5        895.08        926.77       108.24 o                         
  -9   0   5       4673.95       5945.06       407.80 o                         
  -7   0   5       9043.39       9552.82       384.48 o                         
  -5   0   5      18436.58      19025.20       876.40 o                         
  -3   0   5       1562.64       1364.83        85.63 o                         
  -1   0   5       9493.55       8908.39       360.25 o                         
   1   0   5       4530.75       5366.01       212.53 o                         
   3   0   5      68982.16      73058.62      1905.79 o                         
   5   0   5       1164.12        995.60        61.04 o                         
   7   0   5        125.21        104.63        44.69 o                         
   9   0   5        720.52        585.51        61.32 o                         
  11   0   5       1073.16        984.52       114.75 o                         
  13   0   5       1151.29       1016.06       139.44 o                         
 -16   1   5        413.47        293.28       105.61 o                         
 -15   1   5        700.15        841.65       125.27 o                         
 -14   1   5        675.03        782.05        67.50 o                         
 -13   1   5        161.68        269.36        57.09 o                         
 -12   1   5         82.44         73.05        44.14 o                         
 -11   1   5         53.26        142.56        41.38 o                         
 -10   1   5        852.45       1084.96        80.40 o                         
  -9   1   5         14.58        114.45        32.99 o                         
  -8   1   5       3000.76       3198.76       126.83 o                         
  -7   1   5       2843.91       2436.43       125.49 o                         
  -6   1   5       3394.00       3407.47       111.27 o                         
  -5   1   5        306.22        375.84        34.98 o                         
  -4   1   5       6001.41       5903.34       226.04 o                         
  -3   1   5       2265.79       2303.46       110.47 o                         
  -2   1   5       2508.71       2490.76       104.39 o                         
  -1   1   5        291.75        249.39        26.80 o                         
   0   1   5       6775.21       7306.20       197.64 o                         
   1   1   5        316.66        383.33        40.36 o                         
   2   1   5        221.61        187.58        22.62 o                         
   3   1   5        440.73        374.89        29.37 o                         
   4   1   5      14558.48      15836.36       342.18 o                         
   5   1   5       2232.46       2265.19        71.24 o                         
   6   1   5       6957.41       7003.74       162.87 o                         
   7   1   5        109.30        189.42        40.55 o                         
   8   1   5        175.47        134.81        42.46 o                         
   9   1   5        407.90        382.86        66.15 o                         
  10   1   5         28.99         60.32        48.43 o                         
  11   1   5         17.79         26.91        38.79 o                         
  12   1   5        126.40        148.21        41.29 o                         
  13   1   5        213.03        364.59       101.03 o                         
  14   1   5        795.18        629.00        74.06 o                         
 -17   2   5         70.49        165.72       111.55 o                         
 -16   2   5        623.28        506.32       114.98 o                         
 -15   2   5          0.04       -109.04       109.04 o                         
 -14   2   5        513.43        448.86        62.34 o                         
 -13   2   5        130.67        130.29        61.96 o                         
 -12   2   5        483.55        631.65        64.05 o                         
 -11   2   5        508.46        658.55        48.96 o                         
 -10   2   5       3365.75       3580.05       178.99 o                         
  -9   2   5       1268.37       1275.08        74.38 o                         
  -8   2   5       3860.51       4367.29       195.78 o                         
  -7   2   5       7213.46       7907.80       216.04 o                         
  -6   2   5       1732.60       1890.57       106.16 o                         
  -5   2   5       1489.32       1373.02        62.04 o                         
  -4   2   5      24008.99      25570.39       546.36 o                         
  -3   2   5        860.28        656.89        57.83 o                         
  -2   2   5       7341.10       7386.22       197.64 o                         
  -1   2   5       8387.58       7430.29       201.72 o                         
   0   2   5       1110.82       1184.54        61.01 o                         
   1   2   5       1051.01       1230.71        50.52 o                         
   2   2   5       5366.64       4823.14       131.75 o                         
   3   2   5       1187.09       1054.87        43.99 o                         
   4   2   5       4694.68       4513.90       123.14 o                         
   5   2   5        209.48        115.49        24.89 o                         
   6   2   5        303.84        289.08        30.04 o                         
   7   2   5         39.36         55.69        35.08 o                         
   8   2   5        437.30        452.36        36.55 o                         
   9   2   5          0.12        -45.27        45.27 o                         
  10   2   5        167.24        205.98        40.46 o                         
  11   2   5        799.32        875.37        73.31 o                         
  12   2   5        945.87        780.97        56.87 o                         
  13   2   5        103.57        134.59        59.98 o                         
  14   2   5         30.48         87.78        95.78 o                         
  15   2   5         13.06         88.23        96.46 o                         
 -17   3   5          5.78        109.77       155.78 o                         
 -16   3   5         15.20          6.32        65.21 o                         
 -15   3   5        720.71        673.75        93.14 o                         
 -14   3   5        205.99        258.84        67.07 o                         
 -13   3   5         64.01         73.45        89.15 o                         
 -12   3   5          5.34        -52.84        52.84 o                         
 -11   3   5       1930.65       2291.29        94.42 o                         
 -10   3   5        690.76        568.38        52.16 o                         
  -9   3   5         51.53         84.54        59.65 o                         
  -8   3   5       1896.69       1865.08        73.44 o                         
  -7   3   5      17716.14      19598.91       645.83 o                         
  -6   3   5        476.66        448.74        35.18 o                         
  -5   3   5        598.27        697.33        45.14 o                         
  -4   3   5       7500.99       8798.40       244.40 o                         
  -3   3   5      15743.85      16820.13       457.27 o                         
  -2   3   5         15.88        -56.05        70.75 o                         
  -1   3   5       1612.26       1419.07        59.39 o                         
   0   3   5       4162.43       4316.49       127.67 o                         
   1   3   5      12015.76      11762.20       292.16 o                         
   2   3   5       2066.13       2199.76        75.25 o                         
   3   3   5        266.24        210.94        49.03 o                         
   4   3   5         27.49        -20.88        20.88 o                         
   5   3   5       9559.13       9896.69       233.60 o                         
   6   3   5         34.02         25.13        31.94 o                         
   7   3   5       2812.88       3161.06       126.10 o                         
   8   3   5         28.29         61.87        29.57 o                         
   9   3   5       2573.98       2923.27       116.35 o                         
  10   3   5          8.85          1.90        39.67 o                         
  11   3   5        159.90        146.94       154.62 o                         
  12   3   5         14.97          1.01        38.57 o                         
  13   3   5        405.65        311.90        57.10 o                         
  14   3   5         34.55         29.03        84.58 o                         
 -17   4   5         77.64        117.38       102.75 o                         
 -15   4   5          5.81         79.20        66.78 o                         
 -14   4   5        142.54        231.26        70.22 o                         
 -13   4   5        483.26        486.44        51.22 o                         
 -12   4   5       1142.30       1237.26        82.31 o                         
 -11   4   5        101.08         19.85        38.05 o                         
 -10   4   5        602.23        654.26        56.58 o                         
  -9   4   5        196.33        163.46        36.59 o                         
  -8   4   5       7620.89       8069.18       230.90 o                         
  -7   4   5       1647.60       1471.23       185.73 o                         
  -6   4   5       2687.82       2659.64       107.57 o                         
  -5   4   5       5295.61       5561.61       193.70 o                         
  -4   4   5         32.38         87.63        36.00 o                         
  -3   4   5        169.88         88.00        21.35 o                         
  -2   4   5       3159.05       3221.23       117.99 o                         
  -1   4   5        382.32        420.12        76.72 o                         
   0   4   5       4906.86       4332.77       150.69 o                         
   1   4   5        190.45        226.12        35.68 o                         
   2   4   5       1000.93       1161.58        48.51 o                         
   3   4   5       1293.00       1246.34        51.80 o                         
   4   4   5       5762.25       5738.35       150.99 o                         
   5   4   5         18.82        -11.21        45.36 o                         
   6   4   5       2818.58       2831.61       104.26 o                         
   7   4   5        706.78        673.03        50.25 o                         
   8   4   5       2157.76       2240.39        90.97 o                         
   9   4   5          0.63         -6.60        27.15 o                         
  10   4   5        454.85        379.43        47.28 o                         
  11   4   5          3.52         72.77        45.00 o                         
  12   4   5       1034.65        854.14        84.69 o                         
  13   4   5          5.89        -55.80        55.80 o                         
  14   4   5         15.40         84.35        92.35 o                         
 -16   5   5         28.57        -55.12        71.86 o                         
 -15   5   5        104.73        106.94       159.78 o                         
 -14   5   5        141.62         68.92        69.02 o                         
 -13   5   5          0.16         -8.70        48.88 o                         
 -12   5   5        289.90        276.33        48.44 o                         
 -11   5   5        372.73        450.00        53.35 o                         
 -10   5   5        631.36        751.92       123.59 o                         
  -9   5   5       1030.61       1054.49        64.01 o                         
  -8   5   5       3710.89       3983.19       164.35 o                         
  -7   5   5        828.38        811.48        61.75 o                         
  -6   5   5       7775.15       7987.31       218.57 o                         
  -5   5   5       7819.77       9465.53       240.63 o                         
  -4   5   5      29550.47      33485.47       708.93 o                         
  -3   5   5       2966.75       3106.49       149.12 o                         
  -2   5   5          4.97         30.84        27.46 o                         
  -1   5   5        712.97        661.05        43.38 o                         
   0   5   5        191.74        139.96        24.67 o                         
   1   5   5        739.69        738.10        37.21 o                         
   2   5   5       7744.15       8006.71       200.54 o                         
   3   5   5       1539.73       1127.41        58.71 o                         
   4   5   5         57.65        105.77        19.91 o                         
   5   5   5        398.96        306.96        46.07 o                         
   6   5   5       1871.90       1750.87       199.90 o                         
   7   5   5          3.35         47.47        38.04 o                         
   8   5   5        179.50        222.79        45.53 o                         
   9   5   5        893.28        803.27        46.55 o                         
  10   5   5       1537.17       1653.42        69.90 o                         
  11   5   5        196.48        135.41        54.18 o                         
  12   5   5        223.86        200.61        41.14 o                         
  13   5   5         36.85         79.09        89.61 o                         
  14   5   5        151.96        184.47       108.12 o                         
 -16   6   5         22.88         83.21       101.26 o                         
 -15   6   5        204.02        202.37        78.57 o                         
 -14   6   5          6.61         52.12        52.53 o                         
 -13   6   5        698.31        603.21       149.38 o                         
 -12   6   5          0.12         34.92        38.55 o                         
 -11   6   5       1437.90       1462.09        95.39 o                         
 -10   6   5       1444.57       1531.52        82.96 o                         
  -9   6   5       6535.52       6701.67       298.11 o                         
  -8   6   5          7.76         -6.39        55.66 o                         
  -7   6   5          0.68        -10.93        43.00 o                         
  -6   6   5        132.65         89.65        28.22 o                         
  -5   6   5       7974.01       8507.02       256.11 o                         
  -4   6   5        634.98        546.64        39.20 o                         
  -3   6   5       1041.59       1138.16        71.83 o                         
  -2   6   5       3938.79       4116.88       129.13 o                         
  -1   6   5      15228.69      14899.00       347.62 o                         
   0   6   5       2259.37       2211.82        96.61 o                         
   1   6   5       1422.62       1066.69        58.51 o                         
   2   6   5         16.91         11.34        21.13 o                         
   3   6   5       1017.29        930.42        47.71 o                         
   4   6   5        289.99        348.14        33.09 o                         
   5   6   5        196.20        361.62        40.55 o                         
   6   6   5        243.29        302.64        25.44 o                         
   7   6   5       4735.78       5260.69       147.28 o                         
   8   6   5        223.56        247.68        37.73 o                         
   9   6   5        316.42        291.66        50.35 o                         
  10   6   5          3.13         26.16        39.86 o                         
  11   6   5        950.79        789.12        62.85 o                         
  12   6   5          9.86         11.10        45.94 o                         
  13   6   5         15.24         21.03       102.86 o                         
  14   6   5        229.30        184.47       108.12 o                         
 -16   7   5          6.06        -25.37       109.95 o                         
 -15   7   5          3.00        -99.43        99.43 o                         
 -14   7   5        185.80        265.07       146.96 o                         
 -13   7   5          1.71        -41.14       161.72 o                         
 -12   7   5       1613.65       1545.76        96.61 o                         
 -11   7   5        169.19         52.48        59.99 o                         
 -10   7   5       2288.72       1922.04       214.04 o                         
  -9   7   5         50.17         58.30        34.25 o                         
  -8   7   5         50.88         28.86        28.70 o                         
  -7   7   5       3496.21       3485.96       117.89 o                         
  -6   7   5       3533.70       3846.81       145.26 o                         
  -5   7   5        414.98        440.81        38.66 o                         
  -4   7   5       5888.81       5630.73       179.70 o                         
  -3   7   5         36.86         84.85        31.08 o                         
  -2   7   5        489.80        512.86        38.51 o                         
  -1   7   5       4078.00       4590.85       131.70 o                         
   0   7   5       1401.97       1090.58        76.16 o                         
   1   7   5       3696.85       3460.87       137.84 o                         
   2   7   5       2848.27       2728.40        86.67 o                         
   3   7   5       5901.16       6129.98       190.96 o                         
   4   7   5        634.34        600.25        36.42 o                         
   5   7   5        488.32        373.69        30.51 o                         
   6   7   5        364.02        253.53        28.21 o                         
   7   7   5          2.29         39.65        41.90 o                         
   8   7   5       1144.39       1066.69        84.08 o                         
   9   7   5         89.16         55.36        44.66 o                         
  10   7   5        785.28        729.64        78.29 o                         
  11   7   5        564.38        410.99        53.12 o                         
  12   7   5         66.78        112.61        48.38 o                         
  13   7   5        207.06        306.53       103.09 o                         
  14   7   5        122.82        105.61       100.35 o                         
 -16   8   5          1.11         25.37       118.18 o                         
 -15   8   5         25.23        -31.09       116.12 o                         
 -14   8   5        730.04        470.48       175.44 o                         
 -13   8   5        861.93        852.60        70.65 o                         
 -12   8   5        708.62        689.05        65.41 o                         
 -11   8   5         30.90         45.14        42.66 o                         
 -10   8   5         78.90        132.19        38.16 o                         
  -9   8   5        857.67        881.97        63.37 o                         
  -8   8   5        305.41        251.60        41.98 o                         
  -7   8   5        488.36        525.84        39.05 o                         
  -6   8   5       1230.16       1311.93        61.07 o                         
  -5   8   5       2618.53       2635.60       125.15 o                         
  -4   8   5       3808.16       3708.19       166.57 o                         
  -3   8   5       1546.49       1489.91        65.91 o                         
  -2   8   5       7226.40       7248.05       214.03 o                         
  -1   8   5       4173.43       4241.65       141.12 o                         
   0   8   5       5749.26       5038.28       170.54 o                         
   1   8   5         41.86         31.29        36.41 o                         
   2   8   5         15.83          6.25        25.50 o                         
   3   8   5       1206.25        980.85        48.94 o                         
   4   8   5        829.84        746.44        61.99 o                         
   5   8   5        498.07        595.24        92.12 o                         
   6   8   5       3346.50       3972.35       189.50 o                         
   7   8   5        541.36        670.07        95.09 o                         
   8   8   5       1268.41       1486.35        99.89 o                         
   9   8   5          4.10         -1.87        37.92 o                         
  10   8   5        145.34        105.67        41.20 o                         
  11   8   5         38.57        -16.00        90.75 o                         
  12   8   5        157.46        146.07        95.55 o                         
  13   8   5         81.57         87.32       113.84 o                         
  14   8   5        106.96        134.87       108.35 o                         
 -15   9   5        209.43        248.57        79.27 o                         
 -14   9   5         15.48         36.81        49.52 o                         
 -13   9   5          7.87        -43.44        43.44 o                         
 -12   9   5         12.45          8.51        61.14 o                         
 -11   9   5       2974.48       2914.37       145.33 o                         
 -10   9   5         22.93         19.20        46.98 o                         
  -9   9   5          1.52         29.30        43.65 o                         
  -8   9   5        108.76        167.84       141.50 o                         
  -7   9   5       2242.77       2157.90        85.10 o                         
  -6   9   5         70.08        110.96        28.94 o                         
  -5   9   5        476.01        665.13        37.81 o                         
  -4   9   5         74.71         35.20        29.96 o                         
  -3   9   5      11847.77      13540.25       321.69 o                         
  -2   9   5       1108.11       1172.82        49.71 o                         
  -1   9   5          2.58         -9.88        63.94 o                         
   0   9   5        428.60        403.68        48.92 o                         
   1   9   5      10874.55      10085.25       432.33 o                         
   2   9   5          3.49         51.81        20.71 o                         
   3   9   5        486.53        607.24        54.18 o                         
   4   9   5        606.76        446.00        59.63 o                         
   5   9   5       2257.05       2425.48       134.45 o                         
   6   9   5        234.32        243.60        56.23 o                         
   7   9   5        775.35        831.41        98.18 o                         
   8   9   5        142.05         44.31       134.18 o                         
   9   9   5        916.64        894.06       215.67 o                         
  10   9   5        306.02        408.94        99.66 o                         
  11   9   5        956.57       1005.32       147.21 o                         
  12   9   5         22.96        178.30       109.04 o                         
  13   9   5        111.46         95.55       114.06 o                         
 -15  10   5         13.30         -2.92        68.37 o                         
 -14  10   5        834.95        463.22        87.73 o                         
 -13  10   5        275.10        328.18        53.93 o                         
 -12  10   5        525.12        423.36       145.49 o                         
 -11  10   5         48.93        114.32        58.56 o                         
 -10  10   5        224.56        229.18        36.22 o                         
  -9  10   5         66.99         89.15        37.45 o                         
  -8  10   5       1618.34       1705.10        75.48 o                         
  -7  10   5         39.38         -7.03        29.02 o                         
  -6  10   5       3217.78       3270.42       111.38 o                         
  -5  10   5        333.33        324.28        46.56 o                         
  -4  10   5       3969.98       4166.94       141.73 o                         
  -3  10   5         26.11        -26.48        47.21 o                         
  -2  10   5       5284.00       4973.81       139.38 o                         
  -1  10   5       1923.21       1689.75        72.90 o                         
   0  10   5       2031.78       2153.05        85.09 o                         
   1  10   5       1789.85       1751.32        75.88 o                         
   2  10   5       1688.22       1608.05        54.23 o                         
   3  10   5        227.03        223.01        50.06 o                         
   4  10   5        667.32        787.32       175.67 o                         
   5  10   5        429.20        275.45        57.20 o                         
   6  10   5       1750.98       1712.39       122.64 o                         
   7  10   5        935.38       1173.48        90.18 o                         
   8  10   5        374.26        629.94        76.80 o                         
   9  10   5         32.11        102.27        63.32 o                         
  10  10   5        400.68        417.17       110.41 o                         
  11  10   5         19.40        238.19       104.46 o                         
  12  10   5        152.71         88.01       114.52 o                         
  13  10   5        208.23        276.36       127.55 o                         
 -14  11   5         59.98        -77.95        77.95 o                         
 -13  11   5          3.33        -27.34        92.92 o                         
 -12  11   5        442.99        412.89        54.29 o                         
 -11  11   5        222.95        249.87        86.63 o                         
 -10  11   5        806.84        673.98        54.88 o                         
  -9  11   5         36.94         94.08        42.19 o                         
  -8  11   5        661.74        749.93        82.35 o                         
  -7  11   5       3077.70       3398.61       113.30 o                         
  -6  11   5        539.61        436.20        41.29 o                         
  -5  11   5        607.10        585.60        38.37 o                         
  -4  11   5       1773.63       1567.58        72.15 o                         
  -3  11   5        804.61        700.67        73.56 o                         
  -2  11   5       2544.13       2520.45        93.70 o                         
  -1  11   5       1535.70       1622.26        61.88 o                         
   0  11   5       1347.48       1526.78        73.37 o                         
   1  11   5       2361.09       1962.53       114.19 o                         
   2  11   5       4141.77       4005.45       126.99 o                         
   3  11   5         94.32         11.24        44.86 o                         
   4  11   5        872.48        946.57       104.01 o                         
   5  11   5          0.98        -93.49        93.49 o                         
   6  11   5        218.45        301.42       147.21 o                         
   7  11   5         80.86        256.57        69.06 o                         
   8  11   5        244.74        322.99       233.39 o                         
   9  11   5         36.89        151.55        92.12 o                         
  10  11   5        863.33       1087.61       123.89 o                         
  11  11   5         54.51        -88.46        88.46 o                         
  12  11   5         35.19         82.75       112.24 o                         
  13  11   5        134.80         50.52       127.78 o                         
 -14  12   5          0.04       -100.12       111.55 o                         
 -13  12   5        498.24        699.02       149.72 o                         
 -12  12   5         39.27         28.65        44.80 o                         
 -11  12   5        139.52         53.72        67.89 o                         
 -10  12   5         74.70         93.82        60.64 o                         
  -9  12   5       2015.50       2258.65       216.24 o                         
  -8  12   5         66.72        126.24        37.39 o                         
  -7  12   5         97.61          4.23        58.54 o                         
  -6  12   5        985.09       1074.21        96.53 o                         
  -5  12   5       5161.13       5802.97       158.88 o                         
  -4  12   5       1377.55       1259.98       185.45 o                         
  -3  12   5         71.27         13.38        43.19 o                         
  -2  12   5        543.35        563.13        37.15 o                         
  -1  12   5       2961.67       2768.74       102.85 o                         
   0  12   5       4337.44       4419.57       141.83 o                         
   1  12   5        911.95        925.14        41.26 o                         
   2  12   5          0.04         33.64        47.41 o                         
   3  12   5       1754.44       1958.25       106.08 o                         
   4  12   5        135.96         87.70        53.77 o                         
   5  12   5         19.79         58.14        55.45 o                         
   6  12   5          1.04        176.31        72.23 o                         
   7  12   5       1320.62       1296.78        99.10 o                         
   8  12   5          2.66        -40.69        84.12 o                         
   9  12   5        222.46        224.47       102.86 o                         
  10  12   5         30.74         56.69        99.66 o                         
  11  12   5        193.14        249.62       112.69 o                         
  12  12   5          5.64        -24.00       106.98 o                         
 -14  13   5        115.25        105.84       128.69 o                         
 -13  13   5          2.53         61.97       110.75 o                         
 -12  13   5         81.89         33.24        64.52 o                         
 -11  13   5        607.44        518.77       134.94 o                         
 -10  13   5        818.62        663.36        94.86 o                         
  -9  13   5        219.25        152.42        51.09 o                         
  -8  13   5       2212.07       2281.43       162.35 o                         
  -7  13   5        249.19        244.32        48.23 o                         
  -6  13   5       4422.86       4219.39       385.91 o                         
  -5  13   5        937.96        911.80        75.53 o                         
  -4  13   5       1322.30       1128.02        98.80 o                         
  -3  13   5       2456.33       2533.76        86.23 o                         
  -2  13   5       1245.09       1476.59       133.57 o                         
  -1  13   5        892.99        951.23        47.83 o                         
   0  13   5       2199.26       2299.42        85.19 o                         
   1  13   5          3.57        -51.89        57.03 o                         
   2  13   5       1505.91       1726.15        69.87 o                         
   3  13   5        368.70        279.26        59.72 o                         
   4  13   5        242.80        344.48        60.07 o                         
   5  13   5       2011.35       1951.65       151.21 o                         
   6  13   5       1465.54       1727.77       103.04 o                         
   7  13   5        243.55        209.30        67.64 o                         
   8  13   5          1.27         92.35        81.38 o                         
   9  13   5        180.35        173.27        97.38 o                         
  10  13   5        609.86        620.38       143.09 o                         
  11  13   5        100.92         77.95       129.15 o                         
  12  13   5         89.43        125.95       117.95 o                         
 -12  14   5         88.96         58.52        75.43 o                         
 -11  14   5         15.04         96.37        50.88 o                         
 -10  14   5        254.43        273.70        52.52 o                         
  -9  14   5        671.23        514.70        64.77 o                         
  -8  14   5       1411.64       1218.15       102.08 o                         
  -7  14   5        363.19        186.75        45.12 o                         
  -6  14   5        633.79        468.65        75.52 o                         
  -5  14   5       3465.61       3984.96       233.60 o                         
  -4  14   5         58.96         20.69        73.41 o                         
  -3  14   5        117.35        147.78        40.65 o                         
  -2  14   5        740.89        894.67        85.34 o                         
  -1  14   5        103.75         61.51        30.25 o                         
   0  14   5        226.91        167.53        35.44 o                         
   1  14   5        389.77        457.89        38.60 o                         
   2  14   5        228.74        206.85        23.29 o                         
   3  14   5        930.21       1000.93        82.10 o                         
   4  14   5       1193.79       1229.01        95.36 o                         
   5  14   5        146.62         98.69        90.52 o                         
   6  14   5         64.19        161.43        96.01 o                         
   7  14   5         66.31        119.78        87.09 o                         
   8  14   5        745.23        929.20       127.78 o                         
   9  14   5        124.57         27.20       108.35 o                         
  10  14   5        356.34        534.89       121.61 o                         
  11  14   5         35.84        -96.92        96.92 o                         
 -13  15   5         10.69        -31.77       126.87 o                         
 -11  15   5        284.73        116.54        66.52 o                         
 -10  15   5        243.17        279.05       113.13 o                         
  -9  15   5         39.25          0.74       103.55 o                         
  -8  15   5          0.17        100.15        96.99 o                         
  -7  15   5       3728.42       3872.26       310.14 o                         
  -6  15   5         12.87         15.64        38.76 o                         
  -5  15   5          4.87        -40.98        40.98 o                         
  -4  15   5        179.30        165.90        45.48 o                         
  -3  15   5       2865.40       2671.68       167.94 o                         
  -2  15   5        113.71         66.22        32.07 o                         
  -1  15   5        270.05        339.63        42.17 o                         
   0  15   5        336.15        390.01        39.90 o                         
   1  15   5       1255.01       1176.33        97.30 o                         
   2  15   5         60.84         66.08        22.18 o                         
   3  15   5        604.64        735.84        72.75 o                         
   4  15   5          0.38       -107.78       107.78 o                         
   5  15   5       3225.07       3562.16       188.29 o                         
   6  15   5        416.86        453.51       109.26 o                         
   7  15   5        553.35        954.35       125.49 o                         
   8  15   5         16.35        -18.97       106.06 o                         
   9  15   5        516.34        526.66       111.32 o                         
  10  15   5         78.72         16.23       108.35 o                         
 -11  16   5          0.53        -29.03       116.35 o                         
 -10  16   5        609.37        466.04        66.58 o                         
  -9  16   5        304.68        327.55        90.14 o                         
  -8  16   5        741.09        654.48       116.96 o                         
  -7  16   5        367.30        315.23        47.48 o                         
  -6  16   5       1574.20       1340.95        92.25 o                         
  -5  16   5        208.61        212.45        39.69 o                         
  -4  16   5        909.02        999.61        58.93 o                         
  -3  16   5         87.22         65.84        45.86 o                         
  -2  16   5        985.74       1133.57       110.98 o                         
  -1  16   5          6.08         66.96        31.63 o                         
   0  16   5        504.87        462.24        51.35 o                         
   1  16   5          1.17        -20.96        30.21 o                         
   2  16   5        857.48        766.13        84.09 o                         
   3  16   5        231.90        302.40       137.72 o                         
   4  16   5       1922.50       2152.75       130.58 o                         
   5  16   5        410.05        507.00       112.46 o                         
   6  16   5          5.03        104.01       120.46 o                         
   7  16   5         19.61          8.23       103.78 o                         
   8  16   5        172.59        242.76       120.01 o                         
   9  16   5         30.55         48.92       106.29 o                         
 -11  17   5        381.04        401.85       133.95 o                         
 -10  17   5         33.22         78.86       105.15 o                         
  -9  17   5        120.72        121.47        60.62 o                         
  -8  17   5         24.21        117.49        68.35 o                         
  -7  17   5        221.21         98.29        68.12 o                         
  -6  17   5       1274.09       1252.53       139.76 o                         
  -5  17   5          2.45         -3.21        36.77 o                         
  -4  17   5        190.83        175.55        53.02 o                         
  -3  17   5        266.94        323.88        46.47 o                         
  -2  17   5        927.30        975.45        59.36 o                         
  -1  17   5         93.34         73.91        31.74 o                         
   0  17   5         42.46        -18.88        67.70 o                         
   1  17   5        198.82        190.27        40.70 o                         
   2  17   5        799.32        616.82        40.42 o                         
   3  17   5          0.16         -8.78       106.64 o                         
   4  17   5       1082.94       1076.87       151.55 o                         
   5  17   5        551.15        773.31       121.15 o                         
   6  17   5       1578.34       1808.34       178.98 o                         
   7  17   5         45.46        -96.01       104.24 o                         
   8  17   5          9.85        -30.17       123.21 o                         
   9  17   5          9.70         21.94       112.01 o                         
 -11  18   5         79.74        -37.95       116.35 o                         
  -9  18   5        464.39        543.35       137.38 o                         
  -8  18   5          2.20         12.10        57.58 o                         
  -7  18   5        122.82        111.10       152.81 o                         
  -6  18   5          6.42         44.12        71.78 o                         
  -5  18   5       1255.06       1174.55       173.50 o                         
  -4  18   5         95.69         42.90        42.87 o                         
  -3  18   5        100.48        138.29        85.72 o                         
  -2  18   5         55.63         31.77        33.75 o                         
  -1  18   5       1326.05       1384.68        99.54 o                         
   0  18   5        196.95        243.82        48.35 o                         
   1  18   5          0.15         63.84        57.18 o                         
   2  18   5          0.35        130.20        35.31 o                         
   3  18   5       2958.51       3327.30       261.50 o                         
   4  18   5        107.34         36.12        99.66 o                         
   5  18   5        328.84        655.81       132.81 o                         
   6  18   5         12.52        -52.57       102.18 o                         
   7  18   5        138.22        432.94       113.15 o                         
   8  18   5          0.06         35.89       123.89 o                         
 -10  19   5        179.79        145.84       113.61 o                         
  -6  19   5        280.66        287.13        50.63 o                         
  -5  19   5        819.23        995.58        96.79 o                         
  -4  19   5        751.29        709.82        68.38 o                         
  -3  19   5          0.54        -17.07        44.01 o                         
  -2  19   5       1714.23       1850.05       157.73 o                         
  -1  19   5        361.62        390.96        59.10 o                         
   0  19   5         48.86         80.73        36.12 o                         
   1  19   5        414.47        500.27        39.31 o                         
   2  19   5        459.37        464.72       117.72 o                         
   3  19   5         11.62       -106.29       106.29 o                         
   4  19   5        688.70        812.39       136.92 o                         
   5  19   5        259.24        122.52       108.81 o                         
   6  19   5        306.48        400.48       116.81 o                         
   7  19   5         74.99          8.23       133.27 o                         
  -7  20   5         54.12         26.29        84.35 o                         
  -6  20   5         60.47        165.72        82.98 o                         
  -5  20   5        104.23        -65.60        91.43 o                         
  -4  20   5        271.18        163.18        52.34 o                         
  -3  20   5        180.29        191.10        95.55 o                         
  -2  20   5         44.91         85.97        57.88 o                         
  -1  20   5        291.12        431.43        49.33 o                         
   0  20   5       1089.26       1161.46       103.43 o                         
   1  20   5         37.71        201.38       102.18 o                         
   2  20   5        554.34        503.80       116.12 o                         
   3  20   5         97.67        355.91       118.64 o                         
   4  20   5        616.48        755.25       135.32 o                         
   5  20   5          8.19         61.95       118.18 o                         
   6  20   5         20.32        -56.00       120.69 o                         
  -7  21   5        492.46        348.82       110.41 o                         
  -5  21   5          2.32        -89.83        95.55 o                         
  -3  21   5        983.38       1012.15       243.79 o                         
  -2  21   5         35.31         63.22        89.61 o                         
  -1  21   5        154.90         17.37        83.66 o                         
   0  21   5         19.75         -5.71       100.81 o                         
   1  21   5        596.55        473.86       123.66 o                         
   2  21   5        214.28        289.39       108.81 o                         
   3  21   5         58.37        145.61       108.58 o                         
   4  21   5          0.03         79.78       116.81 o                         
   5  21   5        503.71        667.24       136.47 o                         
  -5  22   5        154.20         44.45        69.26 o                         
  -4  22   5         33.17        -33.66        65.92 o                         
  -3  22   5         92.45         83.72        65.63 o                         
  -2  22   5        475.44        467.63       119.89 o                         
  -1  22   5          0.11        114.29       114.29 o                         
   0  22   5        301.90        482.32       114.06 o                         
   1  22   5        111.91         81.61       113.61 o                         
   2  22   5          3.51         26.06        95.78 o                         
   3  22   5        252.73        205.50       127.32 o                         
 -16   0   6        150.32        143.09       116.81 o                         
 -14   0   6        772.16        625.84       107.21 o                         
 -12   0   6        514.85        432.76        98.63 o                         
 -10   0   6       3220.92       3477.06       179.74 o                         
  -8   0   6          2.33         63.21        39.05 o                         
  -6   0   6       1699.60       1206.04       140.81 o                         
  -4   0   6      33892.25      35546.34      2153.05 o                         
  -2   0   6      25912.88      26423.55      1422.49 o                         
   0   0   6        176.94        231.16        34.55 o                         
   2   0   6      24456.84      26767.61       830.56 o                         
   4   0   6        258.29        222.75        64.58 o                         
   6   0   6       3875.47       4957.80       195.80 o                         
   8   0   6        111.21        262.62        50.02 o                         
  10   0   6        249.73        242.70        57.16 o                         
  12   0   6       1134.44       1480.32       149.04 o                         
  14   0   6        238.84        314.53        99.43 o                         
 -17   1   6         69.85        121.15       121.15 o                         
 -16   1   6        110.57        148.50        74.01 o                         
 -15   1   6        651.17        567.82       272.93 o                         
 -14   1   6        106.62        168.38        61.75 o                         
 -13   1   6        211.61         77.06        58.75 o                         
 -12   1   6       1222.40       1390.30       111.57 o                         
 -11   1   6        187.23        272.55        52.79 o                         
 -10   1   6        948.53        858.96        61.97 o                         
  -9   1   6        476.32        482.74        73.38 o                         
  -8   1   6        351.98        380.40        39.30 o                         
  -7   1   6       8174.21       8511.72       266.92 o                         
  -6   1   6        207.34        170.49        28.34 o                         
  -5   1   6       6402.75       7255.30       239.11 o                         
  -4   1   6       3047.78       3380.09       105.53 o                         
  -3   1   6      22991.38      24196.40       807.10 o                         
  -2   1   6      11731.36      12135.29       381.57 o                         
  -1   1   6        133.48         58.09        27.68 o                         
   0   1   6       3300.47       3361.67       112.64 o                         
   1   1   6       6697.92       6860.81       190.32 o                         
   2   1   6          8.55         17.73        23.56 o                         
   3   1   6      18011.21      20674.91       459.23 o                         
   4   1   6       6217.73       6172.18       169.75 o                         
   5   1   6       5326.29       5679.16       153.44 o                         
   6   1   6         63.73         63.33        27.35 o                         
   7   1   6          1.41        -14.45        32.74 o                         
   8   1   6         69.62         50.08        42.00 o                         
   9   1   6        508.37        638.25        48.71 o                         
  10   1   6         82.84        101.26        36.25 o                         
  11   1   6        302.57        279.66        51.67 o                         
  12   1   6        274.72        257.57        48.59 o                         
  13   1   6        629.75        620.51        82.81 o                         
  14   1   6         99.47        194.57        66.38 o                         
 -17   2   6         80.50         94.65        74.67 o                         
 -16   2   6         14.18         54.05        77.42 o                         
 -15   2   6          4.44        -66.42        66.42 o                         
 -14   2   6          1.67         96.56       120.45 o                         
 -13   2   6       1272.12       1218.88        86.16 o                         
 -12   2   6          5.40         12.36        50.27 o                         
 -11   2   6        635.66        619.88       112.46 o                         
 -10   2   6       3580.99       3987.21       167.62 o                         
  -9   2   6       1473.93       1531.31        71.55 o                         
  -8   2   6        440.37        519.91        39.53 o                         
  -7   2   6       2607.62       2503.87        95.57 o                         
  -6   2   6       1227.52       1461.29        87.94 o                         
  -5   2   6       3986.86       4311.70       129.85 o                         
  -4   2   6        400.13        336.70        35.24 o                         
  -3   2   6       3601.20       3508.67       139.84 o                         
  -2   2   6       7002.00       7119.51       200.23 o                         
  -1   2   6      22781.18      24265.44       541.20 o                         
   0   2   6       1086.45       1171.98        63.10 o                         
   1   2   6        711.44        554.22        40.05 o                         
   2   2   6          1.91         35.57        24.05 o                         
   3   2   6       5201.52       5122.83       140.31 o                         
   4   2   6        796.27        845.48        44.40 o                         
   5   2   6       3073.32       3094.00        96.84 o                         
   6   2   6         23.81        -12.82        32.41 o                         
   7   2   6       1245.92       1290.33        54.78 o                         
   8   2   6         70.52         72.68        40.38 o                         
   9   2   6         37.91         77.07        36.28 o                         
  10   2   6       1122.24       1297.48        68.92 o                         
  11   2   6        314.31        198.74        54.60 o                         
  12   2   6        298.56        213.12        50.91 o                         
  13   2   6         60.59         96.74        56.22 o                         
  14   2   6         83.88         60.95        62.95 o                         
 -17   3   6          1.13         65.31       214.99 o                         
 -16   3   6        248.09        224.88        83.78 o                         
 -15   3   6          4.90         -6.59        81.49 o                         
 -14   3   6        115.11        121.67        61.68 o                         
 -13   3   6         19.52         21.71        50.46 o                         
 -12   3   6       1483.59       1586.30        85.65 o                         
 -11   3   6          7.30        -50.44        50.44 o                         
 -10   3   6        828.62        605.88        46.34 o                         
  -9   3   6        144.85        110.57        37.31 o                         
  -8   3   6       7033.34       7218.97       238.91 o                         
  -7   3   6       1220.78       1203.30        57.15 o                         
  -6   3   6         41.71         23.10        35.40 o                         
  -5   3   6       3525.79       3424.97       164.76 o                         
  -4   3   6      13400.50      13594.68       378.83 o                         
  -3   3   6         14.34        -13.98        26.19 o                         
  -2   3   6       9153.01       9401.69       289.01 o                         
  -1   3   6        257.18        194.68        33.01 o                         
   0   3   6      22335.77      22711.11       520.27 o                         
   1   3   6       1735.80       1629.98        99.18 o                         
   2   3   6          3.94        -16.31        20.55 o                         
   3   3   6       1729.99       1664.61        65.19 o                         
   4   3   6       6987.96       8116.58       210.33 o                         
   5   3   6         73.34        133.01        28.25 o                         
   6   3   6       2686.26       2809.83       112.56 o                         
   7   3   6         29.36         -7.66        36.00 o                         
   8   3   6       2696.75       2980.08        97.55 o                         
   9   3   6          6.97         -4.05        31.19 o                         
  10   3   6        186.50        144.39        37.45 o                         
  11   3   6         42.79        117.41        64.08 o                         
  12   3   6        961.26        961.61        69.72 o                         
  13   3   6          3.80        -44.08        61.96 o                         
  14   3   6         93.19         44.80       102.86 o                         
 -16   4   6         16.96        165.99        76.16 o                         
 -15   4   6         45.32         88.28        90.31 o                         
 -14   4   6        171.59        167.28       107.42 o                         
 -13   4   6        325.38        236.22        63.55 o                         
 -12   4   6        594.05        590.01        83.50 o                         
 -11   4   6         13.35         15.87        41.13 o                         
 -10   4   6         43.88         54.03        43.78 o                         
  -9   4   6       9898.86      11634.56       320.98 o                         
  -8   4   6       1188.13       1285.84        88.53 o                         
  -7   4   6       3096.90       3111.14       158.13 o                         
  -6   4   6       3089.13       3602.81       114.36 o                         
  -5   4   6       1891.75       1892.58        78.32 o                         
  -4   4   6        472.00        412.10        34.69 o                         
  -3   4   6       7191.11       7102.40       267.38 o                         
  -2   4   6        614.12        486.39        58.74 o                         
  -1   4   6        513.65        352.91        35.85 o                         
   0   4   6        589.60        540.20        35.34 o                         
   1   4   6        572.53        469.39        61.66 o                         
   2   4   6       3204.79       3062.27       115.33 o                         
   3   4   6       4159.41       3749.11       134.96 o                         
   4   4   6       1426.18       1208.96        50.68 o                         
   5   4   6        489.89        495.45        57.08 o                         
   6   4   6       2668.87       2822.11        92.20 o                         
   7   4   6       1980.95       1924.33        71.70 o                         
   8   4   6        480.05        426.10        38.64 o                         
   9   4   6        390.99        345.05        37.93 o                         
  10   4   6         13.56         78.80        32.75 o                         
  11   4   6       2176.30       1799.64       197.17 o                         
  12   4   6        139.01         83.89        66.27 o                         
  13   4   6         88.96        108.74        59.81 o                         
  14   4   6        339.70        294.65        97.38 o                         
 -16   5   6         21.74         60.93        77.11 o                         
 -15   5   6         21.85        107.21       101.26 o                         
 -14   5   6          0.09        -35.32        68.84 o                         
 -13   5   6         16.16         26.83        68.69 o                         
 -12   5   6        205.75        202.40        51.25 o                         
 -11   5   6       2060.71       1957.96       100.15 o                         
 -10   5   6        185.53        254.38        41.45 o                         
  -9   5   6       1816.85       1663.57        86.25 o                         
  -8   5   6       1758.78       2027.60        99.77 o                         
  -7   5   6       5607.27       6123.03       264.93 o                         
  -6   5   6          4.42         49.60        37.18 o                         
  -5   5   6       1180.90       1268.14        68.31 o                         
  -4   5   6       3465.56       3639.92       143.46 o                         
  -3   5   6       5907.76       6085.35       192.90 o                         
  -2   5   6         16.13        143.05        31.07 o                         
  -1   5   6       2735.37       2407.18        99.39 o                         
   0   5   6       5464.11       5387.21       161.00 o                         
   1   5   6      10172.52      10277.88       268.53 o                         
   2   5   6         15.67          8.49        22.39 o                         
   3   5   6         31.15          2.62        30.26 o                         
   4   5   6        412.81        298.58        27.60 o                         
   5   5   6       3141.70       3599.34       113.01 o                         
   6   5   6        537.83        437.57        37.43 o                         
   7   5   6        174.95        196.32        34.61 o                         
   8   5   6       1835.56       1911.35        90.34 o                         
   9   5   6       1665.98       1782.05        73.64 o                         
  10   5   6         13.32          7.77        70.15 o                         
  11   5   6        236.18        201.21       131.74 o                         
  12   5   6        183.16        153.54        53.48 o                         
  13   5   6        313.54        331.45       110.41 o                         
 -16   6   6          5.35        -53.95       104.92 o                         
 -15   6   6         17.98        -54.17        91.43 o                         
 -14   6   6        590.28        437.74       104.46 o                         
 -13   6   6         17.03         51.98        57.25 o                         
 -12   6   6        346.15        411.00        99.89 o                         
 -11   6   6        538.87        476.89        54.86 o                         
 -10   6   6       5303.81       5564.68       204.49 o                         
  -9   6   6       1271.50       1200.19        65.69 o                         
  -8   6   6        846.64        794.87        47.73 o                         
  -7   6   6        353.85        302.00        37.16 o                         
  -6   6   6       8445.95       9026.98       242.98 o                         
  -5   6   6        230.14        185.59        37.99 o                         
  -4   6   6        153.16        100.59        63.47 o                         
  -3   6   6        443.94        502.71        78.19 o                         
  -2   6   6       4875.12       4498.51       158.30 o                         
  -1   6   6       8111.93       8418.05       264.32 o                         
   0   6   6       2017.05       2020.18       100.87 o                         
   1   6   6          4.73         -1.53        22.86 o                         
   2   6   6       5305.38       5074.95       171.41 o                         
   3   6   6         82.65         14.68        21.41 o                         
   4   6   6        570.80        553.23       101.14 o                         
   5   6   6          6.75         -0.46        49.06 o                         
   6   6   6       3331.55       3091.67       140.60 o                         
   7   6   6        192.56        205.10        35.37 o                         
   8   6   6        778.71        895.41        48.26 o                         
   9   6   6        404.43        515.13        51.31 o                         
  10   6   6       1434.62       1471.98        74.04 o                         
  11   6   6         16.62         50.85        80.47 o                         
  12   6   6         36.59        -30.97       114.18 o                         
  13   6   6        224.07        250.07       110.64 o                         
  14   6   6        225.15        131.44       120.92 o                         
 -16   7   6          0.46         84.13        82.34 o                         
 -15   7   6         62.62         91.89        94.86 o                         
 -14   7   6         61.72         56.85        81.66 o                         
 -13   7   6        213.10        197.43        54.19 o                         
 -12   7   6         49.82         55.51        42.06 o                         
 -11   7   6       2837.46       2865.52       125.17 o                         
 -10   7   6        899.04        983.96        64.32 o                         
  -9   7   6       1578.78       1414.93        71.13 o                         
  -8   7   6        231.91        291.30        44.50 o                         
  -7   7   6        882.63        962.77        56.14 o                         
  -6   7   6        244.29        310.89        36.52 o                         
  -5   7   6          0.99        -29.36        29.51 o                         
  -4   7   6       2037.85       2316.63        83.41 o                         
  -3   7   6       2089.61       1900.40       113.46 o                         
  -2   7   6        501.50        346.45        37.52 o                         
  -1   7   6       5436.86       5572.06       161.08 o                         
   0   7   6       3740.25       3773.20       167.31 o                         
   1   7   6      18737.73      17574.60       466.59 o                         
   2   7   6       2168.21       2037.20        72.99 o                         
   3   7   6        364.70        335.83        36.99 o                         
   4   7   6          6.04        -27.02        27.02 o                         
   5   7   6        379.15        349.35        53.73 o                         
   6   7   6         14.62        -36.19        36.19 o                         
   7   7   6       2220.60       2170.12        72.05 o                         
   8   7   6        507.25        472.03        34.24 o                         
   9   7   6       2534.76       2571.36       252.80 o                         
  10   7   6        839.09        885.73        64.69 o                         
  11   7   6         20.10         26.52        82.52 o                         
  12   7   6        209.00        280.25       111.09 o                         
  13   7   6        298.25        295.10       129.15 o                         
 -16   8   6         93.28        122.20        76.06 o                         
 -15   8   6        137.76        281.85       116.58 o                         
 -14   8   6        183.49        283.24       106.64 o                         
 -13   8   6        253.56        214.49       185.27 o                         
 -12   8   6         12.55         54.95        68.83 o                         
 -11   8   6          9.44         59.55        48.32 o                         
 -10   8   6        399.23        517.76        53.67 o                         
  -9   8   6        384.59        582.65        59.21 o                         
  -8   8   6        297.06        236.80        38.08 o                         
  -7   8   6       1248.27        971.07        81.33 o                         
  -6   8   6        561.88        532.80        64.23 o                         
  -5   8   6       4093.24       4347.15       130.68 o                         
  -4   8   6       3701.55       3680.91       130.69 o                         
  -3   8   6       2056.40       2119.97        78.88 o                         
  -2   8   6       3262.11       3170.57       100.84 o                         
  -1   8   6       5935.18       6130.07       319.67 o                         
   0   8   6       1864.55       1767.22        84.66 o                         
   1   8   6       2963.72       2476.83       229.01 o                         
   2   8   6       3843.94       3728.24       204.74 o                         
   3   8   6       1473.61       1502.78        72.88 o                         
   4   8   6          0.82          2.31        68.69 o                         
   5   8   6        588.17        556.63        57.00 o                         
   6   8   6       1059.76       1122.20       119.38 o                         
   7   8   6       1343.79       1460.22        67.46 o                         
   8   8   6         19.58         -3.84        76.44 o                         
   9   8   6         53.60         30.02        33.06 o                         
  10   8   6         10.13        -17.51        44.92 o                         
  11   8   6        507.54        580.61       112.01 o                         
  12   8   6         94.66        254.19       113.84 o                         
  13   8   6         32.57        -92.35       121.38 o                         
 -15   9   6         65.43        170.53       128.01 o                         
 -14   9   6         23.76         32.77        65.49 o                         
 -13   9   6         48.62         31.22        62.06 o                         
 -12   9   6       1488.89       1378.17       142.75 o                         
 -11   9   6         14.62         -6.96        41.92 o                         
 -10   9   6         16.36         24.88        73.48 o                         
  -9   9   6          7.26         -7.35        34.59 o                         
  -8   9   6       1518.85       1770.77        77.87 o                         
  -7   9   6        381.81        417.05        39.67 o                         
  -6   9   6       1177.83       1166.46        56.28 o                         
  -5   9   6        429.44        456.39        50.51 o                         
  -4   9   6       5166.54       5378.02       157.68 o                         
  -3   9   6         24.02          3.16        25.25 o                         
  -2   9   6         10.61         49.38        27.48 o                         
  -1   9   6          2.06        -27.54        27.54 o                         
   0   9   6      17450.39      17712.10       490.32 o                         
   1   9   6        255.98        337.27        77.08 o                         
   2   9   6       5644.21       6108.31       251.82 o                         
   3   9   6        384.41        402.19        66.89 o                         
   4   9   6       4161.27       4081.42       163.73 o                         
   5   9   6         12.18         -1.14        53.38 o                         
   6   9   6       1716.59       1933.00       127.12 o                         
   7   9   6        318.24        379.50       142.29 o                         
   8   9   6       1042.98       1294.42        95.74 o                         
   9   9   6          2.49        -37.72        63.53 o                         
  10   9   6        837.36        732.39       104.69 o                         
  11   9   6         18.69         90.52        90.52 o                         
  12   9   6        246.97        336.71       116.58 o                         
  13   9   6          0.13          0.00       113.61 o                         
 -15  10   6         74.18         -4.58        69.15 o                         
 -13  10   6        571.58        632.43        66.77 o                         
 -12  10   6         89.23         88.79        48.04 o                         
 -11  10   6        100.26         68.90        41.44 o                         
 -10  10   6        200.20         88.25        52.82 o                         
  -9  10   6        823.32        664.95        51.98 o                         
  -8  10   6        283.24        370.25        96.32 o                         
  -7  10   6        749.74        766.29        46.85 o                         
  -6  10   6        287.03        284.21        38.53 o                         
  -5  10   6       3696.13       4170.33       127.59 o                         
  -4  10   6        764.51        709.19        60.16 o                         
  -3  10   6        196.05         99.17        32.63 o                         
  -2  10   6         87.36         75.79        26.94 o                         
  -1  10   6      12304.05      11884.03       410.93 o                         
   0  10   6       1769.41       1614.57       148.31 o                         
   1  10   6       2088.38       1975.28        81.69 o                         
   2  10   6       3071.86       3053.67       117.67 o                         
   3  10   6       3378.19       3025.28        95.14 o                         
   4  10   6         17.88        -87.04       156.01 o                         
   5  10   6        945.19       1121.44       118.86 o                         
   6  10   6        239.56        440.54        74.63 o                         
   7  10   6       1008.09        686.74        90.52 o                         
   8  10   6          0.09         16.94        64.28 o                         
   9  10   6        285.06        429.06        94.41 o                         
  10  10   6        386.39        321.85       101.95 o                         
  11  10   6        344.49        344.02       128.01 o                         
  12  10   6        122.98        273.39       124.81 o                         
 -14  11   6         49.56         69.84        70.41 o                         
 -13  11   6        356.81        342.82        69.06 o                         
 -12  11   6        198.50        183.45        60.03 o                         
 -11  11   6        716.08        680.86        60.27 o                         
 -10  11   6        377.77        330.04        45.21 o                         
  -9  11   6        125.15        132.81        37.87 o                         
  -8  11   6       1413.26       1430.33        73.33 o                         
  -7  11   6        327.57        326.07        50.15 o                         
  -6  11   6        168.14        220.39        54.11 o                         
  -5  11   6        155.14         81.03        38.44 o                         
  -4  11   6       1169.21       1231.75        71.77 o                         
  -3  11   6       2126.90       2240.31        79.50 o                         
  -2  11   6         93.26         73.76        33.95 o                         
  -1  11   6       3581.09       3391.30       114.27 o                         
   0  11   6       4174.59       3966.25       262.79 o                         
   1  11   6       8979.74       9832.35       426.38 o                         
   2  11   6        517.80        357.42        30.20 o                         
   3  11   6        853.98        812.84        66.51 o                         
   4  11   6       1014.87       1133.30        84.00 o                         
   5  11   6         87.33         87.35        53.77 o                         
   6  11   6         11.57         86.93        60.93 o                         
   7  11   6       1113.64       1191.52       216.70 o                         
   8  11   6        441.76        601.41       111.09 o                         
   9  11   6        612.18        821.99       118.64 o                         
  10  11   6        169.03        174.18       109.95 o                         
  11  11   6          0.97         16.00        96.01 o                         
  12  11   6        203.57        141.04        98.29 o                         
 -14  12   6        175.99        220.08        69.29 o                         
 -13  12   6         79.34        136.21        74.30 o                         
 -12  12   6         54.97         69.37       113.61 o                         
 -11  12   6        436.39        473.18        63.02 o                         
 -10  12   6       1095.50       1082.65        91.36 o                         
  -9  12   6         25.94         11.72        74.40 o                         
  -8  12   6          2.74         -3.14        48.26 o                         
  -7  12   6        374.31        344.90        51.14 o                         
  -6  12   6       3439.75       3743.12       172.13 o                         
  -5  12   6       4692.12       4898.55       246.32 o                         
  -4  12   6        198.67        208.12        37.87 o                         
  -3  12   6         49.13        -17.73        28.13 o                         
  -2  12   6       3115.31       3057.18       154.87 o                         
  -1  12   6        467.13        397.21        35.76 o                         
   0  12   6        107.65         53.00        31.70 o                         
   1  12   6        717.37        446.42        31.80 o                         
   2  12   6       3189.67       2998.37        84.86 o                         
   3  12   6         52.42        101.02        50.17 o                         
   4  12   6        576.77        679.51        72.60 o                         
   5  12   6         42.98        -94.73       122.64 o                         
   6  12   6       1961.34       2466.10       236.70 o                         
   7  12   6         28.13         77.45        62.60 o                         
   8  12   6        315.94        459.69        94.63 o                         
   9  12   6         86.56         13.49        99.66 o                         
  10  12   6        559.65        343.34       104.69 o                         
  11  12   6         89.77        264.47       109.49 o                         
  12  12   6         99.85        143.78       122.52 o                         
 -14  13   6          3.94        143.32       128.92 o                         
 -13  13   6          0.18         43.09        68.30 o                         
 -12  13   6          1.50         47.77        75.89 o                         
 -11  13   6        816.17        624.08        79.90 o                         
 -10  13   6         32.54        -29.14       105.95 o                         
  -9  13   6        449.95        334.96        42.83 o                         
  -8  13   6        638.21        644.72        52.98 o                         
  -7  13   6       1598.79       1687.30       187.90 o                         
  -6  13   6          2.57        -45.13        45.13 o                         
  -5  13   6        762.05        810.46        62.70 o                         
  -4  13   6         44.10         41.57        37.71 o                         
  -3  13   6       1209.21       1409.05        59.98 o                         
  -2  13   6       1099.05       1134.66        61.81 o                         
  -1  13   6       1371.81       1222.87       118.39 o                         
   0  13   6        429.52        497.26        44.79 o                         
   1  13   6       3115.08       2765.31       215.61 o                         
   2  13   6         47.15         30.28        29.76 o                         
   3  13   6        450.46        432.14        69.94 o                         
   4  13   6        843.68        913.89       121.61 o                         
   5  13   6       2072.33       2243.07       144.35 o                         
   6  13   6        459.56        451.68        79.13 o                         
   7  13   6         54.18        -48.69        73.15 o                         
   8  13   6        166.97        116.12        86.41 o                         
   9  13   6       1396.43       1712.79       172.58 o                         
  10  13   6         41.87         77.95       123.44 o                         
  11  13   6        116.51        240.93       133.72 o                         
 -13  14   6         39.74        -26.06       123.89 o                         
 -12  14   6        332.83        244.68        76.07 o                         
 -11  14   6        317.10        279.47        60.45 o                         
 -10  14   6         45.06         60.75        51.67 o                         
  -9  14   6        963.45        687.26        93.55 o                         
  -8  14   6         11.15        -35.00        41.44 o                         
  -7  14   6        534.08        623.25        65.16 o                         
  -6  14   6       2586.16       2604.29       122.08 o                         
  -5  14   6        171.08        140.37        41.91 o                         
  -4  14   6       1137.19       1215.12       107.31 o                         
  -3  14   6       1024.88        947.99        63.20 o                         
  -2  14   6        601.24        672.14        53.69 o                         
  -1  14   6        329.43        278.45        63.03 o                         
   0  14   6          0.77         -4.52        27.16 o                         
   1  14   6         64.08         53.32        37.74 o                         
   2  14   6       1892.46       2007.68       101.95 o                         
   3  14   6       1151.20       1284.59        98.84 o                         
   4  14   6         90.15         48.47        66.63 o                         
   5  14   6        118.69         -6.33       141.27 o                         
   6  14   6        558.78        534.66       108.58 o                         
   7  14   6        703.69        723.25       116.58 o                         
   8  14   6        355.85        518.89       135.09 o                         
   9  14   6        167.81        299.22       115.89 o                         
  10  14   6         10.73         -2.74       110.18 o                         
 -13  15   6          1.70        -31.77       124.12 o                         
 -12  15   6        117.48        330.08       121.61 o                         
 -11  15   6         75.56         55.09        74.29 o                         
 -10  15   6         34.93         48.52        49.07 o                         
  -9  15   6        111.43          9.91        53.66 o                         
  -8  15   6       1674.07       1701.87       412.03 o                         
  -7  15   6         81.56        138.14        41.43 o                         
  -6  15   6         62.66         55.58        42.85 o                         
  -5  15   6         60.83         84.65        42.92 o                         
  -4  15   6       2144.26       2343.06       189.63 o                         
  -3  15   6         42.94         31.70        73.84 o                         
  -2  15   6        135.68         81.10        46.27 o                         
  -1  15   6        156.16        231.68        68.13 o                         
   0  15   6         62.82         78.84        33.46 o                         
   1  15   6         74.63        108.24        34.09 o                         
   2  15   6          9.22         -9.62        29.75 o                         
   3  15   6        170.52        173.73        95.09 o                         
   4  15   6       2540.00       2629.60       145.04 o                         
   5  15   6          5.58         -5.49        95.09 o                         
   6  15   6       1016.21       1471.86       149.72 o                         
   7  15   6         78.47        143.78        89.38 o                         
   8  15   6        381.86        700.84       135.32 o                         
   9  15   6         31.36         26.97       102.64 o                         
  10  15   6         89.27        110.41       110.41 o                         
 -12  16   6         19.05        104.24       124.58 o                         
 -10  16   6        138.49         78.55       106.52 o                         
  -9  16   6        271.47        288.89        97.35 o                         
  -8  16   6        135.36         99.42        57.45 o                         
  -7  16   6        232.73        176.60       131.55 o                         
  -6  16   6        452.71        429.78        47.74 o                         
  -5  16   6       1447.40       1624.65        76.16 o                         
  -4  16   6        156.89        173.40        45.59 o                         
  -3  16   6          1.96         17.18       132.71 o                         
  -2  16   6         68.77         77.99        40.67 o                         
  -1  16   6       2764.14       2627.80       165.96 o                         
   0  16   6        155.32        243.54        41.03 o                         
   1  16   6        981.37        956.55        56.41 o                         
   2  16   6        103.84        118.51        23.20 o                         
   3  16   6       1454.96       1555.90       106.98 o                         
   4  16   6         52.63        239.79       100.81 o                         
   5  16   6        170.06        288.70       122.52 o                         
   6  16   6          1.73        117.04        84.35 o                         
   7  16   6        568.73        907.71       133.27 o                         
   8  16   6        132.05        197.96       130.29 o                         
   9  16   6         17.20          2.74       119.09 o                         
 -10  17   6         25.25        -14.46       132.35 o                         
  -9  17   6        166.31         76.92        49.80 o                         
  -8  17   6        119.30         93.41        58.84 o                         
  -7  17   6        189.87        190.10       122.06 o                         
  -6  17   6         13.65        -39.60        69.73 o                         
  -5  17   6        561.88        620.58        85.84 o                         
  -4  17   6        229.93        318.37        56.62 o                         
  -3  17   6        907.82        888.01       131.31 o                         
  -2  17   6        599.77        491.87        44.75 o                         
  -1  17   6         26.84         64.25       113.38 o                         
   0  17   6        649.92        630.16        72.75 o                         
   1  17   6          0.36        -32.31        32.31 o                         
   2  17   6          2.21        -29.26        29.26 o                         
   3  17   6        582.65        695.36       128.69 o                         
   4  17   6       1239.94       1439.63       145.38 o                         
   5  17   6       1400.03       1706.85       172.81 o                         
   6  17   6         44.53        210.30       122.98 o                         
   7  17   6         34.15        155.44       103.78 o                         
   8  17   6         95.39        228.81       136.24 o                         
  -9  18   6         52.77         80.01        74.29 o                         
  -8  18   6         46.23        154.07        77.03 o                         
  -7  18   6         15.84        104.04        56.46 o                         
  -6  18   6        276.90         73.40       106.64 o                         
  -5  18   6        117.65         31.54        52.82 o                         
  -4  18   6        126.35         81.13        43.54 o                         
  -3  18   6         96.35        102.32        57.43 o                         
  -2  18   6       1837.38       1782.67       211.42 o                         
  -1  18   6        158.04        218.17        50.45 o                         
   0  18   6        476.19        465.67        56.04 o                         
   1  18   6         25.95         42.82        40.83 o                         
   2  18   6       2414.47       3043.39       229.73 o                         
   3  18   6         35.84        275.67       121.38 o                         
   4  18   6         10.66          5.49       110.18 o                         
   5  18   6         60.45        118.41       104.46 o                         
   6  18   6        287.89        412.14       126.41 o                         
   7  18   6         30.52        137.15       115.21 o                         
  -9  19   6         40.90        -11.66       121.84 o                         
  -7  19   6        184.99        156.35        83.66 o                         
  -6  19   6          3.30         35.93        53.79 o                         
  -5  19   6         96.34        130.98        80.92 o                         
  -4  19   6          9.01        -42.54        42.54 o                         
  -3  19   6       1177.35       1301.97       116.17 o                         
  -2  19   6        382.14        451.39        80.69 o                         
  -1  19   6          5.96        -17.98        60.22 o                         
   0  19   6        188.66        192.24        58.06 o                         
   1  19   6        985.23       1024.98       147.90 o                         
   2  19   6        100.57       -100.12       100.12 o                         
   3  19   6        785.24        789.76       125.27 o                         
   4  19   6        149.01        258.30       125.04 o                         
   5  19   6        548.89        906.57       149.95 o                         
   6  19   6         37.02        -22.17       116.12 o                         
   7  19   6         17.57         16.46       113.15 o                         
  -8  20   6        266.06        228.36       112.69 o                         
  -7  20   6        364.61        473.17       118.41 o                         
  -6  20   6         62.30        136.88       156.35 o                         
  -5  20   6        238.78        220.18        67.09 o                         
  -4  20   6        191.16        269.43        65.38 o                         
  -3  20   6          4.43        122.93        57.59 o                         
  -2  20   6        669.42        585.64       124.58 o                         
   0  20   6        140.99        228.81       107.21 o                         
   1  20   6        194.64        152.24       109.95 o                         
   2  20   6        230.87        228.13       118.18 o                         
   3  20   6        562.09        696.96       143.32 o                         
   4  20   6          3.32        185.15       101.03 o                         
   5  20   6        211.73         89.61       123.21 o                         
  -5  21   6         16.66        -92.58        92.58 o                         
  -4  21   6        383.31        245.92        69.61 o                         
  -3  21   6         80.23        158.55        66.65 o                         
  -1  21   6         85.98         89.15       100.58 o                         
   0  21   6        536.51        438.66       114.75 o                         
   1  21   6         18.43         -5.71       105.84 o                         
   2  21   6        128.79        154.07       111.32 o                         
   3  21   6          8.63         82.52       139.44 o                         
   4  21   6        436.59        539.01       153.38 o                         
  -4  22   6         75.71         31.32        88.46 o                         
  -3  22   6        351.42        461.51       111.78 o                         
  -2  22   6          1.73        -38.17       105.61 o                         
  -1  22   6        506.31        686.90       140.35 o                         
   0  22   6         10.88        -98.98       104.92 o                         
   1  22   6         21.81        -90.06       119.09 o                         
 -15   0   7        270.57        362.08       109.04 o                         
 -13   0   7         99.89         46.17        83.89 o                         
 -11   0   7       1057.96       1215.85       149.50 o                         
  -9   0   7         13.00        -48.00        69.03 o                         
  -7   0   7         93.46        168.96        41.84 o                         
  -5   0   7        785.68        687.90        56.93 o                         
  -3   0   7       4023.21       4639.84       261.27 o                         
  -1   0   7      23468.83      25958.67      1194.59 o                         
   1   0   7      18898.17      20233.01       705.67 o                         
   3   0   7       1530.77       1480.19        90.64 o                         
   5   0   7       6254.04       6778.08       275.51 o                         
   7   0   7        890.62       1302.77        81.38 o                         
   9   0   7         60.40         70.63        67.89 o                         
  11   0   7       1041.63       1034.60        89.03 o                         
  13   0   7        226.27        252.59       103.78 o                         
 -17   1   7         23.04          8.69       120.01 o                         
 -16   1   7        227.87        302.79        78.66 o                         
 -15   1   7        113.22        144.92       103.55 o                         
 -14   1   7         15.22         29.38        92.01 o                         
 -13   1   7        392.35        367.92        51.79 o                         
 -12   1   7        604.92        733.27       191.55 o                         
 -11   1   7          7.44         23.19        36.69 o                         
 -10   1   7        469.25        498.35        69.11 o                         
  -9   1   7        719.43        578.60        44.42 o                         
  -8   1   7       1207.28       1394.16        63.05 o                         
  -7   1   7         39.86         25.72        30.77 o                         
  -6   1   7       1220.24       1299.09        71.19 o                         
  -5   1   7       1737.65       1489.30        76.65 o                         
  -4   1   7       6133.17       5963.17       232.90 o                         
  -3   1   7       2814.17       2972.22       150.36 o                         
  -2   1   7        325.81        457.17        41.59 o                         
  -1   1   7        164.21        128.89        26.06 o                         
   0   1   7      14485.01      15248.10       524.87 o                         
   1   1   7          0.41         10.12        26.00 o                         
   2   1   7       8542.27       9433.21       254.99 o                         
   3   1   7       4429.90       4143.08       155.76 o                         
   4   1   7       9007.49       9093.11       239.10 o                         
   5   1   7        117.87         63.01        27.95 o                         
   6   1   7        138.86         85.06        29.88 o                         
   7   1   7       1241.22       1542.72        76.35 o                         
   8   1   7        747.00        808.69       101.01 o                         
   9   1   7         33.43         73.52        33.87 o                         
  10   1   7        297.40        220.74        51.73 o                         
  11   1   7         31.86        162.62        59.18 o                         
  12   1   7        715.79        847.08       102.18 o                         
  13   1   7         34.65         42.51        62.02 o                         
 -17   2   7          1.37        316.36       126.64 o                         
 -16   2   7        150.69        191.10       112.92 o                         
 -15   2   7          4.51        -38.63        86.18 o                         
 -14   2   7        193.89        237.81        57.57 o                         
 -13   2   7         42.39         21.41        44.87 o                         
 -12   2   7          0.33         66.55        40.67 o                         
 -11   2   7         10.99         25.14        36.53 o                         
 -10   2   7        976.61       1041.01        76.88 o                         
  -9   2   7       4039.02       4249.90       173.51 o                         
  -8   2   7       2158.74       2310.77       184.24 o                         
  -7   2   7       1318.23       1422.90       106.75 o                         
  -6   2   7         29.30         10.50        28.87 o                         
  -5   2   7        367.54        331.61        38.83 o                         
  -4   2   7        193.31        167.21        32.21 o                         
  -3   2   7       7982.56       8162.51       301.36 o                         
  -2   2   7      15026.46      15184.97       434.80 o                         
  -1   2   7       1606.04       1302.92        63.16 o                         
   0   2   7        137.88        141.25        24.74 o                         
   1   2   7       1867.04       1332.28        57.31 o                         
   2   2   7       3003.40       2890.89       179.68 o                         
   3   2   7          6.41         23.93        39.04 o                         
   4   2   7       1537.77       1601.23        66.85 o                         
   5   2   7        337.57        313.86        33.79 o                         
   6   2   7       4274.30       4806.07       150.42 o                         
   7   2   7         72.19        150.49        31.16 o                         
   8   2   7          2.00        -32.80        32.80 o                         
   9   2   7        348.82        384.92        52.26 o                         
  10   2   7        385.61        331.14        55.35 o                         
  11   2   7        376.11        368.88        78.54 o                         
  12   2   7         10.57         27.54       100.81 o                         
  13   2   7        164.75        156.68        65.74 o                         
 -16   3   7          3.41         53.49       100.81 o                         
 -15   3   7         39.14        226.07       104.46 o                         
 -14   3   7          7.22         -2.97        95.55 o                         
 -13   3   7        183.68        175.79        55.26 o                         
 -12   3   7       1065.80       1085.28        72.86 o                         
 -11   3   7        756.45        856.09        77.07 o                         
 -10   3   7         14.19        -29.72        71.09 o                         
  -9   3   7       3520.28       3572.35       189.54 o                         
  -8   3   7       1368.44       1434.65        66.58 o                         
  -7   3   7          3.91         73.58        62.34 o                         
  -6   3   7        846.87        843.41        47.05 o                         
  -5   3   7       5798.14       6277.17       188.70 o                         
  -4   3   7       1499.49       1636.27        70.81 o                         
  -3   3   7       3938.19       4315.38       209.41 o                         
  -2   3   7       5842.21       6184.40       311.85 o                         
  -1   3   7       1290.10       1280.76        57.67 o                         
   0   3   7        151.54         47.96        45.89 o                         
   1   3   7       4352.77       3808.92       144.79 o                         
   2   3   7        504.28        544.00        37.06 o                         
   3   3   7      19133.99      19154.39       439.53 o                         
   4   3   7         46.77         10.66        26.65 o                         
   5   3   7       1387.58       1434.66        62.31 o                         
   6   3   7       1146.92       1211.52        61.61 o                         
   7   3   7       1335.55       1589.12        71.07 o                         
   8   3   7         22.44         28.68        33.12 o                         
   9   3   7       1501.10       1739.74        95.42 o                         
  10   3   7         71.39        131.14        44.72 o                         
  11   3   7       1360.56       1381.71       107.95 o                         
  12   3   7        146.69         34.29        81.61 o                         
  13   3   7         92.43        124.21        72.80 o                         
 -16   4   7          0.22         27.66       114.41 o                         
 -15   4   7        104.49         84.48        78.70 o                         
 -14   4   7         26.53        -67.64        67.64 o                         
 -13   4   7        188.67        233.61        81.83 o                         
 -12   4   7          1.53         24.50        44.34 o                         
 -11   4   7         61.19         51.80        51.75 o                         
 -10   4   7       3228.34       3742.81       142.29 o                         
  -9   4   7        298.81        322.29        54.96 o                         
  -8   4   7         58.01         13.30        32.97 o                         
  -7   4   7       4133.84       4499.52       165.12 o                         
  -6   4   7       3628.66       3659.79       116.47 o                         
  -5   4   7        192.32        115.62        33.07 o                         
  -4   4   7       2300.67       2060.94        70.25 o                         
  -3   4   7          0.48         -8.41        33.04 o                         
  -2   4   7      10627.46      10869.80       329.78 o                         
  -1   4   7        551.00        518.31        38.93 o                         
   0   4   7       2898.33       2525.33        87.40 o                         
   1   4   7       2078.42       2241.68        82.23 o                         
   2   4   7       3953.68       3826.94       124.85 o                         
   3   4   7         11.69        -35.80        35.80 o                         
   4   4   7         91.70        138.96        37.11 o                         
   5   4   7       1556.32       1710.13        73.23 o                         
   6   4   7       2663.89       3151.78       111.15 o                         
   7   4   7       1067.05       1067.41        79.37 o                         
   8   4   7        915.30       1079.32        57.55 o                         
   9   4   7        127.38        140.44        58.33 o                         
  10   4   7       1980.43       2038.42        91.82 o                         
  11   4   7         70.71         57.95        43.32 o                         
  12   4   7         71.81        245.04        97.61 o                         
  13   4   7        121.43        -49.83       104.92 o                         
 -15   5   7         27.97        -71.98        76.31 o                         
 -14   5   7         38.98         -5.71        92.58 o                         
 -13   5   7         50.59         18.71        65.13 o                         
 -12   5   7        755.50        731.46        69.69 o                         
 -11   5   7        126.66         82.65        58.50 o                         
 -10   5   7        342.59        379.59       158.52 o                         
  -9   5   7       1187.43       1114.29        71.43 o                         
  -8   5   7       2366.13       2538.73       122.73 o                         
  -7   5   7        206.57        158.98        34.05 o                         
  -6   5   7       1372.22       1429.12       122.29 o                         
  -5   5   7        819.17        892.46        94.18 o                         
  -4   5   7       3244.58       3075.21       160.70 o                         
  -3   5   7        751.16        821.00        53.04 o                         
  -2   5   7       2631.14       2700.59       175.79 o                         
  -1   5   7       5280.72       5055.77       178.63 o                         
   0   5   7       3370.35       3143.45       108.95 o                         
   1   5   7       1795.01       1734.09        91.21 o                         
   2   5   7        194.61        197.24        26.12 o                         
   3   5   7       3720.77       3760.41       118.36 o                         
   4   5   7       3134.59       3017.38       152.59 o                         
   5   5   7       1445.52       1502.06        76.61 o                         
   6   5   7        500.37        419.27        43.08 o                         
   7   5   7        297.20        408.42        36.57 o                         
   8   5   7       2935.67       3161.76       136.92 o                         
   9   5   7          7.84         56.68        35.54 o                         
  10   5   7         33.23         41.58        50.86 o                         
  11   5   7        689.02        656.31        77.87 o                         
  12   5   7        318.71        142.41       102.86 o                         
  13   5   7        113.98        246.87        86.63 o                         
 -16   6   7         21.17         63.64       116.24 o                         
 -15   6   7         71.57        324.13       112.92 o                         
 -14   6   7         61.07        174.38        54.83 o                         
 -13   6   7         26.31        160.00        63.68 o                         
 -12   6   7        130.45        141.78        95.09 o                         
 -11   6   7        376.55        354.56        69.03 o                         
 -10   6   7          0.99          8.95        35.80 o                         
  -9   6   7       1710.31       1912.15       101.39 o                         
  -8   6   7         18.62         35.63        55.13 o                         
  -7   6   7       5357.13       5526.94       197.71 o                         
  -6   6   7       1739.70       1711.22        72.24 o                         
  -5   6   7       1466.92       1622.46        62.94 o                         
  -4   6   7         57.84         47.90        33.32 o                         
  -3   6   7       7003.45       7685.29       214.14 o                         
  -2   6   7        145.09        272.82        54.98 o                         
  -1   6   7        565.60        459.23        41.25 o                         
   0   6   7        648.90        630.17        49.83 o                         
   1   6   7      11001.24      10154.04       611.17 o                         
   2   6   7         42.22         -5.56        32.77 o                         
   3   6   7       2022.12       1875.41        86.87 o                         
   4   6   7        201.80        176.39        36.28 o                         
   5   6   7       1428.14       1589.90        76.32 o                         
   6   6   7         94.01        168.73        36.55 o                         
   7   6   7        751.42        778.86        95.24 o                         
   8   6   7        597.57        642.17        42.47 o                         
   9   6   7       2300.25       2327.58       248.62 o                         
  10   6   7          0.18         -8.66        35.06 o                         
  11   6   7        196.71        215.67        54.93 o                         
  12   6   7         74.73         94.86        94.86 o                         
  13   6   7        493.02        609.41       120.92 o                         
 -16   7   7         76.93        153.31        76.82 o                         
 -15   7   7         64.18         88.98        82.52 o                         
 -14   7   7        131.39        253.49       209.38 o                         
 -13   7   7        115.21        176.39       162.41 o                         
 -12   7   7        554.65        476.59        61.32 o                         
 -11   7   7        415.20        337.16        48.08 o                         
 -10   7   7         54.25         22.10        97.15 o                         
  -9   7   7        374.44        285.58        45.12 o                         
  -8   7   7       3821.52       4123.29       138.73 o                         
  -7   7   7         29.52        -28.86       126.52 o                         
  -6   7   7        119.56         68.47        37.92 o                         
  -5   7   7        947.84        773.76        57.11 o                         
  -4   7   7        806.71        675.41        43.51 o                         
  -3   7   7        462.20        619.78        55.88 o                         
  -2   7   7        102.90         43.80        25.24 o                         
  -1   7   7        963.87       1117.96        62.15 o                         
   0   7   7      20133.39      21194.54      1420.76 o                         
   1   7   7         36.37         20.88        31.95 o                         
   2   7   7        868.24        660.20        89.61 o                         
   3   7   7         12.54        -43.17        57.53 o                         
   4   7   7       3417.95       3458.67       132.94 o                         
   5   7   7         95.10         94.15        31.23 o                         
   6   7   7        638.60        710.38        39.36 o                         
   7   7   7       1084.73       1284.86        94.53 o                         
   8   7   7       3525.10       3612.21       218.66 o                         
   9   7   7        500.05        558.86        51.79 o                         
  10   7   7         56.01         88.20        40.42 o                         
  11   7   7         73.92        119.55        87.78 o                         
  12   7   7        352.99        535.81       121.38 o                         
  13   7   7          0.23        178.75       107.89 o                         
 -16   8   7         11.52         79.78        97.38 o                         
 -15   8   7         59.75         52.48       110.98 o                         
 -14   8   7        101.07         98.96        74.19 o                         
 -13   8   7         36.69         26.62        76.59 o                         
 -12   8   7        513.17        506.60       209.50 o                         
 -11   8   7        587.92        512.41        63.74 o                         
 -10   8   7         69.91        104.78        38.32 o                         
  -9   8   7         90.67         42.26        38.65 o                         
  -8   8   7         69.63         13.50        74.63 o                         
  -7   8   7         39.50         79.64        34.96 o                         
  -6   8   7       5158.88       6135.61       242.04 o                         
  -5   8   7         26.54         38.81        28.83 o                         
  -4   8   7        201.95        264.69        60.02 o                         
  -3   8   7          0.36          5.78        24.46 o                         
  -2   8   7       1071.10       1018.45        72.49 o                         
  -1   8   7        650.35        517.90        82.15 o                         
   0   8   7       3012.62       3128.91       135.67 o                         
   1   8   7       3559.03       3532.99       237.83 o                         
   2   8   7       8643.65       8813.50       484.02 o                         
   3   8   7       1443.47       1365.31        72.07 o                         
   4   8   7       1080.04       1168.12        91.80 o                         
   5   8   7        639.34        853.70        73.29 o                         
   6   8   7         42.99         -5.70        30.15 o                         
   7   8   7        146.75        266.00        81.12 o                         
   8   8   7          0.98        -18.36        32.92 o                         
   9   8   7        324.03        244.87        39.47 o                         
  10   8   7        847.17       1116.87       120.69 o                         
  11   8   7         73.83        -74.52        93.03 o                         
  12   8   7         81.75        216.70       113.61 o                         
 -15   9   7          6.11         64.46        96.69 o                         
 -14   9   7          0.37         -4.73        95.43 o                         
 -13   9   7        577.61        484.31        96.81 o                         
 -12   9   7         49.87         -5.85        46.48 o                         
 -11   9   7         20.77         27.55        41.87 o                         
 -10   9   7         13.46        -46.61        46.61 o                         
  -9   9   7       2316.42       2487.52       125.71 o                         
  -8   9   7        550.58        495.66        57.63 o                         
  -7   9   7       1145.57       1142.41       211.21 o                         
  -6   9   7         88.98         75.84        35.11 o                         
  -5   9   7        139.87        169.24        37.41 o                         
  -4   9   7        518.09        550.67        40.91 o                         
  -3   9   7       1748.32       1711.56        84.00 o                         
  -2   9   7         12.55        -25.59        25.59 o                         
  -1   9   7      13045.42      13296.14       965.45 o                         
   0   9   7         90.34        134.47        76.38 o                         
   1   9   7       5598.91       5441.74       236.10 o                         
   2   9   7          1.39        -32.53        32.53 o                         
   3   9   7       3665.82       3657.51       271.73 o                         
   4   9   7        571.06        392.68        84.65 o                         
   5   9   7         13.41         48.60       125.72 o                         
   6   9   7         80.48         38.09        26.80 o                         
   7   9   7       1909.95       2020.84       130.13 o                         
   8   9   7         58.93         53.96        56.42 o                         
   9   9   7        809.57        813.99       116.12 o                         
  10   9   7          0.04        -82.98        82.98 o                         
  11   9   7        381.26        210.07       114.29 o                         
  12   9   7          6.74         13.26       116.35 o                         
 -15  10   7          6.09        -98.98        98.98 o                         
 -14  10   7        309.23        499.08       247.79 o                         
 -13  10   7         23.96        107.21        83.89 o                         
 -12  10   7         44.93         76.70        60.35 o                         
 -11  10   7        695.76        587.56        95.89 o                         
 -10  10   7        368.84        419.29        58.23 o                         
  -9  10   7         25.55         41.88        42.53 o                         
  -8  10   7        418.28        467.76        47.46 o                         
  -7  10   7          5.06        -25.32        30.91 o                         
  -6  10   7       3289.65       3531.45       126.34 o                         
  -5  10   7        570.24        507.69        40.85 o                         
  -4  10   7        309.27        324.90        33.48 o                         
  -3  10   7       1675.31       1669.53        67.43 o                         
  -2  10   7       2619.32       2719.79       117.88 o                         
  -1  10   7         62.27         40.28        26.87 o                         
   0  10   7       1342.19       1037.25        72.65 o                         
   1  10   7       2045.72       1831.73        69.54 o                         
   2  10   7       6540.67       6596.85       401.56 o                         
   3  10   7         75.90         67.24        22.12 o                         
   4  10   7        488.71        500.04        36.41 o                         
   5  10   7         57.95        101.11        58.79 o                         
   6  10   7        984.34       1178.59       131.44 o                         
   7  10   7         27.34          4.78        63.04 o                         
   8  10   7         35.43       -102.86       105.61 o                         
   9  10   7        168.25        131.89       123.66 o                         
  10  10   7        640.67       1042.58       155.21 o                         
  11  10   7        112.79         87.78       103.78 o                         
  12  10   7         86.34        142.87       105.84 o                         
 -15  11   7         48.79        147.44        92.35 o                         
 -14  11   7         68.72        -72.75        72.75 o                         
 -13  11   7          9.01        -65.80        65.80 o                         
 -12  11   7        168.33        214.44        83.78 o                         
 -11  11   7        227.10        124.68        64.08 o                         
 -10  11   7        482.87        484.74        61.74 o                         
  -9  11   7         53.32        -21.34        38.41 o                         
  -8  11   7        425.13        350.89        44.17 o                         
  -7  11   7        348.94        349.32        42.16 o                         
  -6  11   7          3.41        -10.31        33.75 o                         
  -5  11   7       2884.63       3196.18       131.97 o                         
  -4  11   7        106.59        134.46        31.37 o                         
  -3  11   7         41.86         41.76        42.14 o                         
  -2  11   7         44.00         53.03        39.49 o                         
  -1  11   7       1398.56       1359.79       139.34 o                         
   0  11   7       3495.25       3574.95       174.80 o                         
   1  11   7        391.69        293.20        41.56 o                         
   2  11   7        639.66        511.78        35.03 o                         
   3  11   7       1486.86       1191.67        86.67 o                         
   4  11   7        425.44        294.48       103.32 o                         
   5  11   7          4.75         -7.80        59.79 o                         
   6  11   7       1172.42       1322.89       124.35 o                         
   7  11   7        639.43        707.93       108.58 o                         
   8  11   7        471.93        472.49       129.61 o                         
   9  11   7        617.92        843.25       123.66 o                         
  10  11   7          6.09        -37.49        90.75 o                         
  11  11   7         19.81          8.00        90.52 o                         
 -14  12   7         14.07         86.60        69.25 o                         
 -13  12   7         52.43        154.13       122.52 o                         
 -12  12   7        365.11        410.83        75.91 o                         
 -11  12   7        522.00        459.07        73.08 o                         
 -10  12   7        169.30         91.88       104.24 o                         
  -9  12   7        165.89        196.15        43.48 o                         
  -8  12   7         25.27         59.25        43.04 o                         
  -7  12   7       2388.06       2579.06       200.01 o                         
  -6  12   7        676.42        696.32        55.91 o                         
  -5  12   7        550.03        471.75        58.98 o                         
  -4  12   7        141.18        128.89        39.65 o                         
  -3  12   7        694.79        874.99        51.65 o                         
  -2  12   7        869.08        833.37        50.76 o                         
  -1  12   7       1114.38        971.55        59.93 o                         
   0  12   7          2.23          0.63        30.89 o                         
   1  12   7       2999.49       3328.85       119.43 o                         
   2  12   7        286.44        236.52        58.37 o                         
   3  12   7        228.15        246.96        51.54 o                         
   4  12   7         93.06        114.42        59.55 o                         
   5  12   7       1002.75       1310.71       136.69 o                         
   6  12   7        125.50        127.95        70.02 o                         
   7  12   7        667.29        978.80       143.55 o                         
   8  12   7         22.16         21.49        80.92 o                         
   9  12   7       1053.83       1387.06       169.38 o                         
  11  12   7        136.62        282.30       127.78 o                         
 -13  13   7         40.91        130.52        71.01 o                         
 -12  13   7        380.64        356.59       101.03 o                         
 -11  13   7        112.47        109.88        50.22 o                         
 -10  13   7          0.03        -93.19       118.41 o                         
  -9  13   7        444.86        400.32        61.92 o                         
  -8  13   7       1102.31       1089.45        62.57 o                         
  -7  13   7          1.72         -6.01        39.84 o                         
  -6  13   7        899.87       1047.02        96.73 o                         
  -5  13   7          2.28         76.56        34.14 o                         
  -4  13   7       4329.30       4184.27       138.50 o                         
  -3  13   7        163.17        195.38        35.31 o                         
  -2  13   7        338.24        299.27        40.76 o                         
  -1  13   7        199.05        154.07        42.99 o                         
   0  13   7       2327.61       2382.22       203.41 o                         
   1  13   7          1.42         16.33        42.43 o                         
   2  13   7        326.42        374.49        29.98 o                         
   3  13   7        143.37        120.62        78.75 o                         
   4  13   7       1641.14       1826.13       124.95 o                         
   5  13   7        299.05        314.51        89.61 o                         
   6  13   7        105.14        373.28       116.35 o                         
   7  13   7          0.10        -89.15        89.15 o                         
   8  13   7       1458.63       1856.80       180.81 o                         
   9  13   7         69.72         53.72        99.21 o                         
  10  13   7         22.35        152.47       109.72 o                         
 -12  14   7          2.85         18.78        63.70 o                         
 -11  14   7          9.53         70.85        89.15 o                         
 -10  14   7        808.68        798.74       118.30 o                         
  -9  14   7          3.34         67.96        72.35 o                         
  -8  14   7        154.77        186.91        56.85 o                         
  -7  14   7        633.37        629.31        72.30 o                         
  -6  14   7        329.61        396.42        56.08 o                         
  -5  14   7        383.79        400.75        61.63 o                         
  -4  14   7        945.34        997.76        95.95 o                         
  -3  14   7        209.71        287.30        42.96 o                         
  -2  14   7        522.46        497.62        54.96 o                         
  -1  14   7        383.51        384.84        36.99 o                         
   0  14   7         95.74         96.88        40.85 o                         
   1  14   7        233.34        206.18        48.37 o                         
   2  14   7        296.33        248.75        33.68 o                         
   3  14   7         14.24        -57.02        57.02 o                         
   4  14   7        144.61        169.61        87.55 o                         
   5  14   7        763.34        765.53       124.58 o                         
   6  14   7        739.70        810.57       132.58 o                         
   7  14   7        519.67        461.29       105.15 o                         
   8  14   7         32.59        -96.92        96.92 o                         
   9  14   7         45.12        -58.98       128.92 o                         
  10  14   7        585.37        337.39       141.95 o                         
 -12  15   7         33.26         31.89        64.67 o                         
 -11  15   7        190.60        159.55        77.03 o                         
 -10  15   7         13.81         49.37        65.83 o                         
  -9  15   7        739.56        535.04       124.87 o                         
  -8  15   7          5.18        -24.87        48.31 o                         
  -7  15   7         40.88         45.76        39.00 o                         
  -6  15   7         43.36         68.30        72.37 o                         
  -5  15   7       2847.90       3135.79       243.16 o                         
  -4  15   7        130.68        147.17        46.74 o                         
  -3  15   7        906.68        818.64        51.88 o                         
  -2  15   7         52.57          3.59        43.49 o                         
  -1  15   7        953.45       1049.28        67.04 o                         
   0  15   7        588.03        498.89        58.32 o                         
   1  15   7         46.00         15.06        49.45 o                         
   2  15   7          6.05         53.28        30.45 o                         
   3  15   7       1838.13       1980.77       135.86 o                         
   4  15   7         14.40        -13.49        86.63 o                         
   5  15   7        769.01        906.57       127.32 o                         
   6  15   7        165.49        110.86        97.38 o                         
   7  15   7        567.48       1193.22       140.58 o                         
   8  15   7         19.47        -61.95       102.41 o                         
   9  15   7        173.71        217.84       129.15 o                         
 -12  16   7         32.93        -46.17       100.81 o                         
 -11  16   7         40.62         35.66        79.55 o                         
 -10  16   7        434.59        467.00       101.26 o                         
  -9  16   7        120.69         57.15        76.12 o                         
  -8  16   7        285.54        251.23        50.61 o                         
  -7  16   7        251.91        235.45        46.03 o                         
  -6  16   7        187.90        108.30        47.37 o                         
  -5  16   7         85.16        172.36        42.26 o                         
  -4  16   7         12.80         18.02        39.14 o                         
  -3  16   7        493.44        477.93        59.22 o                         
  -2  16   7       2140.86       2099.00        85.41 o                         
  -1  16   7         39.81         62.92        41.81 o                         
   0  16   7         12.32        -46.60        46.60 o                         
   1  16   7          1.09         16.70        49.73 o                         
   2  16   7       1007.18       1211.86        59.36 o                         
   4  16   7        734.47        610.32       138.52 o                         
   5  16   7          5.82       -100.35       100.35 o                         
   6  16   7       1512.04       1853.37       198.18 o                         
   7  16   7        283.50        492.37       121.84 o                         
   8  16   7         26.34        -18.97       116.12 o                         
 -10  17   7         20.44        -71.09        71.09 o                         
  -9  17   7        160.34        184.06        63.50 o                         
  -8  17   7        239.04        215.33        77.38 o                         
  -7  17   7          9.48         73.38        76.12 o                         
  -6  17   7        479.39        531.16        47.17 o                         
  -5  17   7         87.67        111.37        41.71 o                         
  -4  17   7       1368.29       1387.40       116.40 o                         
  -3  17   7        537.74        501.90        51.80 o                         
  -2  17   7          0.08         66.55        58.06 o                         
  -1  17   7        249.45        112.55        37.49 o                         
   0  17   7        250.40        453.36       100.12 o                         
   1  17   7        248.19        163.71        30.23 o                         
   2  17   7       1241.80       1394.83       169.15 o                         
   3  17   7       1025.14       1646.05       180.13 o                         
   4  17   7        670.36        885.54       122.75 o                         
   5  17   7         73.59         13.72        84.35 o                         
   6  17   7         55.91        432.48       144.24 o                         
   7  17   7        103.60         29.94       119.55 o                         
  -9  18   7         43.29         60.58        85.26 o                         
  -8  18   7          2.11         -7.59        73.03 o                         
  -7  18   7        288.40        191.78        85.03 o                         
  -6  18   7          2.54        -24.92        51.29 o                         
  -5  18   7          8.99         13.37        58.60 o                         
  -4  18   7          0.02         -0.88        40.29 o                         
  -3  18   7        851.20        887.50        58.98 o                         
  -1  18   7       1343.85       1341.66       198.95 o                         
   0  18   7         91.70         55.53        35.14 o                         
   1  18   7        980.25        701.31       182.64 o                         
   3  18   7          0.74        263.56        90.52 o                         
   4  18   7         17.66        244.13       117.95 o                         
   5  18   7       1018.87       1181.10       167.32 o                         
   6  18   7          4.54         16.46       109.49 o                         
   7  18   7        100.18        344.25       128.47 o                         
  -9  19   7          3.72          0.00        97.61 o                         
  -8  19   7        250.76        125.27        86.18 o                         
  -7  19   7        191.03        185.23        81.72 o                         
  -6  19   7         30.67         38.86        86.18 o                         
  -5  19   7         25.73         83.49        64.46 o                         
  -4  19   7        609.37        660.61       108.35 o                         
  -3  19   7        178.33        285.55       101.38 o                         
  -2  19   7          1.22         72.59        59.61 o                         
  -1  19   7         57.75        -47.09        88.92 o                         
   0  19   7        686.08        868.63       133.27 o                         
   2  19   7        608.72        432.48       136.01 o                         
   3  19   7        417.14        576.27       127.55 o                         
   4  19   7        856.42       1073.44       163.44 o                         
   5  19   7         23.79        -30.40       135.32 o                         
   6  19   7          0.82        187.44       124.12 o                         
  -7  20   7         57.56          9.38        66.12 o                         
  -6  20   7          7.40         -4.32        66.75 o                         
  -5  20   7         12.44         87.55        90.29 o                         
  -4  20   7         10.25        136.09        59.14 o                         
  -3  20   7        347.92        312.09        66.12 o                         
  -2  20   7        482.07        573.85        69.72 o                         
  -1  20   7         70.98         65.15        59.50 o                         
   1  20   7        307.17        269.73       117.95 o                         
   2  20   7        545.71        721.19       151.55 o                         
   3  20   7         73.53         67.20       117.72 o                         
   4  20   7        246.05        315.91       114.75 o                         
  -6  21   7         18.03         26.06        95.32 o                         
  -5  21   7        213.32        212.53        72.70 o                         
  -4  21   7         21.14        152.47        92.12 o                         
  -3  21   7         45.76         74.75       103.55 o                         
  -2  21   7        102.60        238.19        97.61 o                         
   0  21   7          0.26        -82.98       105.84 o                         
   1  21   7         20.37        225.39       125.49 o                         
   2  21   7          6.23         96.69       122.29 o                         
 -16   0   8        155.25        120.24       117.26 o                         
 -14   0   8         32.09        -88.92        88.92 o                         
 -12   0   8        381.66        504.03       110.41 o                         
 -10   0   8       1627.40       1917.43       217.96 o                         
  -8   0   8        705.79       1080.07       115.44 o                         
  -4   0   8       5950.83       6574.86       269.19 o                         
  -2   0   8      14478.76      13475.83       662.44 o                         
   0   0   8       1947.65       1649.45        99.00 o                         
   2   0   8        102.63         28.15        33.13 o                         
   4   0   8       5378.17       5620.74       241.45 o                         
   6   0   8       4057.39       4174.04       198.15 o                         
   8   0   8        715.12        948.28        87.65 o                         
  10   0   8        932.88        932.46       127.32 o                         
  12   0   8        157.00        135.09        92.81 o                         
 -16   1   8         33.51         15.77        75.49 o                         
 -15   1   8         14.52        -21.85        78.46 o                         
 -14   1   8         52.63        145.06        67.86 o                         
 -13   1   8          5.69         84.22        72.07 o                         
 -12   1   8        123.89        180.77       133.49 o                         
 -11   1   8         18.83          8.70        46.24 o                         
 -10   1   8        117.37         38.68        51.30 o                         
  -9   1   8        343.18        435.44        44.08 o                         
  -8   1   8        496.27        415.21        99.32 o                         
  -7   1   8        242.69        220.15        56.13 o                         
  -6   1   8        211.42        178.51       122.06 o                         
  -5   1   8       5741.41       6338.42       263.88 o                         
  -4   1   8       1343.51       1470.33       102.00 o                         
  -3   1   8        284.43        286.00        67.57 o                         
  -2   1   8        988.24        955.38        58.43 o                         
  -1   1   8       2861.33       3402.83       119.51 o                         
   0   1   8          6.86        -36.13        36.71 o                         
   1   1   8        513.80        482.88        36.50 o                         
   2   1   8       1210.45       1263.35        58.17 o                         
   3   1   8       4412.83       4526.84       152.95 o                         
   4   1   8          4.66        -15.00        28.76 o                         
   5   1   8         46.45         56.21        38.73 o                         
   6   1   8       1804.95       1981.57        83.83 o                         
   7   1   8        871.22        900.88        89.98 o                         
   8   1   8        102.62         74.68        55.61 o                         
   9   1   8          0.99        -35.99        35.99 o                         
  10   1   8          6.56         11.50        39.14 o                         
  11   1   8       1641.66       1921.80       148.47 o                         
  12   1   8         29.86        174.18       116.12 o                         
  13   1   8          0.61         28.35        62.83 o                         
 -16   2   8         17.02         13.75        74.43 o                         
 -15   2   8         99.49        133.29        93.03 o                         
 -14   2   8        107.51        205.50        90.98 o                         
 -13   2   8        257.01        185.79        59.33 o                         
 -12   2   8          1.53         53.13        48.31 o                         
 -11   2   8        292.16        417.35        88.98 o                         
 -10   2   8         36.73        -31.59        36.39 o                         
  -9   2   8         83.58         83.15        38.95 o                         
  -8   2   8         56.33         55.63        41.31 o                         
  -7   2   8        851.16        712.98        55.92 o                         
  -6   2   8        264.71        265.94        34.00 o                         
  -5   2   8       1703.78       1892.54        71.00 o                         
  -4   2   8       1098.12       1239.20        57.31 o                         
  -3   2   8       4894.63       4671.42       221.16 o                         
  -2   2   8        208.32        223.35        61.32 o                         
  -1   2   8       2477.50       2513.73       118.74 o                         
   0   2   8         10.57        -24.74        37.06 o                         
   1   2   8       4709.14       4331.01       136.33 o                         
   2   2   8          3.39         29.03        67.64 o                         
   3   2   8        772.98        751.86        49.61 o                         
   4   2   8        698.13        641.16        45.30 o                         
   5   2   8       5355.74       5668.95       179.13 o                         
   6   2   8       1020.44       1138.42        58.99 o                         
   7   2   8         81.04        133.88        48.04 o                         
   8   2   8        455.15        504.14        63.68 o                         
   9   2   8       1231.05       1255.61        66.17 o                         
  10   2   8        335.17        443.58        76.05 o                         
  11   2   8         13.15        -55.76        70.86 o                         
  12   2   8        198.74        326.88        89.61 o                         
  13   2   8        200.24        207.78        97.38 o                         
 -16   3   8          5.30        100.81       115.66 o                         
 -15   3   8        133.30         95.78       116.12 o                         
 -14   3   8         95.86        147.65        72.82 o                         
 -13   3   8        190.45        216.81        55.87 o                         
 -12   3   8        193.61        170.83        70.18 o                         
 -11   3   8        598.90        414.76        58.36 o                         
 -10   3   8        432.33        559.89        80.78 o                         
  -9   3   8         52.82         86.77        35.53 o                         
  -8   3   8       1030.18        862.50        56.98 o                         
  -7   3   8       1551.86       1462.32        80.15 o                         
  -6   3   8       1468.26       1526.08        69.01 o                         
  -5   3   8        104.78         80.97        31.19 o                         
  -4   3   8       1633.22       1275.39        75.89 o                         
  -3   3   8         74.27         21.78        35.80 o                         
  -2   3   8       5509.07       4915.04       153.76 o                         
  -1   3   8         83.94        140.14        28.80 o                         
   0   3   8        632.50        672.41        41.38 o                         
   1   3   8        876.38        763.44        44.11 o                         
   2   3   8       3745.23       4284.71       138.56 o                         
   3   3   8        582.87        456.60        42.99 o                         
   4   3   8       4693.57       4806.34       159.35 o                         
   5   3   8       2252.47       2256.04        95.80 o                         
   6   3   8       1742.14       1781.73        79.94 o                         
   7   3   8        162.00         69.39        92.05 o                         
   8   3   8       1883.03       1999.73        83.74 o                         
   9   3   8         19.10         24.38        36.49 o                         
  10   3   8       1294.40       1355.56        94.66 o                         
  11   3   8        437.02        388.23        53.68 o                         
  12   3   8        220.90        242.21        63.77 o                         
 -16   4   8          6.63        -71.28        71.28 o                         
 -15   4   8         23.39        -17.37       104.01 o                         
 -14   4   8          3.69        122.06       107.66 o                         
 -13   4   8         50.79        270.91        71.42 o                         
 -12   4   8        322.05        214.07        58.55 o                         
 -11   4   8        171.49         78.74        44.69 o                         
 -10   4   8         20.64        -38.35       112.01 o                         
  -9   4   8        239.29        281.47        62.49 o                         
  -8   4   8        466.05        503.67       100.46 o                         
  -7   4   8        190.75        314.45        42.92 o                         
  -6   4   8        501.46        421.74        79.09 o                         
  -5   4   8         51.88         84.66        34.32 o                         
  -4   4   8        980.86        822.64        47.38 o                         
  -3   4   8       3725.80       3987.73       181.88 o                         
  -2   4   8         65.16         86.48        27.37 o                         
  -1   4   8       1226.55       1173.79        56.69 o                         
   0   4   8        206.84        309.10        40.06 o                         
   1   4   8        519.46        423.37        34.58 o                         
   2   4   8       1163.26       1311.68        62.49 o                         
   3   4   8       1507.56       1443.26        76.07 o                         
   4   4   8        558.29        718.37       170.32 o                         
   5   4   8       5311.02       5946.76       183.23 o                         
   6   4   8        358.17        393.50        48.30 o                         
   7   4   8         15.51         16.47        36.94 o                         
   8   4   8        425.17        400.26        42.54 o                         
   9   4   8       2240.70       2578.24       121.55 o                         
  10   4   8         23.94          5.76        53.24 o                         
  11   4   8         67.40        -71.78        71.78 o                         
  12   4   8        143.91        131.67        86.86 o                         
  13   4   8        318.13        178.30       115.44 o                         
 -16   5   8         26.78         87.98        75.99 o                         
 -15   5   8        184.14         75.94       100.81 o                         
 -14   5   8         48.91        114.41        75.81 o                         
 -13   5   8        274.73        145.61       107.66 o                         
 -12   5   8         82.96          0.00        59.97 o                         
 -11   5   8         52.43         60.25        46.33 o                         
 -10   5   8        443.30        414.80        46.52 o                         
  -9   5   8        572.95        656.93        86.16 o                         
  -8   5   8        940.65       1213.33        82.33 o                         
  -7   5   8        492.77        503.30        42.79 o                         
  -6   5   8        145.20        176.25        32.10 o                         
  -5   5   8       3248.56       3286.88       193.47 o                         
  -4   5   8         55.98         85.88        47.66 o                         
  -3   5   8       1266.97       1315.57        68.98 o                         
  -2   5   8        144.91        125.54        28.40 o                         
  -1   5   8       3108.50       2815.20        99.57 o                         
   0   5   8        941.34       1121.18        53.83 o                         
   1   5   8        183.70        192.52        39.97 o                         
   2   5   8        902.43        854.09        48.71 o                         
   3   5   8        748.05        586.83        59.85 o                         
   4   5   8       2826.96       3122.89       136.61 o                         
   5   5   8          3.02        -29.15        29.15 o                         
   6   5   8         90.85        108.52        75.50 o                         
   7   5   8       5876.44       6958.84       486.30 o                         
   8   5   8          6.57         -1.13        36.48 o                         
   9   5   8         18.94         61.00        37.95 o                         
  10   5   8       1061.97       1025.35        71.59 o                         
  11   5   8        482.37        374.54        96.35 o                         
  12   5   8        251.22        221.27       105.38 o                         
 -16   6   8         32.03         26.74       127.78 o                         
 -15   6   8          3.92        158.28        75.94 o                         
 -14   6   8         16.44         20.80       112.92 o                         
 -13   6   8         33.48        -12.05        66.63 o                         
 -12   6   8        367.22        364.26        75.23 o                         
 -11   6   8          0.31         33.73        39.72 o                         
 -10   6   8        185.25        236.72        48.12 o                         
  -9   6   8         23.16         61.65       102.41 o                         
  -8   6   8       1165.44       1132.50        76.38 o                         
  -7   6   8        145.22         86.51        31.03 o                         
  -6   6   8       2392.11       2353.54        91.71 o                         
  -5   6   8        137.58         86.84        35.24 o                         
  -4   6   8          3.38         26.30        30.42 o                         
  -3   6   8          0.73         74.99        39.32 o                         
  -2   6   8        883.83        869.16        67.20 o                         
  -1   6   8        176.81        206.13        39.97 o                         
   0   6   8       5124.30       5204.52       182.39 o                         
   1   6   8        124.09         85.99        27.24 o                         
   2   6   8       3370.68       3590.51       268.23 o                         
   3   6   8         15.23         26.86        48.01 o                         
   4   6   8        545.37        610.14        48.40 o                         
   5   6   8        192.16        224.89        66.75 o                         
   6   6   8       2911.72       2725.48       100.63 o                         
   7   6   8         98.97        156.89        39.89 o                         
   8   6   8       1729.03       1769.01       156.49 o                         
   9   6   8          1.60          5.77        40.63 o                         
  10   6   8        389.68        418.72       106.52 o                         
  11   6   8         31.37        -53.03        92.81 o                         
  12   6   8        544.09        766.68       131.89 o                         
 -16   7   8          6.70        -41.60       118.64 o                         
 -15   7   8          0.16         24.12        66.61 o                         
 -14   7   8        164.07        202.91        99.21 o                         
 -13   7   8        174.12        168.40        62.29 o                         
 -12   7   8          6.78         58.45        49.24 o                         
 -11   7   8        315.80        357.48        74.27 o                         
 -10   7   8        338.46        438.66        86.69 o                         
  -9   7   8        221.29        194.01        41.73 o                         
  -8   7   8        917.65       1046.12        67.68 o                         
  -7   7   8        426.94        553.60        45.98 o                         
  -6   7   8       3817.07       3944.80       132.24 o                         
  -5   7   8        669.66        706.50        47.24 o                         
  -4   7   8         89.08         80.54        34.74 o                         
  -3   7   8        285.76        395.93        54.24 o                         
  -2   7   8        332.51        294.81        49.49 o                         
  -1   7   8       2316.60       2334.32       150.00 o                         
   0   7   8          5.14         13.32        33.30 o                         
   1   7   8          2.01          9.19        43.58 o                         
   2   7   8         17.17        133.89       119.55 o                         
   3   7   8       4063.61       4214.17       222.13 o                         
   4   7   8         47.05          4.60        26.13 o                         
   5   7   8          9.18         55.44        30.16 o                         
   6   7   8        392.86        283.69        40.20 o                         
   7   7   8       1145.36       1400.14       125.05 o                         
   8   7   8       1092.63        959.04        64.20 o                         
   9   7   8         11.42         63.74        50.22 o                         
  10   7   8        271.29        283.68        98.98 o                         
  11   7   8        924.68       1050.81       148.81 o                         
  12   7   8         14.11        137.15       102.86 o                         
 -15   8   8         37.09         63.29        76.57 o                         
 -14   8   8         11.29        -34.04       100.58 o                         
 -13   8   8        150.93        165.63        56.45 o                         
 -12   8   8         52.99         23.47        49.21 o                         
 -11   8   8        139.14        128.59        54.44 o                         
 -10   8   8         52.61          9.29        38.64 o                         
  -9   8   8       1132.06       1204.46       102.57 o                         
  -8   8   8         16.09         74.88        37.83 o                         
  -7   8   8       2111.16       2186.62        93.11 o                         
  -6   8   8        396.70        241.14        88.35 o                         
  -5   8   8       1327.65       1248.74        58.40 o                         
  -4   8   8         59.88        104.67        42.95 o                         
  -3   8   8       1258.63       1355.15        76.22 o                         
  -2   8   8        278.54        279.85        37.96 o                         
  -1   8   8       1088.74        990.84        51.97 o                         
   0   8   8       2056.48       1835.54        87.03 o                         
   1   8   8       6431.37       6416.14       310.40 o                         
   2   8   8        565.94        587.25        69.18 o                         
   3   8   8         85.18        -18.81        25.52 o                         
   4   8   8        966.58       1087.25        98.19 o                         
   5   8   8        252.06        312.30        69.42 o                         
   6   8   8        186.80        131.34        34.52 o                         
   7   8   8          5.21         36.14        34.80 o                         
   8   8   8        376.27        440.50        98.00 o                         
   9   8   8        937.12       1022.01       137.61 o                         
  10   8   8        166.97        293.96        96.23 o                         
  11   8   8         24.03         39.77        95.55 o                         
  12   8   8         17.02        -34.29        84.35 o                         
 -15   9   8          1.01       -135.48       174.18 o                         
 -14   9   8        406.32        592.65       133.04 o                         
 -13   9   8         38.03         29.02        66.24 o                         
 -12   9   8          0.11         44.06        55.82 o                         
 -11   9   8         25.00        -24.41        67.04 o                         
 -10   9   8        489.91        509.80        48.95 o                         
  -9   9   8         30.66        -19.25        38.95 o                         
  -8   9   8         15.52         -9.19        52.84 o                         
  -7   9   8          8.01         -4.74        35.50 o                         
  -6   9   8        256.15        306.37        41.44 o                         
  -5   9   8          2.27        -18.69        33.12 o                         
  -4   9   8       1745.52       1621.36       110.75 o                         
  -3   9   8        478.14        439.68        69.95 o                         
  -2   9   8       4373.35       4266.23       268.80 o                         
  -1   9   8         27.15         28.78        33.16 o                         
   0   9   8       1897.77       1828.28       129.00 o                         
   1   9   8        147.56         44.60        42.43 o                         
   2   9   8        994.26        920.75        77.15 o                         
   3   9   8          9.79         11.20        32.82 o                         
   4   9   8        142.32         48.34        29.76 o                         
   5   9   8         83.08         71.60        30.62 o                         
   6   9   8       1034.65       1185.38        61.69 o                         
   7   9   8         47.35         92.74        33.77 o                         
   8   9   8        528.20        590.67       130.07 o                         
   9   9   8          0.86        -88.69        88.69 o                         
  10   9   8        434.39        811.48       154.98 o                         
  11   9   8         18.66         13.26        92.81 o                         
 -15  10   8         25.45       -113.38       113.38 o                         
 -13  10   8         19.13         36.97        72.77 o                         
 -12  10   8        429.97        268.00        74.09 o                         
 -11  10   8         12.50        -48.33        48.33 o                         
 -10  10   8        190.76         80.01        43.84 o                         
  -9  10   8        352.10        361.85        54.89 o                         
  -8  10   8        316.87        374.60        45.53 o                         
  -7  10   8       1370.77       1251.51        81.30 o                         
  -6  10   8        136.18         82.64        43.75 o                         
  -5  10   8        576.40        626.97        51.66 o                         
  -4  10   8          0.92         78.92        33.84 o                         
  -3  10   8        540.50        685.15        55.20 o                         
  -2  10   8        603.36        505.44        43.50 o                         
  -1  10   8        206.91        256.30        35.96 o                         
   0  10   8       3825.59       3645.10       281.27 o                         
   1  10   8       8350.09       8270.30       582.34 o                         
   2  10   8        623.76        695.47        73.48 o                         
   3  10   8         29.98          5.51        25.90 o                         
   4  10   8        170.84        104.34        36.94 o                         
   5  10   8        572.06        579.58        80.82 o                         
   6  10   8          1.55         45.03        87.09 o                         
   7  10   8         64.32        103.09       100.35 o                         
   8  10   8          8.64         24.23        91.89 o                         
   9  10   8        872.98       1239.39       161.15 o                         
  10  10   8         27.19        170.75        90.75 o                         
  11  10   8         19.98        145.84       108.81 o                         
 -14  11   8        141.02        239.94       121.04 o                         
 -13  11   8        236.23        137.61        91.66 o                         
 -12  11   8         46.80        118.89        69.89 o                         
 -11  11   8        508.46        554.42        80.12 o                         
 -10  11   8        187.92        176.67        50.19 o                         
  -9  11   8        249.33        181.25        50.49 o                         
  -8  11   8         99.48        159.85        43.60 o                         
  -7  11   8        158.62        197.29        44.18 o                         
  -6  11   8       1223.89       1102.56        74.20 o                         
  -5  11   8        306.87        255.00        45.03 o                         
  -4  11   8        316.25        325.58        35.45 o                         
  -3  11   8         73.88        -38.79        38.79 o                         
  -2  11   8        232.07        178.82        37.86 o                         
  -1  11   8       1654.72       1629.51       120.81 o                         
   0  11   8       1732.63       1654.80       143.62 o                         
   1  11   8       1462.93       1410.18       147.22 o                         
   2  11   8          0.98        -40.85        40.85 o                         
   3  11   8       1087.56       1223.74        64.63 o                         
   4  11   8         12.18        -11.21        29.02 o                         
   5  11   8        161.91        343.97        84.46 o                         
   6  11   8        294.53        512.72       103.09 o                         
   7  11   8        394.73        267.67       105.38 o                         
   8  11   8       1090.78       1385.92       164.35 o                         
   9  11   8        252.41        149.95        96.46 o                         
  10  11   8          8.52          2.74        93.26 o                         
  11  11   8        404.67        299.68       132.58 o                         
 -14  12   8          4.34        -19.89        99.66 o                         
 -13  12   8         34.34        -72.59        72.59 o                         
 -12  12   8        172.69        256.33        71.04 o                         
 -11  12   8        129.12        154.50        64.25 o                         
 -10  12   8          8.20         -2.78        59.76 o                         
  -9  12   8        373.26        325.20        52.86 o                         
  -8  12   8        581.78        633.72        76.69 o                         
  -7  12   8         61.66         83.54        40.45 o                         
  -6  12   8        909.40        882.21       184.13 o                         
  -5  12   8          2.68         24.61        37.27 o                         
  -4  12   8       1723.02       1577.84        85.64 o                         
  -3  12   8          7.76        -28.07        31.10 o                         
  -2  12   8        352.89        401.87        47.20 o                         
  -1  12   8        116.43        139.29        34.18 o                         
   0  12   8       1750.78       1661.05        81.40 o                         
   1  12   8        699.00        741.32        42.73 o                         
   2  12   8        812.61        727.39        51.49 o                         
   3  12   8          6.51         55.17        23.85 o                         
   4  12   8        706.95        809.52        83.39 o                         
   5  12   8         15.61         32.46        94.86 o                         
   6  12   8        772.43       1075.73       119.09 o                         
   7  12   8         18.61        -88.92        88.92 o                         
   8  12   8        725.02       1103.61       163.90 o                         
  10  12   8        361.30        279.56       114.52 o                         
 -13  13   8         91.90        137.84       101.26 o                         
 -12  13   8         11.25         -2.84        65.22 o                         
 -11  13   8          0.13         22.38        59.86 o                         
 -10  13   8        993.43       1013.36       230.19 o                         
  -9  13   8        213.15        183.55        50.05 o                         
  -8  13   8          0.06         27.20        37.81 o                         
  -7  13   8        180.51        286.12       139.74 o                         
  -6  13   8         83.69         55.45        98.62 o                         
  -5  13   8       2069.23       1902.41        81.54 o                         
  -4  13   8        124.47        101.44        41.95 o                         
  -3  13   8        140.43        157.72        32.77 o                         
  -2  13   8        505.67        525.26        53.67 o                         
  -1  13   8       1749.58       1612.08       135.11 o                         
   0  13   8          0.26         -9.99        99.80 o                         
   1  13   8        313.06        281.46        38.21 o                         
   2  13   8        912.24        815.03        49.82 o                         
   3  13   8        583.22        643.71        50.05 o                         
   4  13   8        146.08        113.38        94.63 o                         
   6  13   8          1.13        118.64        97.15 o                         
   7  13   8       2117.29       2818.69       242.76 o                         
   8  13   8         93.50        305.62       120.69 o                         
   9  13   8         69.42        106.98       130.98 o                         
 -13  14   8         43.13         20.27        81.17 o                         
 -12  14   8          5.74        143.91        71.62 o                         
 -11  14   8        377.42        303.63        87.66 o                         
 -10  14   8         10.00         32.38        63.14 o                         
  -9  14   8         74.22          5.49        68.58 o                         
  -8  14   8        109.66         77.87        94.63 o                         
  -7  14   8        315.22        430.62        50.71 o                         
  -6  14   8         37.21         -4.58        94.29 o                         
  -5  14   8        343.75        425.34        53.53 o                         
  -4  14   8        425.00        395.99        50.49 o                         
  -3  14   8       1760.68       1593.48        87.47 o                         
  -2  14   8        193.37        236.00        45.37 o                         
  -1  14   8         82.38         72.85        36.14 o                         
   0  14   8        124.81        106.26        42.26 o                         
   1  14   8        122.47        115.74        50.91 o                         
   2  14   8        121.10        140.59        30.75 o                         
   3  14   8          0.16        -91.66        91.66 o                         
   4  14   8         17.06        -86.41        86.41 o                         
   5  14   8       1291.28       1582.50       162.07 o                         
   6  14   8        599.70        778.33       129.38 o                         
   7  14   8         25.11        110.18       102.18 o                         
   8  14   8        169.66        370.08        96.46 o                         
   9  14   8        562.53        620.61       147.21 o                         
 -12  15   8         10.50        -66.29        82.75 o                         
 -11  15   8         25.29         32.92        85.26 o                         
 -10  15   8        265.04        331.70        71.89 o                         
  -9  15   8        242.16        247.77       101.03 o                         
  -8  15   8          4.37         38.46        42.82 o                         
  -7  15   8         16.32          8.52        43.77 o                         
  -6  15   8        723.60        701.99       111.04 o                         
  -5  15   8          3.41        -44.02        44.02 o                         
  -4  15   8        352.07        331.10        52.45 o                         
  -3  15   8        404.47        309.98        50.81 o                         
  -2  15   8       1035.42       1094.17        84.50 o                         
  -1  15   8        143.19         91.90        45.67 o                         
   0  15   8         43.00         56.35        32.58 o                         
   1  15   8        648.54        645.69        40.93 o                         
   2  15   8        356.55        514.55       105.15 o                         
   3  15   8          1.22         43.20        99.66 o                         
   4  15   8        746.06        712.27       107.89 o                         
   5  15   8         90.77        194.07       124.12 o                         
   6  15   8        853.46        937.66       164.58 o                         
   7  15   8         41.09       -104.92       104.92 o                         
   8  15   8        286.43        308.82       120.92 o                         
 -11  16   8        234.54        216.47        93.26 o                         
 -10  16   8        106.13        125.49        87.32 o                         
  -9  16   8          0.37         76.47        63.94 o                         
  -8  16   8        212.73        236.52        53.25 o                         
  -7  16   8        113.21        153.97        55.21 o                         
  -6  16   8         68.13         29.50        52.10 o                         
  -5  16   8        496.88        529.59        71.95 o                         
  -4  16   8       1626.66       1627.78       249.62 o                         
  -3  16   8       1100.97       1049.59       103.40 o                         
  -2  16   8         81.79        116.98        48.77 o                         
  -1  16   8        150.38        233.14        50.36 o                         
   0  16   8         40.81         84.17        74.57 o                         
   1  16   8        705.72        513.37        57.34 o                         
   2  16   8         14.31         58.42        25.35 o                         
   3  16   8        132.22         67.66        97.38 o                         
   4  16   8         95.70        -54.17        89.15 o                         
   5  16   8       1107.05       1800.34       181.50 o                         
   6  16   8        165.80        370.08       129.61 o                         
   7  16   8          8.74        194.07       129.38 o                         
 -10  17   8         66.35         95.78        71.72 o                         
  -9  17   8        122.18        143.61        88.81 o                         
  -8  17   8         48.52        290.99        92.58 o                         
  -7  17   8        149.59        181.95        95.09 o                         
  -6  17   8         10.56         62.73        62.29 o                         
  -5  17   8        318.48        337.71        68.66 o                         
  -4  17   8        156.50        179.21        70.31 o                         
  -3  17   8         75.06         37.88        60.15 o                         
  -2  17   8          5.17         -8.48        42.42 o                         
  -1  17   8        724.60        624.82       162.46 o                         
   0  17   8        693.13        577.59        86.41 o                         
   1  17   8        157.95        114.11        45.86 o                         
   2  17   8        317.03        350.42        92.35 o                         
   4  17   8        225.62        184.70       114.06 o                         
   5  17   8         23.27        -46.17       108.58 o                         
   6  17   8         53.99        100.35       116.58 o                         
  -9  18   8          0.90        122.52       111.09 o                         
  -8  18   8        103.01         -8.23        90.52 o                         
  -7  18   8         34.22         93.03        93.03 o                         
  -6  18   8         19.29        147.67        95.78 o                         
  -5  18   8         28.38         79.92        57.93 o                         
  -4  18   8       1403.40       1678.28       186.53 o                         
  -3  18   8         37.82         45.57       102.41 o                         
  -2  18   8       1008.17        795.07       218.64 o                         
  -1  18   8        119.88         43.66        93.03 o                         
   0  18   8        227.86        349.81        54.52 o                         
   1  18   8        158.73        243.67       106.75 o                         
   2  18   8         15.10          8.23       117.72 o                         
   3  18   8        114.00       -128.69       128.69 o                         
   4  18   8        939.68       1102.47       150.64 o                         
   5  18   8         31.53        106.52       133.95 o                         
   6  18   8        105.26        130.98       125.49 o                         
  -8  19   8         17.38        -14.76        69.03 o                         
  -7  19   8         34.72        -46.89        62.34 o                         
  -6  19   8         75.00         63.57        72.27 o                         
  -5  19   8         76.20         47.15       121.38 o                         
  -4  19   8         56.44         69.26        94.18 o                         
  -3  19   8          2.81        -40.63        55.58 o                         
  -2  19   8        129.83        110.01        58.90 o                         
  -1  19   8        645.12        553.86       135.78 o                         
   0  19   8         75.47        232.70        99.66 o                         
   1  19   8         46.73          0.00        96.92 o                         
   2  19   8        184.70        105.15       116.12 o                         
   3  19   8        558.05        605.30       138.29 o                         
   4  19   8         30.21        -93.95       124.12 o                         
   5  19   8          2.25        184.70       107.44 o                         
  -6  20   8          7.87        -57.83        67.89 o                         
  -5  20   8         50.41         45.91        63.74 o                         
  -4  20   8        130.66        119.93        61.13 o                         
  -3  20   8        734.14        653.07       115.66 o                         
  -2  20   8         64.30         87.37        61.65 o                         
  -1  20   8         56.14         33.83       104.01 o                         
   0  20   8          6.67         -2.74        92.58 o                         
   2  20   8         46.69        -75.66       120.46 o                         
   3  20   8        114.49         72.69       111.78 o                         
  -4  21   8         50.83        269.96       126.41 o                         
  -3  21   8         18.09        -11.43       114.75 o                         
  -2  21   8        532.26        409.63       123.21 o                         
  -1  21   8         15.79         28.57       111.55 o                         
 -15   0   9          0.70        150.41        97.38 o                         
 -11   0   9        165.66        113.53        64.17 o                         
  -9   0   9        118.66         94.63        79.78 o                         
  -7   0   9         28.12        103.42        46.08 o                         
  -5   0   9       2339.23       2171.98       197.50 o                         
  -3   0   9       9376.51       9771.49       460.49 o                         
  -1   0   9        452.96        617.48        62.71 o                         
   1   0   9        748.69        551.14        86.98 o                         
   3   0   9       2821.08       2454.29       136.23 o                         
   5   0   9        885.54        931.10       142.41 o                         
   7   0   9       1313.92       1356.78        98.00 o                         
   9   0   9       1214.28       1378.79       105.71 o                         
  11   0   9         48.07         90.29        90.52 o                         
 -16   1   9         47.82         92.18        93.49 o                         
 -15   1   9        127.45        121.50        89.03 o                         
 -14   1   9         56.65        170.56       107.32 o                         
 -13   1   9         25.15         44.80        89.38 o                         
 -12   1   9        621.69        537.01       105.94 o                         
 -11   1   9        262.62        276.48        49.54 o                         
 -10   1   9        671.01        679.25        65.62 o                         
  -9   1   9         35.44         21.71        36.62 o                         
  -8   1   9          0.07         89.02        37.28 o                         
  -7   1   9         32.10         10.80        68.08 o                         
  -6   1   9        114.19         25.73        41.33 o                         
  -5   1   9        100.41        108.94        32.39 o                         
  -4   1   9        169.86        126.18        37.74 o                         
  -3   1   9        144.63        269.96        37.25 o                         
  -2   1   9       5757.31       5503.95       241.55 o                         
  -1   1   9       1655.99       1448.36        63.18 o                         
   0   1   9         60.26         44.47        43.40 o                         
   1   1   9        564.31        590.85        42.97 o                         
   2   1   9        535.84        606.43        40.71 o                         
   3   1   9          3.10        -32.53        32.53 o                         
   4   1   9         45.90        -14.32        44.38 o                         
   5   1   9       1141.29       1103.95        64.06 o                         
   6   1   9        355.32        382.23        80.80 o                         
   7   1   9        112.11        168.17        44.65 o                         
   8   1   9          9.08         21.28        54.90 o                         
   9   1   9         82.76         87.93        41.50 o                         
  10   1   9        858.88       1158.42       132.81 o                         
  11   1   9         24.68        -21.43       111.66 o                         
  12   1   9         23.39         31.77        92.35 o                         
 -16   2   9         33.19        106.98       191.55 o                         
 -15   2   9          3.12        -70.53        70.53 o                         
 -14   2   9         95.34         95.13        83.59 o                         
 -13   2   9         80.31        235.90        95.55 o                         
 -12   2   9        458.60        503.06        55.03 o                         
 -11   2   9          9.14         18.78        45.33 o                         
 -10   2   9        101.41        116.70        42.37 o                         
  -9   2   9         67.24         40.38        49.96 o
[truncated: 192,133 more chars]
